# Supplementary material for: Pan-cancer analysis of CLDN18.2 shed new insights on the targeted therapy of upper gastrointestinal tract cancers
Source: Front Pharmacol. 2024 Nov 1;15:1494131. doi: 10.3389/fphar.2024.1494131 (PMC11563798; doi:10.3389/fphar.2024.1494131)
Supplement: Supplementary file 1 [file Table2.xlsx]

## Sheet: Supplementary table 20241010
Cor: The correlations between CLDN18.2 expression and drug sensitivity score in three cancers. Cor_pvalue: The P values corresponding to the correlations. Mean_comparison: The groups with lower mean drug sensitivity scores. Wil_pvalue: The P values for the rank-sum test between high- and low-CLDN18.2 expression groups in three cancers.
Cancer_type	Drug_ID	Cor	Cor_pvalue	Mean_comparison	Wil_pvalue
STAD	CIL55	-0.160873	0.00257635	High-group	0.00155768
STAD	BRD4132	0.493472	8.05893e-23	Low-group	3.78331e-17
STAD	BRD6340	-0.291602	2.87162e-08	High-group	2.03417e-10
STAD	BRD9876	0.194904	0.000249041	Low-group	0.00753061
STAD	betulinic acid	0.117042	0.0288008	Low-group	0.00437704
STAD	gossypol	-0.353846	9.88361e-12	High-group	4.72164e-12
STAD	chlorambucil	-0.15982	0.00275132	High-group	0.000465098
STAD	fluorouracil	0.289923	3.474e-08	Low-group	4.81931e-08
STAD	cimetidine	0.0133673	0.803487	Low-group	0.650861
STAD	azacitidine	0.334292	1.47468e-10	Low-group	2.62116e-08
STAD	trifluoperazine	-0.396656	1.34167e-14	High-group	1.52639e-13
STAD	paclitaxel	0.244436	3.83113e-06	Low-group	0.000680883
STAD	tamoxifen	-0.36274	2.71409e-12	High-group	1.90815e-12
STAD	carboplatin	-0.0602817	0.261379	High-group	0.0588493
STAD	teniposide	0.0816618	0.127849	Low-group	0.352336
STAD	sildenafil	-0.311135	2.85555e-09	High-group	1.21233e-09
STAD	simvastatin	0.378257	2.58126e-13	Low-group	6.25612e-15
STAD	parbendazole	0.357256	6.05015e-12	Low-group	6.60446e-08
STAD	procarbazine	0.131178	0.0141896	Low-group	0.00126324
STAD	curcumin	0.360314	3.87646e-12	Low-group	1.28278e-06
STAD	ciclopirox	0.41051	1.27834e-15	Low-group	2.25563e-12
STAD	epigallocatechin-3-monogallate	-0.405185	3.19683e-15	High-group	1.17873e-15
STAD	myricetin	0.464223	4.69831e-20	Low-group	2.18537e-16
STAD	methotrexate	0.295321	1.87494e-08	Low-group	6.76257e-08
STAD	lovastatin	-0.0173725	0.746388	Low-group	0.286473
STAD	valdecoxib	-0.127813	0.016895	High-group	0.00131086
STAD	dacarbazine	-0.344924	3.47225e-11	High-group	2.89611e-12
STAD	prochlorperazine	-0.442935	3.34316e-18	High-group	3.16465e-16
STAD	ifosfamide	-0.157804	0.0031167	High-group	0.000705035
STAD	doxorubicin	0.0528189	0.325172	High-group	0.706005
STAD	ouabain	0.312093	2.53872e-09	Low-group	3.24307e-07
STAD	BRD9647	0.052205	0.330835	High-group	0.912548
STAD	piperlongumine	-0.303052	7.57743e-09	High-group	6.18783e-11
STAD	pyrazolanthrone	0.353764	9.99991e-12	Low-group	2.85758e-11
STAD	C6-ceramide	-0.46806	2.10906e-20	High-group	9.87338e-18
STAD	topotecan	-0.0381085	0.477934	High-group	0.113017
STAD	importazole	-0.475695	4.15625e-21	High-group	4.43007e-20
STAD	etoposide	-0.159094	0.00287805	High-group	0.00016701
STAD	PRIMA-1	-0.308686	3.84986e-09	High-group	6.0156e-10
STAD	tanespimycin	-0.385296	8.51177e-14	High-group	2.18814e-12
STAD	blebbistatin	0.189382	0.000374394	Low-group	0.000124818
STAD	cytochalasin B	0.0519249	0.333439	High-group	0.393877
STAD	NSC95397	-0.081351	0.129311	High-group	0.0239753
STAD	manumycin A	-0.0190111	0.723402	High-group	0.452171
STAD	mitomycin	-0.318718	1.11242e-09	High-group	8.93515e-11
STAD	tacrolimus	-0.231042	1.30137e-05	High-group	1.73133e-05
STAD	SB-431542	-0.0667673	0.213415	High-group	0.0820983
STAD	staurosporine	0.00408653	0.939364	High-group	0.448986
STAD	SB-225002	0.385288	8.52171e-14	Low-group	4.00597e-11
STAD	cerulenin	-0.316014	1.56155e-09	High-group	1.05273e-11
STAD	purmorphamine	-0.442114	3.91751e-18	High-group	4.49119e-18
STAD	GSK-3 inhibitor IX	0.325006	4.98832e-10	Low-group	7.04794e-06
STAD	dasatinib	0.48383	7.03892e-22	Low-group	6.1037e-18
STAD	erlotinib	0.397938	1.08428e-14	Low-group	2.02796e-12
STAD	BRD-K94991378	-0.417549	3.71048e-16	High-group	6.47003e-15
STAD	LBH-589	-0.0914612	0.0879924	High-group	0.00320614
STAD	IC-87114	-0.368716	1.11313e-12	High-group	1.69512e-11
STAD	ciclosporin	-0.493414	8.16755e-23	High-group	1.98163e-23
STAD	sirolimus	-0.217174	4.28531e-05	High-group	5.88622e-06
STAD	KU-55933	0.217614	4.13128e-05	Low-group	0.00229515
STAD	sitagliptin	0.0810076	0.130941	Low-group	0.0851309
STAD	PDMP	-0.372778	6.01013e-13	High-group	1.47187e-12
STAD	BRD-K71935468	-0.356297	6.94967e-12	High-group	1.09952e-12
STAD	entinostat	-0.207842	9.16548e-05	High-group	5.86613e-08
STAD	BEC	0.0686195	0.200958	Low-group	0.461801
STAD	apicidin	0.0356939	0.506283	High-group	0.206115
STAD	Merck60	0.347418	2.45368e-11	Low-group	5.85672e-06
STAD	BRD-A94377914	0.183168	0.000584469	Low-group	0.0500717
STAD	FGIN-1-27	-0.0651882	0.224465	High-group	0.533018
STAD	compound 1B	-0.458307	1.58392e-19	High-group	3.93333e-15
STAD	vincristine	0.100122	0.061704	Low-group	0.66699
STAD	cytarabine hydrochloride	-0.209939	7.7489e-05	High-group	2.45434e-06
STAD	itraconazole	-0.3114	2.7642e-09	High-group	4.52968e-10
STAD	erastin	0.0163523	0.760814	High-group	0.665447
STAD	ML031	-0.244624	3.76419e-06	High-group	1.47881e-07
STAD	CIL56	0.359537	4.34303e-12	Low-group	1.19382e-07
STAD	FQI-1	0.150892	0.0047283	Low-group	0.0562004
STAD	BRD-K92856060	0.154011	0.00392569	Low-group	0.00830219
STAD	B02	0.0324044	0.546275	High-group	0.793657
STAD	BRD-K45681478	-0.248316	2.65267e-06	High-group	3.48834e-07
STAD	ML050	-0.294943	1.95837e-08	High-group	1.94657e-09
STAD	ML162	0.0459478	0.392137	High-group	0.628102
STAD	CIL41	0.190647	0.000341348	Low-group	0.000241668
STAD	NSC30930	-0.445248	2.13361e-18	High-group	8.53238e-15
STAD	CIL70	0.0489858	0.36156	Low-group	0.387435
STAD	MI-1	-0.435646	1.34618e-17	High-group	1.89102e-15
STAD	DBeQ	-0.101136	0.0591003	High-group	0.00133529
STAD	ML083	-0.0826737	0.123178	High-group	0.0474014
STAD	CID-5951923	0.194731	0.0002523	Low-group	0.000452305
STAD	IU1	-0.0192203	0.720486	High-group	0.15863
STAD	ML311	-0.362444	2.83512e-12	High-group	1.90746e-13
STAD	imatinib	0.316945	1.39002e-09	Low-group	3.64537e-13
STAD	decitabine	0.20031	0.000165268	Low-group	0.000662631
STAD	CHIR-99021	0.0841104	0.116775	Low-group	0.0166472
STAD	BI-2536	0.336434	1.10684e-10	Low-group	5.50163e-07
STAD	BRD-K61166597	-0.0244449	0.649039	High-group	0.213051
STAD	GW-843682X	-0.230616	1.35141e-05	High-group	4.12441e-08
STAD	vandetanib	0.455266	2.93128e-19	Low-group	1.37594e-13
STAD	sorafenib	0.501152	1.36479e-23	Low-group	6.56375e-20
STAD	temozolomide	-0.231249	1.27776e-05	High-group	1.19022e-06
STAD	QW-BI-011	0.106457	0.0468897	Low-group	0.0633933
STAD	SNX-2112	0.0418914	0.435314	Low-group	0.610889
STAD	bexarotene	0.363496	2.42707e-12	Low-group	2.09116e-08
STAD	nilotinib	0.103541	0.0532889	Low-group	0.154903
STAD	sunitinib	-0.0970414	0.0701943	High-group	0.00200534
STAD	bendamustine	0.311777	2.63917e-09	Low-group	1.68649e-08
STAD	CD-437	-0.0530268	0.323269	High-group	0.0353153
STAD	SCH-79797	-0.321826	7.50035e-10	High-group	6.09713e-10
STAD	LE-135	0.258605	9.71306e-07	Low-group	0.000101768
STAD	SKI-II	-0.249469	2.37523e-06	High-group	2.8195e-08
STAD	Platin	0.488853	2.29584e-22	Low-group	5.39359e-20
STAD	GW-405833	-0.358166	5.30202e-12	High-group	5.96564e-13
STAD	AC55649	0.212075	6.51906e-05	Low-group	0.00601983
STAD	RITA	-0.391028	3.38104e-14	High-group	4.10339e-15
STAD	LY-2183240	-0.204219	0.000122038	High-group	1.12059e-05
STAD	CD-1530	0.280385	1.00145e-07	Low-group	2.34881e-08
STAD	TPCA-1	-0.337898	9.08593e-11	High-group	2.36735e-10
STAD	NSC632839	-0.152503	0.00429705	High-group	0.000394707
STAD	pifithrin-mu	-0.352234	1.24386e-11	High-group	1.55296e-11
STAD	SN-38	-0.176656	0.00091817	High-group	0.000143238
STAD	BRD-K80183349	-0.337928	9.04938e-11	High-group	6.20491e-14
STAD	BRD-K66532283	0.158542	0.00297812	Low-group	3.00463e-06
STAD	MK-2206	-0.335488	1.25667e-10	High-group	1.93743e-12
STAD	triazolothiadiazine	0.257257	1.1107e-06	Low-group	0.000219595
STAD	BRD-K66453893	-0.0345084	0.520517	High-group	0.0373022
STAD	BRD-K11533227	-0.448562	1.11456e-18	High-group	1.3133e-17
STAD	BRD-K27224038	0.320003	9.45623e-10	Low-group	1.30203e-12
STAD	BRD-K14844214	-0.412004	9.85434e-16	High-group	1.89521e-14
STAD	BRD1835	-0.444529	2.45409e-18	High-group	1.47964e-16
STAD	BRD-K41597374	-0.31763	1.27558e-09	High-group	1.69646e-09
STAD	BRD-K63431240	-0.245325	3.52365e-06	High-group	0.000125358
STAD	BRD-K13999467	0.0954	0.0750944	Low-group	0.852268
STAD	BRD-K96970199	0.252016	1.85744e-06	Low-group	8.86586e-08
STAD	brefeldin A	-0.0565369	0.292226	High-group	0.0302907
STAD	AGK-2	0.420598	2.15164e-16	Low-group	8.81897e-12
STAD	L-685458	0.281689	8.68586e-08	Low-group	0.000111036
STAD	PF-750	-0.343725	4.09857e-11	High-group	3.91836e-09
STAD	triptolide	0.270264	2.95101e-07	Low-group	3.95259e-05
STAD	nutlin-3	-0.367422	1.35221e-12	High-group	7.77643e-12
STAD	16-beta-bromoandrosterone	-0.437679	9.15839e-18	High-group	2.98844e-17
STAD	PRL-3 inhibitor I	0.182024	0.000633423	Low-group	0.000474442
STAD	SID 26681509	-0.386563	6.9507e-14	High-group	5.69333e-13
STAD	neuronal differentiation inducer III	-0.151951	0.00444076	High-group	1.65828e-05
STAD	NSC 74859	0.178754	0.000795162	Low-group	0.000172774
STAD	bortezomib	-0.132634	0.0131423	High-group	0.0019005
STAD	ABT-737	-0.116734	0.0292279	High-group	0.0112957
STAD	zebularine	-0.0112516	0.834097	High-group	0.512314
STAD	PI-103	0.396658	1.34128e-14	Low-group	1.33234e-12
STAD	tubastatin A	-0.119417	0.0256896	High-group	0.000379118
STAD	SR-II-138A	-0.0745219	0.164796	High-group	0.0274169
STAD	neopeltolide	-0.397573	1.15234e-14	High-group	2.53922e-18
STAD	parthenolide	-0.377817	2.76399e-13	High-group	4.6883e-11
STAD	Compound 7d-cis	0.196565	0.000219816	Low-group	0.162107
STAD	pevonedistat	0.377085	3.09668e-13	Low-group	1.91092e-14
STAD	AZD7545	0.0497708	0.353909	Low-group	0.421515
STAD	VER-155008	0.453108	4.52008e-19	Low-group	4.73754e-15
STAD	ML203	0.478479	2.27559e-21	Low-group	1.06288e-17
STAD	SRT-1720	-0.25882	9.50696e-07	High-group	8.21458e-08
STAD	CAY10594	0.116247	0.0299128	Low-group	0.36793
STAD	Compound 1541A	-0.429516	4.23362e-17	High-group	3.80914e-14
STAD	RG-108	-0.406199	2.68834e-15	High-group	6.80853e-13
STAD	PAC-1	-0.195855	0.000231897	High-group	2.95974e-08
STAD	GMX-1778	0.103424	0.0535616	Low-group	0.049577
STAD	gemcitabine	-0.0667336	0.213647	High-group	0.157069
STAD	MST-312	0.425489	8.87413e-17	Low-group	5.37657e-15
STAD	olaparib	0.167492	0.00168948	Low-group	0.05352
STAD	oligomycin A	0.437215	1.00031e-17	Low-group	5.03531e-16
STAD	indisulam	0.156606	0.0033541	Low-group	0.000383733
STAD	BRD-K49290616	0.0596837	0.266149	Low-group	0.0500717
STAD	BRD-K02492147	0.193307	0.000280528	Low-group	3.426e-05
STAD	austocystin D	-0.239304	6.17284e-06	High-group	4.0461e-09
STAD	SJ-172550	-0.0348295	0.516641	High-group	0.961492
STAD	pandacostat	0.0438416	0.414224	High-group	0.947123
STAD	BRD-K96431673	0.199855	0.000171145	Low-group	1.04067e-06
STAD	cyanoquinoline 11	0.0319079	0.552444	High-group	0.136135
STAD	tipifarnib-P2	-0.224033	2.39928e-05	High-group	5.74775e-09
STAD	tipifarnib-P1	-0.0128386	0.81111	High-group	0.124807
STAD	Compound 23 citrate	-0.421201	1.93071e-16	High-group	9.73208e-17
STAD	nakiterpiosin	0.0767579	0.152452	Low-group	0.167592
STAD	CCT036477	-0.197915	0.00019847	High-group	1.47046e-05
STAD	tamatinib	0.0794885	0.138344	Low-group	0.238649
STAD	myriocin	0.333703	1.5952e-10	Low-group	6.44817e-13
STAD	YM-155	0.411054	1.16291e-15	Low-group	8.59018e-13
STAD	BMS-754807	0.0407266	0.448199	Low-group	0.634138
STAD	BIBR-1532	-0.353149	1.09195e-11	High-group	2.09113e-10
STAD	neratinib	0.364715	2.02582e-12	Low-group	8.13799e-09
STAD	BRD1812	-0.176912	0.000902239	High-group	2.87117e-05
STAD	BRD8958	-0.425863	8.28769e-17	High-group	4.24463e-15
STAD	serdemetan	-0.339944	6.88294e-11	High-group	5.9959e-12
STAD	daporinad	0.198358	0.000191886	Low-group	7.64352e-05
STAD	MK-1775	0.368454	1.15788e-12	Low-group	2.98956e-09
STAD	tivozanib	0.447057	1.49808e-18	Low-group	4.70524e-18
STAD	Ko-143	-0.326836	3.936e-10	High-group	1.65843e-11
STAD	CR-1-31B	0.088607	0.0984064	Low-group	0.583646
STAD	BRD-K71781559	-0.461678	7.94795e-20	High-group	3.24292e-17
STAD	BRD-K86535717	0.130759	0.0145045	Low-group	0.209177
STAD	BRD-K48334597	-0.352535	1.19179e-11	High-group	6.48361e-16
STAD	ML312	0.171144	0.00132976	Low-group	1.00621e-05
STAD	BRD-K04800985	-0.489078	2.18235e-22	High-group	2.9047e-19
STAD	BRD-K78574327	0.395548	1.61165e-14	Low-group	7.51604e-16
STAD	BRD-K19103580	-0.413626	7.41923e-16	High-group	1.28332e-16
STAD	BRD-K30019337	0.228626	1.61037e-05	Low-group	6.374e-08
STAD	BRD-K84807411	0.236069	8.293e-06	Low-group	3.33537e-07
STAD	BRD-K44224150	0.0610081	0.255666	Low-group	0.0184099
STAD	BRD-K75293299	0.332623	1.84139e-10	Low-group	9.08351e-12
STAD	BRD-K64610608	0.291946	2.76122e-08	Low-group	5.49761e-09
STAD	BRD-K02251932	-0.305817	5.44463e-09	High-group	1.15965e-07
STAD	BRD-K55116708	-0.407525	2.14121e-15	High-group	5.10716e-14
STAD	BRD-K41334119	0.120318	0.0245869	Low-group	0.0040937
STAD	BRD-K34485477	0.213558	5.77612e-05	Low-group	3.11799e-07
STAD	BRD-K16147474	-0.417991	3.42979e-16	High-group	3.39728e-14
STAD	BRD-K29086754	-0.144426	0.00687969	High-group	8.35131e-05
STAD	BRD-K33199242	-0.201652	0.000149029	High-group	0.0006996
STAD	BRD-K52037352	-0.105331	0.0492801	High-group	0.00843306
STAD	BRD-K27986637	-0.372052	6.71445e-13	High-group	1.95173e-18
STAD	BRD-K37390332	-0.320063	9.38474e-10	High-group	2.62449e-10
STAD	fulvestrant	0.178759	0.000794874	Low-group	5.94232e-07
STAD	HLI 373	-0.0980565	0.0672968	High-group	0.00389223
STAD	NSC48300	-0.17891	0.000786643	High-group	1.67425e-05
STAD	PRIMA-1-Met	0.0963078	0.072351	Low-group	0.665447
STAD	isoevodiamine	0.303391	7.27808e-09	Low-group	9.51122e-08
STAD	UNC0638	-0.428215	5.38252e-17	High-group	4.45239e-17
STAD	cucurbitacin I	-0.35941	4.4237e-12	High-group	1.42747e-12
STAD	BRD-K50799972	-0.451288	6.49775e-19	High-group	3.69236e-18
STAD	BRD-K17060750	0.0897664	0.0940639	Low-group	0.0490864
STAD	linifanib	0.244579	3.78021e-06	Low-group	4.7141e-06
STAD	veliparib	-0.466214	3.10454e-20	High-group	3.03413e-18
STAD	saracatinib	0.185789	0.000485215	Low-group	0.000412546
STAD	afatinib	0.279027	1.16077e-07	Low-group	2.38159e-13
STAD	canertinib	0.428225	5.37265e-17	Low-group	1.22039e-13
STAD	obatoclax	0.436669	1.10941e-17	Low-group	1.52927e-12
STAD	masitinib	-0.186642	0.000456449	High-group	0.000667799
STAD	ZSTK474	-0.24594	3.32486e-06	High-group	1.38224e-06
STAD	brivanib	0.387299	6.17671e-14	Low-group	1.42747e-12
STAD	GDC-0879	-0.344893	3.48724e-11	High-group	8.18936e-09
STAD	NVP-TAE684	-0.33796	9.00958e-11	High-group	5.44506e-11
STAD	SNS-032	0.363701	2.35439e-12	Low-group	4.89334e-11
STAD	PLX-4720	-0.06807	0.204597	High-group	0.0237773
STAD	TGX-221	-0.460188	1.07903e-19	High-group	2.42282e-18
STAD	KU-0063794	0.409523	1.51686e-15	Low-group	8.99788e-13
STAD	SU11274	-0.387042	6.43715e-14	High-group	1.2907e-13
STAD	BRD-K88742110	-0.0825855	0.12358	High-group	0.0617488
STAD	BRD8899	-0.387296	6.17956e-14	High-group	3.42327e-13
STAD	EX-527	0.505029	5.47247e-24	Low-group	2.29541e-22
STAD	ELCPK	0.108741	0.0423373	Low-group	0.0431808
STAD	NPC-26	-0.34295	4.56084e-11	High-group	1.47778e-09
STAD	1S, 3R-RSL-3	-0.15888	0.00291649	High-group	3.58812e-05
STAD	CIL55A	0.392541	2.64186e-14	Low-group	8.99824e-11
STAD	SCH-529074	-0.448023	1.23919e-18	High-group	1.4407e-16
STAD	StemRegenin 1	-0.16964	0.0014684	High-group	5.94563e-06
STAD	FQI-2	-0.168734	0.0015582	High-group	0.000160058
STAD	ML210	-0.260156	8.31675e-07	High-group	6.60813e-09
STAD	darinaparsin	-0.265257	4.95652e-07	High-group	6.81529e-07
STAD	PX-12	-0.248453	2.618e-06	High-group	1.25565e-06
STAD	GANT-61	-0.306936	4.75875e-09	High-group	1.58522e-10
STAD	PL-DI	-0.241116	5.22247e-06	High-group	6.04284e-08
STAD	TW-37	0.506162	4.1811e-24	Low-group	3.08225e-16
STAD	AZD8055	0.384106	1.02857e-13	Low-group	1.58736e-11
STAD	CHM-1	0.458553	1.50663e-19	Low-group	5.9959e-12
STAD	QS-11	-0.273526	2.093e-07	High-group	6.43415e-10
STAD	ML239	-0.232823	1.11065e-05	High-group	1.43472e-06
STAD	fumonisin B1	-0.137708	0.010005	High-group	0.00128685
STAD	JQ-1	0.0808804	0.131549	High-group	0.736189
STAD	BRD-K51490254	0.375139	4.18358e-13	Low-group	9.17311e-10
STAD	BRD-K85133207	-0.326841	3.93339e-10	High-group	2.29014e-12
STAD	CAY10576	0.4443	2.56591e-18	Low-group	7.32276e-16
STAD	Repligen 136	-0.192523	0.000297329	High-group	0.000291002
STAD	nintedanib	0.26358	5.8829e-07	Low-group	0.00488363
STAD	foretinib	-0.431865	2.73664e-17	High-group	6.77183e-16
STAD	regorafenib	0.121207	0.0235391	Low-group	0.118672
STAD	WZ8040	-0.254452	1.46469e-06	High-group	1.1422e-09
STAD	OSI-930	-0.303451	7.22653e-09	High-group	7.43844e-11
STAD	MGCD-265	0.0601647	0.262308	Low-group	0.382789
STAD	lenvatinib	0.323899	5.75254e-10	Low-group	5.11574e-08
STAD	YK 4-279	0.213633	5.74094e-05	Low-group	0.00436247
STAD	CAY10618	-0.191108	0.000329999	High-group	5.17393e-05
STAD	KU 0060648	-0.47943	1.85006e-21	High-group	4.50834e-21
STAD	narciclasine	0.139246	0.00919526	Low-group	0.143827
STAD	MLN2238	-0.1669	0.00175559	High-group	2.03594e-05
STAD	ISOX	-0.215319	4.99757e-05	High-group	1.72723e-07
STAD	BRD-K29313308	-0.293909	2.20577e-08	High-group	5.11574e-08
STAD	UNC0321	-0.433636	1.96491e-17	High-group	1.54915e-17
STAD	SGX-523	-0.562942	1.44859e-30	High-group	7.95662e-24
STAD	erismodegib	0.437372	9.70901e-18	Low-group	8.50966e-17
STAD	alisertib	0.360008	4.05427e-12	Low-group	8.071e-08
STAD	AZD6482	-0.339533	7.27938e-11	High-group	6.85494e-12
STAD	ruxolitinib	-0.417693	3.61669e-16	High-group	1.80354e-14
STAD	bleomycin A2	0.218553	3.81927e-05	Low-group	1.56612e-08
STAD	GDC-0941	-0.458776	1.43971e-19	High-group	3.55531e-19
STAD	SB-525334	-0.28892	3.89051e-08	High-group	7.5206e-08
STAD	PHA-793887	0.436542	1.1364e-17	Low-group	4.61902e-15
STAD	quizartinib	0.0621864	0.246582	Low-group	0.273718
STAD	fingolimod	-0.373521	5.36428e-13	High-group	3.70663e-16
STAD	pazopanib	0.514505	5.58116e-25	Low-group	2.13273e-19
STAD	BRD-K24690302	0.285086	5.97299e-08	Low-group	1.98061e-06
STAD	BRD-K70511574	-0.253837	1.55551e-06	High-group	6.41186e-08
STAD	PLX-4032	-0.25136	1.97939e-06	High-group	2.91287e-06
STAD	GSK461364	0.296005	1.73226e-08	Low-group	8.42539e-05
STAD	BRD-K20514654	-0.375547	3.92857e-13	High-group	3.8928e-11
STAD	BRD-K28456706	-0.340466	6.41075e-11	High-group	1.13431e-10
STAD	STF-31	0.166197	0.00183715	Low-group	0.00338665
STAD	spautin-1	0.454336	3.53454e-19	Low-group	8.13686e-17
STAD	BRD-A02303741	-0.351003	1.48151e-11	High-group	8.19021e-12
STAD	ML320	-0.164508	0.00204745	High-group	0.000226104
STAD	tigecycline	-0.328254	3.27244e-10	High-group	1.19124e-10
STAD	BRD-K34099515	-0.0385989	0.472284	High-group	0.0587074
STAD	PF-543	-0.110623	0.0388718	High-group	0.00575268
STAD	PF-573228	-0.160007	0.00271942	High-group	0.00238593
STAD	ceranib-2	0.144781	0.0067421	Low-group	0.137254
STAD	FSC231	-0.423693	1.23061e-16	High-group	3.99451e-17
STAD	968	0.106872	0.0460323	Low-group	0.0124756
STAD	GSK4112	-0.493988	7.16365e-23	High-group	3.75782e-21
STAD	etomoxir	0.144043	0.00703134	Low-group	0.0293315
STAD	HC-067047	0.0887979	0.0976806	Low-group	0.522613
STAD	IPR-456	-0.284752	6.1979e-08	High-group	2.37766e-08
STAD	leptomycin B	0.405174	3.20274e-15	Low-group	9.99856e-11
STAD	AZ-3146	-0.414583	6.27021e-16	High-group	9.22362e-17
STAD	VU0155056	-0.439686	6.2458e-18	High-group	3.99451e-17
STAD	JQ-1:UNC0638 (2:1 mol/mol)	0.217807	4.06498e-05	Low-group	1.38962e-06
STAD	vorinostat:carboplatin (1:1 mol/mol)	-0.4051	3.24333e-15	High-group	1.02539e-14
STAD	serdemetan:SCH-529074 (1:1 mol/mol)	-0.207787	9.20616e-05	High-group	5.03485e-06
STAD	selumetinib:PLX-4032 (8:1 mol/mol)	0.192725	0.000292914	Low-group	0.000174984
STAD	sirolimus:bortezomib (250:1 mol/mol)	-0.161856	0.00242228	High-group	0.000857617
STAD	BRD-K97651142	0.25863	9.68865e-07	Low-group	4.49346e-05
STAD	vorapaxar	-0.383098	1.20693e-13	High-group	6.10033e-16
STAD	Ch-55	0.214548	5.32549e-05	Low-group	0.000608189
STAD	BRD-K79669418	0.171893	0.00126532	Low-group	0.000248789
STAD	BRD-K99584050	-0.176983	0.000897909	High-group	5.19743e-05
STAD	BRD-A71883111	0.286401	5.15968e-08	Low-group	0.00289112
STAD	navitoclax:birinapant (1:1 mol/mol)	-0.175234	0.00101127	High-group	0.00102868
STAD	ISOX:bortezomib (250:1 mol/mol)	-0.302459	8.13109e-09	High-group	1.6186e-10
STAD	selumetinib:GDC-0941 (4:1 mol/mol)	-0.220335	3.28757e-05	High-group	0.000527996
STAD	selumetinib:tretinoin (2:1 mol/mol)	-0.134149	0.0121258	High-group	0.0101847
STAD	selumetinib:vorinostat (8:1 mol/mol)	-0.351873	1.30937e-11	High-group	2.96249e-12
STAD	selumetinib:BRD-A02303741 (4:1 mol/mol)	0.19019	0.000352954	Low-group	2.4252e-05
STAD	tretinoin:navitoclax (4:1 mol/mol)	-0.423975	1.16904e-16	High-group	9.25438e-16
STAD	decitabine:navitoclax (2:1 mol/mol)	-0.124205	0.0202864	High-group	0.0169874
STAD	tretinoin:carboplatin (2:1 mol/mol)	-0.253992	1.53208e-06	High-group	2.67775e-07
STAD	necrostatin-7	0.331564	2.11848e-10	Low-group	5.52761e-08
STAD	PYR-41	-0.0523275	0.3297	High-group	0.69343
STAD	I-BET151	0.184953	0.000515021	Low-group	0.0126258
STAD	lomeguatrib	0.303894	6.85442e-09	Low-group	0.000234739
STAD	tanespimycin:gemcitabine (1:1 mol/mol)	-0.175839	0.000970647	High-group	0.00196278
STAD	docetaxel:tanespimycin (2:1 mol/mol)	0.241982	4.81895e-06	Low-group	4.2927e-05
STAD	selumetinib:MK-2206 (8:1 mol/mol)	-0.298177	1.34572e-08	High-group	1.09411e-07
STAD	navitoclax:PLX-4032 (1:1 mol/mol)	-0.39208	2.84827e-14	High-group	1.83315e-13
STAD	selumetinib:piperlongumine (8:1 mol/mol)	-0.0350649	0.51381	High-group	0.195655
STAD	tanespimycin:bortezomib (250:1 mol/mol)	0.0889694	0.0970321	Low-group	0.0312766
STAD	navitoclax:MST-312 (1:1 mol/mol)	-0.294187	2.13656e-08	High-group	1.07896e-08
STAD	carboplatin:etoposide (40:17 mol/mol)	-0.178429	0.000813153	High-group	1.08822e-05
STAD	piperlongumine:MST-312 (1:1 mol/mol)	0.503882	7.18029e-24	Low-group	2.9496e-16
STAD	navitoclax:gemcitabine (1:1 mol/mol)	-0.403876	3.99454e-15	High-group	1.00673e-13
STAD	JW-480	-0.489281	2.08478e-22	High-group	4.05403e-20
STAD	BMS-195614	-0.118642	0.0266714	High-group	0.032634
STAD	BRD-K07442505	-0.491575	1.24112e-22	High-group	1.44327e-18
STAD	BRD-K35604418	-0.164158	0.00209356	High-group	0.000755747
STAD	SB-743921	0.292885	2.48068e-08	Low-group	5.85672e-06
STAD	GSK525762A	-0.0945058	0.0778787	High-group	0.0061377
STAD	navitoclax:pluripotin (1:1 mol/mol)	-0.286888	4.88665e-08	High-group	5.46222e-08
STAD	JQ-1:carboplatin (1:1 mol/mol)	-0.0428712	0.424642	High-group	0.00987705
STAD	selumetinib:navitoclax (8:1 mol/mol)	-0.386316	7.23167e-14	High-group	1.67415e-14
STAD	selumetinib:decitabine (4:1 mol/mol)	0.0743949	0.165519	Low-group	0.081354
STAD	SNX-2112:bortezomib (250:1 mol/mol)	0.241182	5.19047e-06	Low-group	3.79228e-05
STAD	JQ-1:MK-0752 (1:1 mol/mol)	0.00513185	0.923896	High-group	0.422128
STAD	BRD-A02303741:navitoclax (2:1 mol/mol)	-0.360552	3.74407e-12	High-group	1.41118e-09
STAD	salermide:PLX-4032 (12:1 mol/mol)	-0.449495	9.27143e-19	High-group	1.67551e-16
STAD	UNC0638:navitoclax (1:1 mol/mol)	-0.415274	5.55139e-16	High-group	5.19831e-15
STAD	BRD-A02303741:carboplatin (1:1 mol/mol)	0.4036	4.18637e-15	Low-group	6.51375e-14
STAD	doxorubicin:navitoclax (2:1 mol/mol)	-0.337001	1.02546e-10	High-group	4.6227e-10
STAD	selumetinib:UNC0638 (4:1 mol/mol)	-0.192734	0.000292714	High-group	0.000465098
STAD	alisertib:navitoclax (2:1 mol/mol)	-0.332578	1.85236e-10	High-group	4.49908e-10
STAD	navitoclax:sorafenib (1:1 mol/mol)	-0.410811	1.21305e-15	High-group	2.7006e-14
STAD	navitoclax:piperlongumine (1:1 mol/mol)	-0.395171	1.71513e-14	High-group	2.05828e-14
STAD	SMER-3	-0.0987912	0.0652614	High-group	0.0133216
STAD	NVP-ADW742	-0.0638589	0.234078	High-group	0.0324616
STAD	clofarabine	-0.278563	1.22052e-07	High-group	2.73515e-08
STAD	vorinostat:navitoclax (4:1 mol/mol)	-0.421826	1.725e-16	High-group	5.47937e-17
STAD	XL765	-0.36382	2.31326e-12	High-group	1.93256e-11
STAD	ML258	-0.425446	8.94342e-17	High-group	2.54966e-14
STAD	SR1001	0.207028	9.77883e-05	Low-group	0.000193641
STAD	bardoxolone methyl	0.124329	0.0201607	Low-group	0.0180448
STAD	BMS-270394	-0.166917	0.00175371	High-group	0.000589446
STAD	fluvastatin	-0.153496	0.00404921	High-group	0.00489978
STAD	AZD4547	-0.275827	1.63816e-07	High-group	4.34615e-06
STAD	hyperforin	0.166096	0.00184917	Low-group	0.000276996
STAD	NVP-231	0.014893	0.781595	High-group	0.304095
STAD	MK-0752	-0.360569	3.73426e-12	High-group	8.93515e-11
STAD	semagacestat	0.493549	7.9193e-23	Low-group	3.87642e-19
STAD	bosutinib	0.438426	7.94407e-18	Low-group	2.78935e-13
STAD	temsirolimus	0.0324578	0.545614	Low-group	0.53581
STAD	nelarabine	0.379802	2.02783e-13	Low-group	1.65073e-12
STAD	rigosertib	0.238224	6.81581e-06	Low-group	9.21e-06
STAD	PD318088	0.308708	3.8396e-09	Low-group	1.05234e-08
STAD	KU-60019	-0.350477	1.5959e-11	High-group	9.2153e-14
STAD	BIRB-796	-0.388564	5.0393e-14	High-group	1.60105e-12
STAD	KW-2449	-0.136405	0.0107399	High-group	0.000238675
STAD	RAF265	-0.347137	2.552e-11	High-group	2.72614e-12
STAD	silmitasertib	0.453501	4.17836e-19	Low-group	1.28389e-14
STAD	BRD-K03911514	-0.313669	2.08999e-09	High-group	7.31682e-07
STAD	BRD-K16130065	-0.243736	4.09145e-06	High-group	1.30056e-08
STAD	momelotinib	0.0692505	0.196837	Low-group	0.687955
STAD	CAL-101	-0.423394	1.29904e-16	High-group	5.75134e-15
STAD	LY-2157299	0.132377	0.0133223	Low-group	0.00345669
STAD	WP1130	-0.219455	3.54068e-05	High-group	2.22078e-07
STAD	OSI-027	-0.126821	0.0177743	High-group	0.00155768
STAD	NVP-BSK805	-0.385796	7.8586e-14	High-group	1.1252e-12
STAD	erlotinib:PLX-4032 (2:1 mol/mol)	0.364532	2.08144e-12	Low-group	1.47778e-09
STAD	PIK-93	-0.208447	8.73374e-05	High-group	4.85963e-06
STAD	AZD7762	0.242664	4.52277e-06	Low-group	0.000288622
STAD	birinapant	0.187234	0.000437426	Low-group	0.000335735
STAD	KX2-391	0.451727	5.95501e-19	Low-group	3.3149e-14
STAD	3-Cl-AHPC	-0.0741652	0.166832	High-group	0.0509473
STAD	BRD-K58730230	-0.296968	1.54923e-08	High-group	7.54428e-11
STAD	BRD-K27188169	-0.138028	0.00983191	High-group	0.000374555
STAD	KHS101	0.27376	2.04178e-07	Low-group	1.73963e-05
STAD	WAY-362450	-0.469869	1.44039e-20	High-group	9.88123e-19
STAD	JQ-1:vorinostat (2:1 mol/mol)	-0.381209	1.626e-13	High-group	4.06881e-15
STAD	BRD-K13185470	0.262641	6.4721e-07	Low-group	3.6444e-10
STAD	crizotinib:PLX-4032 (2:1 mol/mol)	-0.394169	2.02298e-14	High-group	1.40931e-13
STAD	BRD-K27188169:navitoclax (2:1 mol/mol)	-0.131626	0.0138602	High-group	1.45634e-05
STAD	BRD-K03536150	-0.122938	0.0216105	High-group	0.0166954
STAD	BRD-K34222889	-0.338689	8.1633e-11	High-group	2.64487e-12
STAD	linsitinib	-0.231189	1.28454e-05	High-group	9.77001e-06
STAD	ML006	-0.349942	1.72119e-11	High-group	1.42061e-13
STAD	Bax channel blocker	-0.327991	3.38654e-10	High-group	1.32202e-11
STAD	tretinoin	-0.0618057	0.249492	High-group	0.0323757
STAD	isoliquiritigenin	0.177301	0.000878623	Low-group	1.51301e-06
STAD	NSC23766	0.180083	0.000725297	Low-group	0.00407998
STAD	N9-isopropylolomoucine	0.352338	1.22564e-11	Low-group	4.40848e-10
STAD	pifithrin-alpha	0.284063	6.68944e-08	Low-group	1.6454e-08
STAD	BIX-01294	-0.368041	1.23211e-12	High-group	1.26009e-13
STAD	dexamethasone	0.0204042	0.704054	High-group	0.706005
STAD	selumetinib	0.0913095	0.0885226	Low-group	0.0632423
STAD	ML029	-0.469068	1.70583e-20	High-group	1.17205e-18
STAD	CI-976	0.399974	7.71667e-15	Low-group	8.03908e-11
STAD	necrostatin-1	-0.311589	2.70086e-09	High-group	2.57373e-08
STAD	AA-COCF3	-0.279891	1.05678e-07	High-group	5.89562e-09
STAD	TG-101348	-0.435735	1.3238e-17	High-group	2.63046e-16
STAD	pluripotin	0.460199	1.07659e-19	Low-group	7.64768e-16
STAD	BMS-536924	-0.0872306	0.103767	High-group	0.142956
STAD	BRD-K09587429	-0.0876305	0.102186	High-group	0.844786
STAD	tandutinib	-0.256833	1.15831e-06	High-group	2.07408e-07
STAD	TG-100-115	-0.384559	9.57217e-14	High-group	6.96896e-13
STAD	crizotinib	-0.423297	1.32211e-16	High-group	1.94275e-14
STAD	lapatinib	0.362249	2.9176e-12	Low-group	7.98258e-11
STAD	carboplatin:UNC0638 (2:1 mol/mol)	-0.401586	5.88494e-15	High-group	1.09065e-15
STAD	selumetinib:JQ-1 (4:1 mol/mol)	0.00677842	0.899591	High-group	0.779781
STAD	decitabine:carboplatin (1:1 mol/mol)	-0.305516	5.64525e-09	High-group	6.65394e-10
STAD	JQ-1:navitoclax (2:1 mol/mol)	-0.346035	2.97596e-11	High-group	4.18821e-12
STAD	elocalcitol	-0.164008	0.00211376	High-group	2.5182e-05
STAD	cabozantinib	-0.270408	2.90691e-07	High-group	1.45844e-09
STAD	phloretin	0.299814	1.111e-08	Low-group	1.09936e-08
STAD	BRD-K26531177	-0.376002	3.66178e-13	High-group	2.45816e-13
STAD	BMS-345541	0.49038	1.6268e-22	Low-group	2.36173e-15
STAD	cyclophosphamide	-0.040528	0.450418	Low-group	0.830691
STAD	niclosamide	0.559372	4.02121e-30	Low-group	3.93839e-24
STAD	gefitinib	0.315819	1.60008e-09	Low-group	1.95477e-08
STAD	vorinostat	-0.29601	1.7314e-08	High-group	1.73488e-10
STAD	AM-580	-0.29543	1.85151e-08	High-group	1.93811e-10
STAD	Mdivi-1	-0.418984	2.87318e-16	High-group	9.41596e-16
STAD	axitinib	0.381875	1.4642e-13	Low-group	3.60391e-12
STAD	navitoclax	-0.399637	8.16524e-15	High-group	4.63231e-14
STAD	Ki8751	0.260318	8.18222e-07	Low-group	0.000186436
STAD	oxaliplatin	-0.0539937	0.314511	High-group	0.362871
STAD	tosedostat	-0.138095	0.00979548	High-group	0.00202694
STAD	barasertib	-0.308525	3.92584e-09	High-group	4.23175e-09
STAD	YL54	-0.13404	0.0121967	High-group	0.00148544
STAD	PF-184	-0.227487	1.77911e-05	High-group	4.59715e-05
STAD	AT7867	-0.364038	2.23979e-12	High-group	5.32151e-12
STAD	PD 153035	0.34009	6.74774e-11	Low-group	9.90844e-08
STAD	tacedinaline	-0.16608	0.00185108	High-group	6.30917e-05
STAD	NVP-BEZ235	0.112347	0.035912	Low-group	0.00695588
STAD	omacetaxine mepesuccinate	0.27747	1.37326e-07	Low-group	7.59411e-06
STAD	avrainvillamide	-0.332162	1.95731e-10	High-group	1.99733e-12
STAD	BRD-K09344309	0.211146	7.02921e-05	Low-group	1.35309e-06
STAD	isonicotinohydroxamic acid	-0.223947	2.41694e-05	High-group	0.00544269
STAD	NSC19630	0.0889088	0.097261	Low-group	0.590221
STAD	LRRK2-IN-1	-0.312722	2.34939e-09	High-group	1.27442e-11
STAD	KH-CB19	0.252455	1.77991e-06	Low-group	2.05536e-05
STAD	abiraterone	0.0861175	0.108269	Low-group	0.0314436
STAD	KPT185	0.332839	1.78949e-10	Low-group	7.08108e-07
STAD	pitstop2	-0.397752	1.11841e-14	High-group	1.08215e-13
STAD	R428	-0.395095	1.73689e-14	High-group	7.58849e-15
STAD	ibrutinib	0.332529	1.86444e-10	Low-group	1.40672e-14
STAD	sotrastaurin	-0.398372	1.00867e-14	High-group	7.71072e-17
STAD	A-804598	0.251629	1.92846e-06	Low-group	6.28282e-06
STAD	COL-3	-0.303978	6.78612e-09	High-group	3.80999e-11
STAD	ABT-199	0.106866	0.0460465	Low-group	0.0241747
STAD	ETP-46464	0.158389	0.0030064	Low-group	0.000470683
STAD	marinopyrrole A	-0.331457	2.14875e-10	High-group	3.9208e-11
STAD	methylstat	-0.260881	7.73178e-07	High-group	2.33733e-07
STAD	BYL-719	-0.268695	3.47573e-07	High-group	1.19958e-08
STAD	GSK2636771	-0.494541	6.3114e-23	High-group	8.6505e-19
STAD	JW-74	-0.0779982	0.145914	High-group	0.0244428
STAD	necrosulfonamide	-0.195438	0.00023927	High-group	6.48766e-07
STAD	HBX-41108	0.208241	8.87844e-05	Low-group	5.47397e-10
STAD	palmostatin B	-0.120017	0.024951	High-group	0.0411398
STAD	JW-55	-0.0442129	0.410278	High-group	0.262258
STAD	AT-406	-0.285873	5.47266e-08	High-group	3.95458e-08
STAD	salermide	-0.335487	1.2569e-10	High-group	2.34419e-13
STAD	WZ4002	-0.268943	3.38717e-07	High-group	1.50725e-09
STAD	ML334 diastereomer	0.33909	7.73078e-11	Low-group	1.41211e-11
STAD	GSK1059615	0.315858	1.59223e-09	Low-group	6.14408e-11
STAD	BRD-K55473186	-0.364129	2.2098e-12	High-group	2.3837e-10
STAD	VAF-347	0.202891	0.000135367	Low-group	6.17524e-07
STAD	BRD-M00053801	-0.127323	0.0173247	High-group	0.251135
STAD	thalidomide	-0.300015	1.08511e-08	High-group	4.09499e-12
STAD	MG-132	-0.33056	2.41848e-10	High-group	2.09807e-13
STAD	belinostat	0.0260099	0.628213	Low-group	0.130646
STAD	O-6-benzylguanine	-0.28577	5.53586e-08	High-group	1.27744e-10
STAD	BRD-K90370028	-0.252902	1.70418e-06	High-group	2.66077e-10
STAD	cediranib	-0.30254	8.05324e-09	High-group	6.17717e-12
STAD	BRD-K48477130	0.122812	0.0217462	Low-group	5.43805e-05
STAD	AZD1480	-0.234494	9.56076e-06	High-group	8.39798e-09
STAD	BRD-A05715709	0.155281	0.00363574	Low-group	4.59603e-06
STAD	docetaxel	-0.00221599	0.967097	High-group	0.991957
STAD	BRD-K99006945	-0.24925	2.42557e-06	High-group	6.95105e-09
STAD	tivantinib	-0.260111	8.35409e-07	High-group	4.82404e-11
STAD	trametinib	-0.218715	3.7676e-05	High-group	2.87577e-09
STAD	RO4929097	-0.313288	2.19093e-09	High-group	3.04208e-13
STAD	dinaciclib	0.178991	0.000782243	Low-group	7.47816e-07
STAD	MLN2480	-0.297217	1.505e-08	High-group	2.01648e-13
STAD	BRD-K51831558	-0.187409	0.000431938	High-group	1.04645e-05
STAD	istradefylline	-0.268084	3.70335e-07	High-group	1.73261e-11
STAD	MI-2	-0.288062	4.28441e-08	High-group	7.1197e-14
STAD	BRD-K42260513	-0.163975	0.00211816	High-group	1.06714e-05
STAD	alvocidib	0.0893734	0.0955185	Low-group	0.117424
STAD	CBB-1007	-0.256042	1.25252e-06	High-group	1.94667e-11
STAD	BRD-A86708339	-0.233083	1.08513e-05	High-group	4.9334e-09
STAD	PF-3758309	-0.220639	3.20418e-05	High-group	1.59913e-09
STAD	dabrafenib	-0.267477	3.94345e-07	High-group	5.18481e-13
STAD	SZ4TA2	-0.281126	9.23691e-08	High-group	7.30102e-13
STAD	AT13387	-0.121819	0.0228414	High-group	6.80795e-05
STAD	BCL-LZH-4	-0.380526	1.81023e-13	High-group	2.40703e-14
STAD	skepinone-L	-0.249292	2.41582e-06	High-group	1.25586e-11
STAD	PF-4800567 hydrochloride	-0.315829	1.59799e-09	High-group	1.22848e-09
STAD	avicin D	-0.261845	7.0151e-07	High-group	1.66582e-08
STAD	VX-680	-0.349091	1.9404e-11	High-group	8.29945e-14
STAD	BRD-K33514849	-0.249187	2.44036e-06	High-group	1.47223e-08
STAD	BRD-K01737880	0.0218083	0.684743	High-group	0.16694
STAD	bafilomycin A1	-0.22504	2.2e-05	High-group	0.000705035
STAD	SR8278	0.220575	3.22163e-05	Low-group	1.13414e-06
STAD	GSK-J4	0.0486666	0.364702	Low-group	0.120945
STAD	BRD9876:MK-1775 (4:1 mol/mol)	-0.214972	5.14303e-05	High-group	3.40167e-08
STAD	BRD-K30748066	-0.226237	1.98341e-05	High-group	9.70167e-09
ESCA	CIL55	-0.0712762	0.435297	High-group	0.436387
ESCA	BRD4132	0.265141	0.00316291	Low-group	0.00208821
ESCA	BRD6340	-0.0352338	0.700028	Low-group	0.805851
ESCA	BRD9876	0.165561	0.0683862	Low-group	0.0172653
ESCA	betulinic acid	0.445078	2.79896e-07	Low-group	9.00429e-08
ESCA	gossypol	-0.180772	0.0463066	High-group	0.105649
ESCA	chlorambucil	0.0686956	0.452144	Low-group	0.66711
ESCA	fluorouracil	0.152141	0.0943449	Low-group	0.014179
ESCA	cimetidine	0.219298	0.0152281	Low-group	0.0452744
ESCA	azacitidine	-0.607718	1.14906e-13	High-group	2.8026e-11
ESCA	trifluoperazine	-0.628491	9.18619e-15	High-group	2.35717e-14
ESCA	paclitaxel	0.471194	4.31035e-08	Low-group	1.42727e-09
ESCA	tamoxifen	0.0369483	0.68618	High-group	0.959163
ESCA	carboplatin	-0.172563	0.057344	High-group	0.0152203
ESCA	teniposide	0.267513	0.00289338	Low-group	0.0436478
ESCA	sildenafil	-0.575825	3.95752e-12	High-group	8.15473e-12
ESCA	simvastatin	0.539269	1.46921e-10	Low-group	3.77781e-09
ESCA	parbendazole	0.437977	4.53379e-07	Low-group	2.94557e-09
ESCA	procarbazine	-0.0534962	0.558399	High-group	0.284541
ESCA	curcumin	0.681091	6.02141e-18	Low-group	1.71413e-14
ESCA	ciclopirox	-0.283914	0.001529	High-group	0.00381515
ESCA	epigallocatechin-3-monogallate	-0.222076	0.0139543	High-group	0.0137804
ESCA	myricetin	0.35212	6.96691e-05	Low-group	0.000108363
ESCA	methotrexate	0.0580221	0.525551	Low-group	0.157584
ESCA	lovastatin	0.446332	2.56766e-07	Low-group	1.49168e-07
ESCA	valdecoxib	-0.25175	0.00515409	High-group	0.0249124
ESCA	dacarbazine	-0.177934	0.0499039	High-group	0.195157
ESCA	prochlorperazine	-0.116947	0.199551	High-group	0.145889
ESCA	ifosfamide	-0.173379	0.0561584	High-group	0.0773027
ESCA	doxorubicin	0.510332	1.91633e-09	Low-group	7.27896e-10
ESCA	ouabain	0.0530458	0.561721	Low-group	0.171575
ESCA	BRD9647	0.263931	0.003309	Low-group	0.00057969
ESCA	piperlongumine	-0.252971	0.00493473	High-group	0.00125584
ESCA	pyrazolanthrone	0.635258	3.86992e-15	Low-group	2.63187e-13
ESCA	C6-ceramide	-0.0563238	0.537761	High-group	0.750889
ESCA	topotecan	0.111919	0.219701	Low-group	0.0568051
ESCA	importazole	-0.274546	0.00221133	High-group	0.00101142
ESCA	etoposide	0.156547	0.085078	Low-group	0.0209256
ESCA	PRIMA-1	-0.17207	0.0580693	High-group	0.0150068
ESCA	tanespimycin	-0.23716	0.00853394	High-group	0.0376262
ESCA	blebbistatin	-0.0165539	0.856388	Low-group	0.873878
ESCA	cytochalasin B	0.402305	4.35908e-06	Low-group	0.00302938
ESCA	NSC95397	0.194856	0.0314949	Low-group	0.0881739
ESCA	manumycin A	0.277488	0.00197208	Low-group	0.00313176
ESCA	mitomycin	0.176168	0.0522556	Low-group	0.0128269
ESCA	tacrolimus	0.0203331	0.824083	Low-group	0.754776
ESCA	SB-431542	-0.154616	0.0890458	High-group	0.154595
ESCA	staurosporine	0.319446	0.000335126	Low-group	0.00400594
ESCA	SB-225002	0.733104	8.00381e-22	Low-group	8.67902e-16
ESCA	cerulenin	-0.159359	0.0795547	High-group	0.128317
ESCA	purmorphamine	-0.174351	0.0547717	High-group	0.320531
ESCA	GSK-3 inhibitor IX	0.357536	5.27852e-05	Low-group	0.000117839
ESCA	dasatinib	0.331216	0.000194167	Low-group	0.000873798
ESCA	erlotinib	0.346134	9.41305e-05	Low-group	6.78474e-05
ESCA	BRD-K94991378	-0.380963	1.49817e-05	High-group	5.99746e-06
ESCA	LBH-589	-0.23114	0.0104213	High-group	0.0303149
ESCA	IC-87114	0.100346	0.271451	Low-group	0.470305
ESCA	ciclosporin	-0.0598921	0.512269	High-group	0.693378
ESCA	sirolimus	0.275941	0.00209476	Low-group	0.000443696
ESCA	KU-55933	0.298822	0.000827737	Low-group	0.00763599
ESCA	sitagliptin	0.066745	0.465116	Low-group	0.841717
ESCA	PDMP	0.0724644	0.427662	Low-group	0.415558
ESCA	BRD-K71935468	-0.303751	0.000670833	High-group	0.00185049
ESCA	entinostat	-0.387183	1.05468e-05	High-group	4.29072e-05
ESCA	BEC	-0.0458231	0.616241	High-group	0.291511
ESCA	apicidin	-0.0578136	0.527042	High-group	0.700953
ESCA	Merck60	-0.128815	0.157344	High-group	0.335726
ESCA	BRD-A94377914	0.0142773	0.875968	High-group	0.538915
ESCA	FGIN-1-27	0.459877	9.8845e-08	Low-group	8.8496e-07
ESCA	compound 1B	0.0682742	0.454929	Low-group	0.398181
ESCA	vincristine	0.329705	0.000208513	Low-group	1.03476e-06
ESCA	cytarabine hydrochloride	-0.153184	0.0920821	High-group	0.308217
ESCA	itraconazole	-0.100547	0.270488	High-group	0.29386
ESCA	erastin	-0.166678	0.0665171	High-group	0.00634881
ESCA	ML031	0.332904	0.000179218	Low-group	5.11571e-05
ESCA	CIL56	0.198984	0.0280025	Low-group	0.184774
ESCA	FQI-1	0.424047	1.13172e-06	Low-group	1.58494e-05
ESCA	BRD-K92856060	0.200753	0.0266108	Low-group	0.0541931
ESCA	B02	0.0781626	0.392132	Low-group	0.10238
ESCA	BRD-K45681478	-0.221192	0.0143489	High-group	0.00542911
ESCA	ML050	0.386187	1.11623e-05	Low-group	4.15877e-06
ESCA	ML162	0.0376437	0.680593	Low-group	0.731546
ESCA	CIL41	0.167674	0.0648853	Low-group	0.412631
ESCA	NSC30930	0.207752	0.0216651	Low-group	0.0991916
ESCA	CIL70	0.0989917	0.278006	Low-group	0.251389
ESCA	MI-1	0.213059	0.0184627	Low-group	0.00478192
ESCA	DBeQ	0.270233	0.00260981	Low-group	0.000331394
ESCA	ML083	0.00650093	0.943345	High-group	0.619412
ESCA	CID-5951923	-0.17828	0.0494536	High-group	0.091076
ESCA	IU1	0.334665	0.000164773	Low-group	0.00119009
ESCA	ML311	-0.0241986	0.791341	Low-group	0.955083
ESCA	imatinib	-0.0299123	0.743619	High-group	0.562852
ESCA	decitabine	0.129595	0.154823	Low-group	0.109001
ESCA	CHIR-99021	-0.0316401	0.729369	High-group	0.356695
ESCA	BI-2536	0.566831	1.00357e-11	Low-group	1.38952e-11
ESCA	BRD-K61166597	-0.279486	0.00182318	High-group	0.0217927
ESCA	GW-843682X	0.109296	0.23077	Low-group	0.136211
ESCA	vandetanib	0.508123	2.30882e-09	Low-group	2.76518e-08
ESCA	sorafenib	0.113842	0.211832	Low-group	0.0652761
ESCA	temozolomide	0.521072	7.59714e-10	Low-group	4.01927e-09
ESCA	QW-BI-011	0.128902	0.157061	Low-group	0.325545
ESCA	SNX-2112	0.0720085	0.430582	Low-group	0.127036
ESCA	bexarotene	0.51049	1.89078e-09	Low-group	3.5505e-09
ESCA	nilotinib	0.031149	0.73341	High-group	0.750889
ESCA	sunitinib	0.167817	0.0646547	Low-group	0.0862809
ESCA	bendamustine	-0.0232288	0.799524	High-group	0.90625
ESCA	CD-437	0.502343	3.73603e-09	Low-group	3.44189e-09
ESCA	SCH-79797	0.255086	0.00457434	Low-group	0.00223632
ESCA	LE-135	0.574981	4.32372e-12	Low-group	8.75821e-12
ESCA	SKI-II	0.19859	0.0283217	Low-group	0.0165583
ESCA	Platin	0.446378	2.55952e-07	Low-group	2.50741e-05
ESCA	GW-405833	-0.232774	0.00987593	High-group	0.0269643
ESCA	AC55649	0.707575	8.16244e-20	Low-group	3.30664e-13
ESCA	RITA	-0.517784	1.01199e-09	High-group	1.20468e-08
ESCA	LY-2183240	0.397528	5.78971e-06	Low-group	5.36097e-07
ESCA	CD-1530	0.613986	5.46738e-14	Low-group	1.00993e-11
ESCA	TPCA-1	0.198181	0.028655	Low-group	0.0807981
ESCA	NSC632839	0.398527	5.4581e-06	Low-group	3.58653e-06
ESCA	pifithrin-mu	-0.275598	0.00212293	High-group	0.00231393
ESCA	SN-38	-0.134959	0.138311	High-group	0.247182
ESCA	BRD-K80183349	0.171443	0.059005	Low-group	0.114773
ESCA	BRD-K66532283	0.44721	2.41648e-07	Low-group	9.08386e-07
ESCA	MK-2206	0.0606906	0.506651	Low-group	0.335726
ESCA	triazolothiadiazine	0.471596	4.18309e-08	Low-group	4.46871e-10
ESCA	BRD-K66453893	0.600627	2.61152e-13	Low-group	2.76245e-14
ESCA	BRD-K11533227	-0.00708327	0.938279	Low-group	0.619412
ESCA	BRD-K27224038	0.376583	1.91014e-05	Low-group	1.51304e-05
ESCA	BRD-K14844214	-0.122765	0.17794	High-group	0.160616
ESCA	BRD1835	-0.0421314	0.644963	High-group	0.841717
ESCA	BRD-K41597374	-0.248133	0.00585593	High-group	0.00799233
ESCA	BRD-K63431240	-0.107273	0.239566	High-group	0.963243
ESCA	BRD-K13999467	0.187283	0.0388632	Low-group	0.0114224
ESCA	BRD-K96970199	0.452598	1.65943e-07	Low-group	2.46728e-06
ESCA	brefeldin A	-0.701952	2.11622e-19	High-group	3.30664e-13
ESCA	AGK-2	0.441788	3.5047e-07	Low-group	3.1086e-08
ESCA	L-685458	-0.232512	0.00996142	High-group	0.0103073
ESCA	PF-750	-0.211231	0.019516	High-group	0.0130128
ESCA	triptolide	0.00871164	0.924129	Low-group	0.583769
ESCA	nutlin-3	-0.184314	0.0421225	High-group	0.00172608
ESCA	16-beta-bromoandrosterone	0.0356032	0.697035	High-group	0.502361
ESCA	PRL-3 inhibitor I	0.65245	3.89929e-16	Low-group	1.42516e-12
ESCA	SID 26681509	0.0879464	0.335413	Low-group	0.22297
ESCA	neuronal differentiation inducer III	-0.278265	0.0019129	High-group	0.00137293
ESCA	NSC 74859	-0.0914633	0.316369	High-group	0.305793
ESCA	bortezomib	-0.450544	1.91658e-07	High-group	1.6221e-05
ESCA	ABT-737	0.27118	0.00251721	Low-group	0.010007
ESCA	zebularine	-0.42946	7.97024e-07	High-group	8.58741e-05
ESCA	PI-103	0.783757	1.38571e-26	Low-group	1.59663e-16
ESCA	tubastatin A	0.0719822	0.430751	Low-group	0.829721
ESCA	SR-II-138A	0.0299345	0.743435	Low-group	0.467162
ESCA	neopeltolide	-0.0555143	0.543631	High-group	0.370211
ESCA	parthenolide	0.0168232	0.854078	High-group	0.813789
ESCA	Compound 7d-cis	0.0117847	0.897492	High-group	0.723855
ESCA	pevonedistat	0.373832	2.22101e-05	Low-group	2.53003e-06
ESCA	AZD7545	-0.121801	0.181398	High-group	0.942852
ESCA	VER-155008	0.153672	0.0910388	Low-group	0.0395497
ESCA	ML203	-0.299714	0.000797069	High-group	0.00155382
ESCA	SRT-1720	-0.100008	0.27308	High-group	0.619412
ESCA	CAY10594	0.321936	0.000299129	Low-group	0.000218192
ESCA	Compound 1541A	0.147469	0.105027	Low-group	0.0825934
ESCA	RG-108	0.037645	0.680583	Low-group	0.296221
ESCA	PAC-1	-0.355657	5.81549e-05	High-group	1.86309e-05
ESCA	GMX-1778	0.289632	0.00121299	Low-group	0.00181864
ESCA	gemcitabine	0.225162	0.012649	Low-group	0.000365477
ESCA	MST-312	0.743189	1.10906e-22	Low-group	3.84463e-15
ESCA	olaparib	0.625185	1.39065e-14	Low-group	1.66268e-13
ESCA	oligomycin A	0.0020462	0.982154	Low-group	0.674575
ESCA	indisulam	0.452303	1.69425e-07	Low-group	2.2309e-06
ESCA	BRD-K49290616	0.0964082	0.290802	Low-group	0.315567
ESCA	BRD-K02492147	0.451701	1.76736e-07	Low-group	1.4109e-07
ESCA	austocystin D	-0.31367	0.000434564	High-group	0.00381515
ESCA	SJ-172550	-0.314297	0.000422576	High-group	0.000712773
ESCA	pandacostat	0.0626839	0.492767	Low-group	0.813789
ESCA	BRD-K96431673	0.311511	0.000478248	Low-group	0.00132494
ESCA	cyanoquinoline 11	0.348719	8.27214e-05	Low-group	0.00427381
ESCA	tipifarnib-P2	0.234664	0.00927632	Low-group	0.0344516
ESCA	tipifarnib-P1	0.457682	1.15705e-07	Low-group	7.20351e-09
ESCA	Compound 23 citrate	-0.43372	6.02227e-07	High-group	1.00804e-07
ESCA	nakiterpiosin	0.365981	3.39002e-05	Low-group	5.57653e-06
ESCA	CCT036477	0.352041	6.9948e-05	Low-group	0.00027196
ESCA	tamatinib	0.606911	1.26292e-13	Low-group	2.13669e-12
ESCA	myriocin	0.0654345	0.473945	Low-group	0.259954
ESCA	YM-155	0.30164	0.000734333	Low-group	0.000547636
ESCA	BMS-754807	-0.165359	0.0687289	High-group	0.028784
ESCA	BIBR-1532	0.286154	0.0013972	Low-group	0.000923234
ESCA	neratinib	0.295073	0.000968867	Low-group	0.000673909
ESCA	BRD1812	0.242136	0.00720853	Low-group	0.0112568
ESCA	BRD8958	-0.323623	0.000276813	High-group	0.000372676
ESCA	serdemetan	-0.0365106	0.689706	High-group	0.559401
ESCA	daporinad	0.141595	0.119775	Low-group	0.0340173
ESCA	MK-1775	0.497557	5.52814e-09	Low-group	3.44189e-09
ESCA	tivozanib	-0.00725102	0.936821	High-group	0.674575
ESCA	Ko-143	-0.0363742	0.690806	High-group	0.951004
ESCA	CR-1-31B	0.3214	0.000306563	Low-group	3.14194e-05
ESCA	BRD-K71781559	0.368204	3.01087e-05	Low-group	2.0423e-05
ESCA	BRD-K86535717	0.0218153	0.811489	High-group	0.829721
ESCA	BRD-K48334597	0.092267	0.312117	Low-group	0.723855
ESCA	ML312	0.375692	2.00599e-05	Low-group	1.66008e-05
ESCA	BRD-K04800985	-0.0935067	0.305633	High-group	0.236879
ESCA	BRD-K78574327	0.535295	2.12111e-10	Low-group	1.0372e-09
ESCA	BRD-K19103580	-0.0292019	0.749505	High-group	0.580257
ESCA	BRD-K30019337	0.31852	0.000349502	Low-group	0.000418727
ESCA	BRD-K84807411	0.376768	1.89074e-05	Low-group	2.56491e-05
ESCA	BRD-K44224150	0.437793	4.59009e-07	Low-group	6.76738e-06
ESCA	BRD-K75293299	0.387828	1.0166e-05	Low-group	0.000106109
ESCA	BRD-K64610608	0.0378852	0.678656	Low-group	0.22297
ESCA	BRD-K02251932	0.112162	0.218696	Low-group	0.234855
ESCA	BRD-K55116708	0.270269	0.00260629	Low-group	0.00142253
ESCA	BRD-K41334119	0.30963	0.000519567	Low-group	0.000602021
ESCA	BRD-K34485477	0.198216	0.0286263	Low-group	0.0548365
ESCA	BRD-K16147474	0.0601518	0.510439	High-group	0.809818
ESCA	BRD-K29086754	-0.0478688	0.600567	High-group	0.731546
ESCA	BRD-K33199242	-0.0261272	0.775137	High-group	0.922497
ESCA	BRD-K52037352	-0.372661	2.36725e-05	High-group	0.00027196
ESCA	BRD-K27986637	-0.282533	0.00161576	High-group	0.000568816
ESCA	BRD-K37390332	0.248594	0.00576204	Low-group	0.0299258
ESCA	fulvestrant	0.357687	5.23762e-05	Low-group	0.000154319
ESCA	HLI 373	-0.0700321	0.443374	High-group	0.0764483
ESCA	NSC48300	0.519219	8.93244e-10	Low-group	9.75668e-09
ESCA	PRIMA-1-Met	0.456801	1.23219e-07	Low-group	2.62366e-05
ESCA	isoevodiamine	0.680538	6.55535e-18	Low-group	1.6665e-16
ESCA	UNC0638	-0.210734	0.0198117	High-group	0.0165583
ESCA	cucurbitacin I	-0.307324	0.000574708	High-group	0.000205362
ESCA	BRD-K50799972	0.0607613	0.506155	Low-group	0.861791
ESCA	BRD-K17060750	0.279739	0.0018051	Low-group	0.00375341
ESCA	linifanib	-0.101991	0.263632	High-group	0.754776
ESCA	veliparib	-0.206285	0.0226306	High-group	0.00130152
ESCA	saracatinib	-0.107576	0.238236	High-group	0.424412
ESCA	afatinib	0.193672	0.0325629	Low-group	0.000712773
ESCA	canertinib	0.363237	3.92e-05	Low-group	2.28945e-05
ESCA	obatoclax	0.498308	5.20069e-09	Low-group	3.92387e-08
ESCA	masitinib	-0.1857	0.0405739	High-group	0.000857873
ESCA	ZSTK474	0.273097	0.00233859	Low-group	0.0152203
ESCA	brivanib	-0.159476	0.0793302	High-group	0.166812
ESCA	GDC-0879	-0.496604	5.97249e-09	High-group	2.46951e-10
ESCA	NVP-TAE684	-0.245148	0.00649806	High-group	0.00340166
ESCA	SNS-032	0.574476	4.55856e-12	Low-group	7.86846e-12
ESCA	PLX-4720	0.549187	5.75223e-11	Low-group	3.33652e-09
ESCA	TGX-221	0.0020521	0.982103	High-group	0.367482
ESCA	KU-0063794	-0.0991479	0.277244	High-group	0.163692
ESCA	SU11274	0.00320667	0.972036	High-group	0.754776
ESCA	BRD-K88742110	-0.522358	6.78567e-10	High-group	9.18416e-09
ESCA	BRD8899	0.497582	5.51699e-09	Low-group	1.86193e-07
ESCA	EX-527	0.488544	1.13771e-08	Low-group	2.58861e-07
ESCA	ELCPK	0.304552	0.000648089	Low-group	0.00363264
ESCA	NPC-26	0.102621	0.260678	Low-group	0.10238
ESCA	1S, 3R-RSL-3	-0.272553	0.00238812	High-group	0.000470049
ESCA	CIL55A	-0.158462	0.0812836	High-group	0.02732
ESCA	SCH-529074	-0.245104	0.00650787	High-group	0.0132011
ESCA	StemRegenin 1	-0.128352	0.158855	High-group	0.196928
ESCA	FQI-2	0.523519	6.12559e-10	Low-group	3.66244e-09
ESCA	ML210	-0.409679	2.7883e-06	High-group	1.08991e-06
ESCA	darinaparsin	-0.031297	0.732191	High-group	0.364767
ESCA	PX-12	-0.211914	0.0191165	High-group	0.00654876
ESCA	GANT-61	-0.160605	0.0772	High-group	0.0212112
ESCA	PL-DI	-0.121973	0.180777	High-group	0.346109
ESCA	TW-37	0.407444	3.19636e-06	Low-group	7.45051e-06
ESCA	AZD8055	0.271906	0.00244812	Low-group	0.000811697
ESCA	CHM-1	0.614811	4.95207e-14	Low-group	3.36646e-14
ESCA	QS-11	-0.122948	0.177288	High-group	0.0920603
ESCA	ML239	0.302914	0.000695389	Low-group	0.000673909
ESCA	fumonisin B1	-0.427565	9.01738e-07	High-group	1.86309e-05
ESCA	JQ-1	-0.318083	0.000356479	High-group	3.67393e-05
ESCA	BRD-K51490254	0.322531	0.000291073	Low-group	0.00223632
ESCA	BRD-K85133207	-0.357067	5.40813e-05	High-group	0.000133529
ESCA	CAY10576	0.137567	0.13078	Low-group	0.0683215
ESCA	Repligen 136	-0.356589	5.54319e-05	High-group	0.000318612
ESCA	nintedanib	0.239683	0.00783721	Low-group	0.0652761
ESCA	foretinib	-0.130131	0.153111	High-group	0.122014
ESCA	regorafenib	0.0256271	0.77933	Low-group	0.648591
ESCA	WZ8040	0.265454	0.00312605	Low-group	0.00308018
ESCA	OSI-930	-0.0400993	0.661003	High-group	0.335726
ESCA	MGCD-265	0.0166881	0.855237	High-group	0.922497
ESCA	lenvatinib	0.306849	0.000586714	Low-group	0.00441374
ESCA	YK 4-279	0.679226	8.01395e-18	Low-group	6.20661e-16
ESCA	CAY10618	-0.177759	0.0501323	High-group	0.0637959
ESCA	KU 0060648	-0.0957722	0.294011	High-group	0.286852
ESCA	narciclasine	0.147841	0.104144	Low-group	0.0185024
ESCA	MLN2238	-0.611633	7.23932e-14	High-group	3.89672e-09
ESCA	ISOX	-0.00177096	0.984554	High-group	0.983659
ESCA	BRD-K29313308	-0.156797	0.0845756	High-group	0.0574742
ESCA	UNC0321	0.0915979	0.315654	Low-group	0.315567
ESCA	SGX-523	-0.190617	0.0354583	High-group	0.0156553
ESCA	erismodegib	-0.241493	0.0073688	High-group	0.00729396
ESCA	alisertib	0.629143	8.45958e-15	Low-group	1.04651e-13
ESCA	AZD6482	0.430269	7.55914e-07	Low-group	1.14279e-05
ESCA	ruxolitinib	-0.0301047	0.742028	High-group	0.778231
ESCA	bleomycin A2	0.326981	0.0002369	Low-group	5.95887e-05
ESCA	GDC-0941	0.309191	0.000529681	Low-group	0.000686639
ESCA	SB-525334	-0.300671	0.000765306	High-group	9.68587e-06
ESCA	PHA-793887	0.578616	2.94788e-12	Low-group	3.33456e-11
ESCA	quizartinib	0.179877	0.0474171	Low-group	0.282243
ESCA	fingolimod	-0.554704	3.36896e-11	High-group	2.63881e-10
ESCA	pazopanib	0.196044	0.0304541	Low-group	0.0195473
ESCA	BRD-K24690302	-0.255349	0.00453117	High-group	0.0152203
ESCA	BRD-K70511574	0.394419	6.94776e-06	Low-group	3.49881e-06
ESCA	PLX-4032	0.685586	2.99635e-18	Low-group	7.09505e-14
ESCA	GSK461364	0.434048	5.89277e-07	Low-group	1.06641e-07
ESCA	BRD-K20514654	0.0957415	0.294167	Low-group	0.569784
ESCA	BRD-K28456706	0.175684	0.0529171	Low-group	0.0431167
ESCA	STF-31	0.202931	0.0249772	Low-group	0.0209256
ESCA	spautin-1	-0.211214	0.019526	High-group	0.0722914
ESCA	BRD-A02303741	-0.168343	0.0638074	High-group	0.02732
ESCA	ML320	-0.499818	4.59758e-09	High-group	1.86193e-07
ESCA	tigecycline	0.104461	0.25218	Low-group	0.29386
ESCA	BRD-K34099515	-0.135245	0.137468	High-group	0.17644
ESCA	PF-543	-0.662586	9.38921e-17	High-group	1.4788e-12
ESCA	PF-573228	-0.00156966	0.98631	Low-group	0.605041
ESCA	ceranib-2	0.665594	6.08815e-17	Low-group	1.10318e-14
ESCA	FSC231	-0.317997	0.000357875	High-group	1.47827e-05
ESCA	968	0.138531	0.128078	Low-group	0.0561424
ESCA	GSK4112	-0.265334	0.00314019	High-group	0.00718304
ESCA	etomoxir	-0.165957	0.067719	High-group	0.0660268
ESCA	HC-067047	-0.0120727	0.895	High-group	0.731546
ESCA	IPR-456	0.661722	1.06226e-16	Low-group	1.84477e-12
ESCA	leptomycin B	0.662633	9.32568e-17	Low-group	1.4035e-14
ESCA	AZ-3146	-0.32669	0.000240128	High-group	0.000372676
ESCA	VU0155056	-0.19898	0.0280059	High-group	0.058832
ESCA	JQ-1:UNC0638 (2:1 mol/mol)	-0.10601	0.245176	High-group	0.186476
ESCA	vorinostat:carboplatin (1:1 mol/mol)	-0.157346	0.0834782	High-group	0.122014
ESCA	serdemetan:SCH-529074 (1:1 mol/mol)	-0.166431	0.0669267	High-group	0.184774
ESCA	selumetinib:PLX-4032 (8:1 mol/mol)	-0.568559	8.41092e-12	High-group	1.38952e-11
ESCA	sirolimus:bortezomib (250:1 mol/mol)	0.436887	4.87747e-07	Low-group	1.33435e-07
ESCA	BRD-K97651142	-0.476135	2.97188e-08	High-group	2.40603e-06
ESCA	vorapaxar	-0.413169	2.2485e-06	High-group	5.57653e-06
ESCA	Ch-55	0.635831	3.5933e-15	Low-group	5.49641e-12
ESCA	BRD-K79669418	-0.139991	0.12407	High-group	0.289175
ESCA	BRD-K99584050	0.14399	0.113581	Low-group	0.0581498
ESCA	BRD-A71883111	0.646243	9.08145e-16	Low-group	1.71413e-14
ESCA	navitoclax:birinapant (1:1 mol/mol)	-0.184037	0.0424385	High-group	0.0645325
ESCA	ISOX:bortezomib (250:1 mol/mol)	-0.230099	0.0107824	High-group	0.0344516
ESCA	selumetinib:GDC-0941 (4:1 mol/mol)	-0.587379	1.14802e-12	High-group	9.98818e-11
ESCA	selumetinib:tretinoin (2:1 mol/mol)	-0.595606	4.61351e-13	High-group	2.8026e-11
ESCA	selumetinib:vorinostat (8:1 mol/mol)	-0.530157	3.38609e-10	High-group	2.23528e-10
ESCA	selumetinib:BRD-A02303741 (4:1 mol/mol)	-0.615643	4.48003e-14	High-group	6.28124e-13
ESCA	tretinoin:navitoclax (4:1 mol/mol)	0.141145	0.120968	Low-group	0.0420708
ESCA	decitabine:navitoclax (2:1 mol/mol)	0.0385064	0.673686	Low-group	0.522136
ESCA	tretinoin:carboplatin (2:1 mol/mol)	0.441736	3.51699e-07	Low-group	1.27285e-06
ESCA	necrostatin-7	-0.0311097	0.733734	High-group	0.323032
ESCA	PYR-41	0.569297	7.7972e-12	Low-group	9.98818e-11
ESCA	I-BET151	-0.421122	1.3644e-06	High-group	3.67635e-06
ESCA	lomeguatrib	0.484265	1.59118e-08	Low-group	2.58861e-07
ESCA	tanespimycin:gemcitabine (1:1 mol/mol)	-0.301621	0.000734945	High-group	0.00752041
ESCA	docetaxel:tanespimycin (2:1 mol/mol)	0.298765	0.000829724	Low-group	1.28511e-05
ESCA	selumetinib:MK-2206 (8:1 mol/mol)	-0.682208	5.06852e-18	High-group	4.79786e-14
ESCA	navitoclax:PLX-4032 (1:1 mol/mol)	-0.00280994	0.975495	High-group	0.555961
ESCA	selumetinib:piperlongumine (8:1 mol/mol)	-0.503843	3.30033e-09	High-group	3.1086e-08
ESCA	tanespimycin:bortezomib (250:1 mol/mol)	-0.0457132	0.617088	Low-group	0.975491
ESCA	navitoclax:MST-312 (1:1 mol/mol)	0.451619	1.77759e-07	Low-group	6.628e-07
ESCA	carboplatin:etoposide (40:17 mol/mol)	0.309523	0.000522017	Low-group	0.000568816
ESCA	piperlongumine:MST-312 (1:1 mol/mol)	0.730607	1.28771e-21	Low-group	5.11507e-15
ESCA	navitoclax:gemcitabine (1:1 mol/mol)	0.141281	0.120607	Low-group	0.0236209
ESCA	JW-480	-0.116978	0.199431	High-group	0.2134
ESCA	BMS-195614	-0.104913	0.250121	High-group	0.262127
ESCA	BRD-K07442505	0.290763	0.00115807	Low-group	0.000256179
ESCA	BRD-K35604418	0.445504	2.71837e-07	Low-group	6.4487e-06
ESCA	SB-743921	0.584284	1.60691e-12	Low-group	5.69785e-12
ESCA	GSK525762A	-0.294088	0.00100942	High-group	0.00231393
ESCA	navitoclax:pluripotin (1:1 mol/mol)	0.261858	0.00357339	Low-group	0.00971454
ESCA	JQ-1:carboplatin (1:1 mol/mol)	-0.349399	7.99433e-05	High-group	9.91819e-06
ESCA	selumetinib:navitoclax (8:1 mol/mol)	-0.646405	8.88541e-16	High-group	6.77043e-13
ESCA	selumetinib:decitabine (4:1 mol/mol)	-0.533093	2.59434e-10	High-group	1.7762e-08
ESCA	SNX-2112:bortezomib (250:1 mol/mol)	-0.155956	0.0862772	High-group	0.552531
ESCA	JQ-1:MK-0752 (1:1 mol/mol)	-0.273804	0.00227571	High-group	0.00181864
ESCA	BRD-A02303741:navitoclax (2:1 mol/mol)	0.0429706	0.638386	Low-group	0.448555
ESCA	salermide:PLX-4032 (12:1 mol/mol)	0.135865	0.135659	Low-group	0.144475
ESCA	UNC0638:navitoclax (1:1 mol/mol)	-0.0214418	0.814658	High-group	0.505629
ESCA	BRD-A02303741:carboplatin (1:1 mol/mol)	-0.465267	6.68205e-08	High-group	2.68201e-09
ESCA	doxorubicin:navitoclax (2:1 mol/mol)	0.113739	0.212249	Low-group	0.128317
ESCA	selumetinib:UNC0638 (4:1 mol/mol)	-0.665181	6.46239e-17	High-group	1.52047e-14
ESCA	alisertib:navitoclax (2:1 mol/mol)	0.1999	0.0272745	Low-group	0.0706814
ESCA	navitoclax:sorafenib (1:1 mol/mol)	-0.0360917	0.693086	High-group	0.641243
ESCA	navitoclax:piperlongumine (1:1 mol/mol)	-0.0578902	0.526494	High-group	0.370211
ESCA	SMER-3	-0.187086	0.0390733	High-group	0.0276799
ESCA	NVP-ADW742	-0.110306	0.226463	High-group	0.189913
ESCA	clofarabine	-0.0503741	0.581618	Low-group	0.797933
ESCA	vorinostat:navitoclax (4:1 mol/mol)	-0.363539	3.85815e-05	High-group	0.000139183
ESCA	XL765	0.277386	0.00197992	Low-group	0.00125584
ESCA	ML258	0.0124287	0.891923	Low-group	0.861791
ESCA	SR1001	0.614609	5.07316e-14	Low-group	1.54804e-10
ESCA	bardoxolone methyl	0.249004	0.0056795	Low-group	0.00194915
ESCA	BMS-270394	0.649728	5.66307e-16	Low-group	7.59205e-12
ESCA	fluvastatin	0.54063	1.29405e-10	Low-group	6.19039e-10
ESCA	AZD4547	0.0145781	0.873376	High-group	0.460913
ESCA	hyperforin	-0.00113872	0.990068	High-group	0.805851
ESCA	NVP-231	0.013244	0.884881	Low-group	0.542303
ESCA	MK-0752	0.492738	8.15256e-09	Low-group	7.65569e-09
ESCA	semagacestat	0.676827	1.15404e-17	Low-group	4.42646e-12
ESCA	bosutinib	0.304385	0.000652764	Low-group	0.000209558
ESCA	temsirolimus	0.287669	0.00131403	Low-group	0.00929012
ESCA	nelarabine	-0.185006	0.0413434	High-group	0.378471
ESCA	rigosertib	0.518955	9.14017e-10	Low-group	3.2343e-09
ESCA	PD318088	-0.330399	0.0002018	High-group	8.96038e-05
ESCA	KU-60019	-0.0278697	0.760579	High-group	0.67832
ESCA	BIRB-796	0.021098	0.817578	High-group	0.747007
ESCA	KW-2449	0.230911	0.0104999	Low-group	0.0220886
ESCA	RAF265	0.0854004	0.349645	Low-group	0.348737
ESCA	silmitasertib	0.571564	6.17194e-12	Low-group	1.33927e-09
ESCA	BRD-K03911514	0.543386	9.99171e-11	Low-group	9.33346e-11
ESCA	BRD-K16130065	-0.334802	0.000163691	High-group	8.80753e-06
ESCA	momelotinib	0.414777	2.0345e-06	Low-group	3.88788e-07
ESCA	CAL-101	0.375108	2.07129e-05	Low-group	0.000103899
ESCA	LY-2157299	0.273447	0.00230731	Low-group	0.0133917
ESCA	WP1130	-0.0147416	0.871969	High-group	0.532171
ESCA	OSI-027	0.207457	0.0218566	Low-group	0.0133917
ESCA	NVP-BSK805	-0.149215	0.100929	High-group	0.0602164
ESCA	erlotinib:PLX-4032 (2:1 mol/mol)	0.683571	4.10339e-18	Low-group	1.34838e-14
ESCA	PIK-93	0.219302	0.015226	Low-group	0.0420708
ESCA	AZD7762	0.132672	0.145178	Low-group	0.0747628
ESCA	birinapant	-0.11203	0.219242	High-group	0.143071
ESCA	KX2-391	0.539852	1.3915e-10	Low-group	2.21648e-12
ESCA	3-Cl-AHPC	0.444824	2.84835e-07	Low-group	1.45075e-07
ESCA	BRD-K58730230	-0.247912	0.00590146	High-group	0.000387472
ESCA	BRD-K27188169	-0.0868716	0.341376	High-group	0.315567
ESCA	KHS101	-0.0151053	0.868838	High-group	0.967325
ESCA	WAY-362450	-0.218561	0.0155823	High-group	0.0259208
ESCA	JQ-1:vorinostat (2:1 mol/mol)	-0.295978	0.00093291	High-group	0.00178729
ESCA	BRD-K13185470	-0.198275	0.0285782	High-group	0.156084
ESCA	crizotinib:PLX-4032 (2:1 mol/mol)	-0.251056	0.00528251	High-group	0.000975252
ESCA	BRD-K27188169:navitoclax (2:1 mol/mol)	-0.0543654	0.552014	Low-group	0.942852
ESCA	BRD-K03536150	0.47542	3.13745e-08	Low-group	9.52763e-08
ESCA	BRD-K34222889	-0.136701	0.133246	High-group	0.0660268
ESCA	linsitinib	0.0283708	0.756407	High-group	0.995914
ESCA	ML006	0.228278	0.0114406	Low-group	0.0319154
ESCA	Bax channel blocker	-0.330398	0.00020181	High-group	5.11571e-05
ESCA	tretinoin	0.690512	1.37457e-18	Low-group	5.61236e-14
ESCA	isoliquiritigenin	0.199359	0.0277027	Low-group	0.0447266
ESCA	NSC23766	0.53674	1.857e-10	Low-group	6.63982e-11
ESCA	N9-isopropylolomoucine	0.087749	0.336503	Low-group	0.372951
ESCA	pifithrin-alpha	0.509851	1.99583e-09	Low-group	1.72647e-09
ESCA	BIX-01294	-0.302419	0.000710303	High-group	0.000975252
ESCA	dexamethasone	-0.272971	0.00235004	High-group	0.00413791
ESCA	selumetinib	-0.564519	1.26901e-11	High-group	3.11319e-10
ESCA	ML029	-0.282854	0.00159515	High-group	0.00413791
ESCA	CI-976	0.614633	5.05852e-14	Low-group	4.26439e-14
ESCA	necrostatin-1	0.216089	0.0168241	Low-group	0.0195473
ESCA	AA-COCF3	-0.452703	1.64721e-07	High-group	1.86859e-06
ESCA	TG-101348	-0.111776	0.220297	High-group	0.10455
ESCA	pluripotin	0.273016	0.00234594	Low-group	0.00560281
ESCA	BMS-536924	0.149644	0.099943	Low-group	0.473459
ESCA	BRD-K09587429	-0.223388	0.0133856	High-group	0.0114224
ESCA	tandutinib	0.198455	0.0284315	Low-group	0.00665085
ESCA	TG-100-115	0.291752	0.00111187	Low-group	0.0145877
ESCA	crizotinib	-0.426209	9.84583e-07	High-group	4.69136e-07
ESCA	lapatinib	0.529856	3.47919e-10	Low-group	6.41662e-11
ESCA	carboplatin:UNC0638 (2:1 mol/mol)	-0.33759	0.000143139	High-group	5.00491e-05
ESCA	selumetinib:JQ-1 (4:1 mol/mol)	-0.662934	8.93178e-17	High-group	1.19549e-14
ESCA	decitabine:carboplatin (1:1 mol/mol)	0.14809	0.103556	Low-group	0.0637959
ESCA	JQ-1:navitoclax (2:1 mol/mol)	-0.269089	0.0027259	High-group	0.000712773
ESCA	elocalcitol	0.282867	0.00159436	Low-group	0.00288152
ESCA	cabozantinib	-0.230629	0.0105972	High-group	0.0486811
ESCA	phloretin	0.648208	6.96389e-16	Low-group	2.8402e-13
ESCA	BRD-K26531177	-0.222769	0.0136512	High-group	0.0124622
ESCA	BMS-345541	0.0956005	0.294881	Low-group	0.362063
ESCA	cyclophosphamide	-0.215787	0.0169815	High-group	0.0475224
ESCA	niclosamide	0.726518	2.77368e-21	Low-group	3.29524e-16
ESCA	gefitinib	0.460831	9.22679e-08	Low-group	4.9449e-08
ESCA	vorinostat	-0.342732	0.000111388	High-group	0.000157527
ESCA	AM-580	0.438887	4.26459e-07	Low-group	3.218e-07
ESCA	Mdivi-1	0.106441	0.243251	Low-group	0.230845
ESCA	axitinib	0.157232	0.0837049	Low-group	0.0480988
ESCA	navitoclax	-0.0279319	0.760061	High-group	0.793982
ESCA	Ki8751	0.229543	0.01098	Low-group	0.0340173
ESCA	oxaliplatin	-0.369172	2.85841e-05	High-group	1.11853e-06
ESCA	tosedostat	0.172315	0.0577072	Low-group	0.0124622
ESCA	barasertib	0.489983	1.0153e-08	Low-group	1.03638e-08
ESCA	YL54	0.082405	0.366866	Low-group	0.951004
ESCA	PF-184	0.320118	0.000325032	Low-group	0.000337963
ESCA	AT7867	0.183191	0.0434143	Low-group	0.10455
ESCA	PD 153035	0.160256	0.077854	Low-group	0.163692
ESCA	tacedinaline	-0.176986	0.0511548	High-group	0.00441374
ESCA	NVP-BEZ235	0.197653	0.0290909	Low-group	0.303381
ESCA	omacetaxine mepesuccinate	0.507814	2.36953e-09	Low-group	2.63881e-10
ESCA	avrainvillamide	0.00499816	0.956426	High-group	0.951004
ESCA	BRD-K09344309	-0.0852603	0.350439	High-group	0.723855
ESCA	isonicotinohydroxamic acid	0.0679082	0.457356	Low-group	0.991829
ESCA	NSC19630	-0.387169	1.05552e-05	High-group	9.01969e-06
ESCA	LRRK2-IN-1	-0.113597	0.212822	High-group	0.364767
ESCA	KH-CB19	0.0707573	0.438655	High-group	0.90625
ESCA	abiraterone	-0.126389	0.165378	High-group	0.137562
ESCA	KPT185	0.485799	1.41157e-08	Low-group	2.12102e-06
ESCA	pitstop2	-0.14551	0.109779	High-group	0.569784
ESCA	R428	-0.21418	0.0178411	High-group	0.106757
ESCA	ibrutinib	0.29211	0.00109557	Low-group	9.96088e-05
ESCA	sotrastaurin	-0.524914	5.41381e-10	High-group	1.33927e-09
ESCA	A-804598	0.0569795	0.53303	Low-group	0.716193
ESCA	COL-3	-0.215099	0.0173449	High-group	0.0395497
ESCA	ABT-199	0.196155	0.0303588	Low-group	0.00551534
ESCA	ETP-46464	0.238408	0.00818258	Low-group	0.00427381
ESCA	marinopyrrole A	-0.447995	2.28877e-07	High-group	1.71371e-07
ESCA	methylstat	-0.306082	0.000606569	High-group	0.00400594
ESCA	BYL-719	0.0845536	0.354462	Low-group	0.959163
ESCA	GSK2636771	-0.0219815	0.81008	High-group	0.865816
ESCA	JW-74	0.0361506	0.69261	Low-group	0.549111
ESCA	necrosulfonamide	-0.157417	0.0833382	High-group	0.138924
ESCA	HBX-41108	0.118458	0.193765	Low-group	0.0637959
ESCA	palmostatin B	0.00396719	0.965408	Low-group	0.313105
ESCA	JW-55	0.125515	0.168344	Low-group	0.0303149
ESCA	AT-406	-0.0611272	0.503593	High-group	0.433375
ESCA	salermide	-0.0482825	0.597419	High-group	0.308217
ESCA	WZ4002	-0.0429051	0.638898	High-group	0.298595
ESCA	ML334 diastereomer	-0.0726642	0.426385	Low-group	0.708558
ESCA	GSK1059615	0.536176	1.95591e-10	Low-group	2.60757e-08
ESCA	BRD-K55473186	-0.0745816	0.41425	High-group	0.926564
ESCA	VAF-347	0.301945	0.000724827	Low-group	0.0052603
ESCA	BRD-M00053801	0.211357	0.0194416	Low-group	0.137562
ESCA	thalidomide	-0.218014	0.0158501	High-group	0.00654876
ESCA	MG-132	-0.151175	0.0964807	High-group	0.0335877
ESCA	belinostat	-0.146949	0.106272	High-group	0.0255808
ESCA	O-6-benzylguanine	-0.29865	0.00083377	High-group	0.00915237
ESCA	BRD-K90370028	-0.205012	0.0234981	High-group	0.0220886
ESCA	cediranib	-0.272321	0.00240947	High-group	0.00696574
ESCA	BRD-K48477130	0.168128	0.0641535	Low-group	0.266509
ESCA	AZD1480	-0.339963	0.000127566	High-group	0.00654876
ESCA	BRD-A05715709	0.218006	0.0158542	Low-group	0.0284118
ESCA	docetaxel	0.149784	0.0996228	Low-group	0.967325
ESCA	BRD-K99006945	-0.230838	0.0105249	High-group	0.0249124
ESCA	tivantinib	-0.115037	0.207045	High-group	0.0901002
ESCA	trametinib	-0.293719	0.001025	High-group	0.0001818
ESCA	RO4929097	-0.357521	5.28262e-05	High-group	3.21318e-05
ESCA	dinaciclib	0.178199	0.0495584	Low-group	0.0623436
ESCA	MLN2480	-0.189005	0.037072	High-group	0.0158769
ESCA	BRD-K51831558	-0.139839	0.124482	High-group	0.406814
ESCA	istradefylline	-0.237652	0.00839376	High-group	0.00823809
ESCA	MI-2	-0.253802	0.00479009	High-group	3.84098e-05
ESCA	BRD-K42260513	0.0658093	0.471411	Low-group	0.727697
ESCA	alvocidib	-0.0329599	0.718545	High-group	0.805851
ESCA	CBB-1007	-0.186708	0.0394781	High-group	0.00696574
ESCA	BRD-A86708339	-0.353216	6.58914e-05	High-group	0.000470049
ESCA	PF-3758309	-0.167452	0.0652465	High-group	0.0280438
ESCA	dabrafenib	-0.295995	0.00093224	High-group	0.00596531
ESCA	SZ4TA2	-0.203671	0.0244429	High-group	0.0015267
ESCA	AT13387	-0.188376	0.037718	High-group	0.111281
ESCA	BCL-LZH-4	-0.288995	0.00124497	High-group	0.0106156
ESCA	skepinone-L	-0.213195	0.0183861	High-group	0.000395075
ESCA	PF-4800567 hydrochloride	-0.328276	0.000222984	High-group	0.00130152
ESCA	avicin D	0.0292909	0.748766	Low-group	0.723855
ESCA	VX-680	-0.170733	0.0600776	High-group	0.0441844
ESCA	BRD-K33514849	-0.281441	0.00168751	High-group	0.00139753
ESCA	BRD-K01737880	0.020691	0.821038	High-group	0.975491
ESCA	bafilomycin A1	-0.496112	6.21536e-09	High-group	3.33652e-09
ESCA	SR8278	-0.173786	0.0555745	High-group	0.037158
ESCA	GSK-J4	-0.548257	6.28952e-11	High-group	6.60529e-10
ESCA	BRD9876:MK-1775 (4:1 mol/mol)	-0.276408	0.00205703	High-group	3.75657e-05
ESCA	BRD-K30748066	-0.154117	0.0900945	High-group	0.0170267
PAAD	CIL55	-0.403236	1.79659e-07	High-group	1.34737e-08
PAAD	BRD4132	0.401098	2.11444e-07	Low-group	0.000222916
PAAD	BRD6340	-0.0606188	0.452213	High-group	0.374606
PAAD	BRD9876	0.189398	0.0178834	Low-group	0.0714916
PAAD	betulinic acid	-0.127261	0.113388	High-group	0.0105487
PAAD	gossypol	-0.179616	0.0248553	High-group	0.0171429
PAAD	chlorambucil	0.282005	0.000361665	Low-group	0.00397867
PAAD	fluorouracil	0.0191815	0.812135	Low-group	0.526942
PAAD	cimetidine	0.123138	0.125657	Low-group	0.254481
PAAD	azacitidine	0.119943	0.135848	Low-group	0.164168
PAAD	trifluoperazine	-0.444487	6.14297e-09	High-group	1.94004e-07
PAAD	paclitaxel	0.192237	0.0162081	Low-group	0.000537905
PAAD	tamoxifen	-0.0938845	0.24371	High-group	0.0069531
PAAD	carboplatin	0.150244	0.0611925	Low-group	0.0714916
PAAD	teniposide	-0.0358784	0.656565	High-group	0.140829
PAAD	sildenafil	-0.0141658	0.860674	High-group	0.3881
PAAD	simvastatin	0.296744	0.000168826	Low-group	0.00460024
PAAD	parbendazole	0.280786	0.000384482	Low-group	0.0157124
PAAD	procarbazine	-0.0915252	0.255813	High-group	0.04503
PAAD	curcumin	0.348937	8.03286e-06	Low-group	1.93026e-05
PAAD	ciclopirox	0.421966	4.10258e-08	Low-group	1.04981e-08
PAAD	epigallocatechin-3-monogallate	-0.161537	0.0439447	High-group	0.0245163
PAAD	myricetin	0.236511	0.00295333	Low-group	4.47635e-05
PAAD	methotrexate	0.0861355	0.284994	Low-group	0.157816
PAAD	lovastatin	0.448378	4.36223e-09	Low-group	2.12031e-09
PAAD	valdecoxib	-0.20526	0.010155	High-group	0.00932677
PAAD	dacarbazine	-0.222389	0.00526537	High-group	0.000925428
PAAD	prochlorperazine	-0.335691	1.83532e-05	High-group	2.99871e-05
PAAD	ifosfamide	-0.167847	0.036222	High-group	0.0540548
PAAD	doxorubicin	0.191564	0.0165924	Low-group	0.0731797
PAAD	ouabain	0.417216	6.01755e-08	Low-group	1.0861e-06
PAAD	BRD9647	0.348273	8.3799e-06	Low-group	0.000252587
PAAD	piperlongumine	-0.170926	0.0328897	High-group	0.0176445
PAAD	pyrazolanthrone	0.348361	8.33357e-06	Low-group	0.00389012
PAAD	C6-ceramide	-0.552819	7.28327e-14	High-group	5.84497e-13
PAAD	topotecan	0.246913	0.00188743	Low-group	0.00239896
PAAD	importazole	-0.39212	4.13949e-07	High-group	4.47635e-05
PAAD	etoposide	0.217419	0.00640262	Low-group	0.00239896
PAAD	PRIMA-1	-0.0801685	0.319808	High-group	0.451335
PAAD	tanespimycin	-0.530661	1.03753e-12	High-group	4.58649e-11
PAAD	blebbistatin	0.211945	0.0079038	Low-group	0.00416127
PAAD	cytochalasin B	0.123772	0.123707	Low-group	0.158862
PAAD	NSC95397	0.0264783	0.742828	High-group	0.942076
PAAD	manumycin A	0.185686	0.0202982	Low-group	0.14372
PAAD	mitomycin	0.0363726	0.652142	Low-group	0.422083
PAAD	tacrolimus	0.0462339	0.566561	Low-group	0.674475
PAAD	SB-431542	0.0623922	0.43907	Low-group	0.367027
PAAD	staurosporine	0.0824859	0.305973	Low-group	0.0586307
PAAD	SB-225002	0.393157	3.83448e-07	Low-group	2.77377e-05
PAAD	cerulenin	-0.108074	0.179295	High-group	0.277317
PAAD	purmorphamine	-0.242634	0.00227424	High-group	6.93162e-05
PAAD	GSK-3 inhibitor IX	0.395107	3.31779e-07	Low-group	8.90776e-07
PAAD	dasatinib	0.437964	1.08001e-08	Low-group	2.02985e-09
PAAD	erlotinib	0.327569	2.99051e-05	Low-group	2.02447e-05
PAAD	BRD-K94991378	-0.192149	0.0162576	High-group	0.0749002
PAAD	LBH-589	0.0137025	0.865187	Low-group	0.849601
PAAD	IC-87114	-0.0858947	0.286347	High-group	0.214118
PAAD	ciclosporin	-0.414193	7.65614e-08	High-group	4.86468e-06
PAAD	sirolimus	-0.0595479	0.460255	High-group	0.515432
PAAD	KU-55933	0.31647	5.70092e-05	Low-group	0.000119341
PAAD	sitagliptin	0.0615643	0.445179	Low-group	0.0276045
PAAD	PDMP	-0.25422	0.00136261	High-group	0.00157846
PAAD	BRD-K71935468	-0.388579	5.36617e-07	High-group	6.53808e-07
PAAD	entinostat	0.0985186	0.221111	Low-group	0.0439039
PAAD	BEC	-0.186106	0.020012	High-group	0.0190455
PAAD	apicidin	0.275502	0.000499624	Low-group	0.000341438
PAAD	Merck60	0.270884	0.000625499	Low-group	0.000115935
PAAD	BRD-A94377914	-0.112907	0.160509	High-group	0.255961
PAAD	FGIN-1-27	-0.0216645	0.788357	High-group	0.753763
PAAD	compound 1B	-0.157053	0.0502325	High-group	0.420037
PAAD	vincristine	-0.0536378	0.506033	High-group	0.666724
PAAD	cytarabine hydrochloride	-0.0885111	0.271868	High-group	0.767261
PAAD	itraconazole	-0.205674	0.0100005	High-group	0.0227686
PAAD	erastin	0.123274	0.125234	Low-group	0.131515
PAAD	ML031	0.0661408	0.412015	High-group	0.959011
PAAD	CIL56	0.316783	5.60012e-05	Low-group	3.01516e-06
PAAD	FQI-1	-0.0887835	0.27039	High-group	0.187921
PAAD	BRD-K92856060	0.398972	2.48359e-07	Low-group	2.67135e-06
PAAD	B02	0.182414	0.022656	Low-group	0.116786
PAAD	BRD-K45681478	-0.108555	0.177358	High-group	0.0286198
PAAD	ML050	0.0847415	0.292891	Low-group	0.995758
PAAD	ML162	0.295221	0.000183003	Low-group	0.000168283
PAAD	CIL41	0.212438	0.00775693	Low-group	0.00519348
PAAD	NSC30930	-0.218961	0.00602842	High-group	0.0166539
PAAD	CIL70	0.322437	4.04268e-05	Low-group	0.000949156
PAAD	MI-1	-0.567985	1.05249e-14	High-group	1.23623e-12
PAAD	DBeQ	0.187215	0.0192714	Low-group	0.0312998
PAAD	ML083	-0.148539	0.0642257	High-group	0.182047
PAAD	CID-5951923	-0.144873	0.071162	High-group	0.327069
PAAD	IU1	0.111562	0.165585	Low-group	0.52926
PAAD	ML311	-0.116333	0.148114	High-group	0.0982341
PAAD	imatinib	0.122697	0.127027	Low-group	0.251538
PAAD	decitabine	0.277217	0.000459168	Low-group	0.000390829
PAAD	CHIR-99021	-0.119084	0.138694	High-group	0.510865
PAAD	BI-2536	0.152911	0.0566862	Low-group	0.0219361
PAAD	BRD-K61166597	0.144687	0.0715305	Low-group	0.0017816
PAAD	GW-843682X	-0.200039	0.0122885	High-group	0.0217321
PAAD	vandetanib	0.290671	0.000232239	Low-group	1.49435e-05
PAAD	sorafenib	0.478193	2.73217e-10	Low-group	1.98593e-06
PAAD	temozolomide	-0.049971	0.535584	High-group	0.142752
PAAD	QW-BI-011	-0.0022117	0.978139	High-group	0.669304
PAAD	SNX-2112	0.00815009	0.919568	Low-group	0.697931
PAAD	bexarotene	0.451371	3.34239e-09	Low-group	2.88882e-07
PAAD	nilotinib	0.147523	0.0660893	Low-group	0.734992
PAAD	sunitinib	0.158938	0.0475032	Low-group	0.0396343
PAAD	bendamustine	0.297301	0.000163901	Low-group	2.77377e-05
PAAD	CD-437	0.213364	0.00748736	Low-group	0.0026654
PAAD	SCH-79797	-0.444225	6.28511e-09	High-group	2.05823e-10
PAAD	LE-135	0.224463	0.00484697	Low-group	0.0630197
PAAD	SKI-II	0.13296	0.0979911	Low-group	0.132424
PAAD	Platin	0.446998	4.92766e-09	Low-group	5.46795e-08
PAAD	GW-405833	-0.205412	0.0100982	High-group	0.00624701
PAAD	AC55649	0.316189	5.79288e-05	Low-group	8.91515e-05
PAAD	RITA	-0.263084	0.000906173	High-group	0.0011317
PAAD	LY-2183240	0.0135584	0.866591	High-group	0.559854
PAAD	CD-1530	0.123224	0.125389	Low-group	0.430325
PAAD	TPCA-1	-0.106877	0.18419	High-group	0.264969
PAAD	NSC632839	-0.101311	0.208233	High-group	0.615994
PAAD	pifithrin-mu	-0.376437	1.27733e-06	High-group	1.32119e-07
PAAD	SN-38	0.128881	0.108832	Low-group	0.0291394
PAAD	BRD-K80183349	0.0212513	0.792301	Low-group	0.131515
PAAD	BRD-K66532283	-0.0505097	0.531189	High-group	0.615994
PAAD	MK-2206	-0.253513	0.00140685	High-group	0.0312998
PAAD	triazolothiadiazine	0.179813	0.0246947	Low-group	0.00242731
PAAD	BRD-K66453893	0.156903	0.0504547	Low-group	0.0201591
PAAD	BRD-K11533227	-0.259478	0.00107156	High-group	0.0190455
PAAD	BRD-K27224038	-0.259806	0.00105545	High-group	0.00116028
PAAD	BRD-K14844214	-0.446788	5.01957e-09	High-group	5.05464e-07
PAAD	BRD1835	-0.425452	3.08541e-08	High-group	1.00369e-09
PAAD	BRD-K41597374	-0.339501	1.4526e-05	High-group	5.64565e-07
PAAD	BRD-K63431240	0.0525299	0.514872	Low-group	0.0161771
PAAD	BRD-K13999467	-0.166083	0.0382551	High-group	0.0666181
PAAD	BRD-K96970199	-0.112007	0.163891	High-group	0.352158
PAAD	brefeldin A	-0.0362004	0.653681	High-group	0.789004
PAAD	AGK-2	0.0985883	0.220783	Low-group	0.325323
PAAD	L-685458	0.0590193	0.464254	High-group	0.633558
PAAD	PF-750	-0.273445	0.000552485	High-group	0.00200852
PAAD	triptolide	-0.00315984	0.968772	Low-group	0.028363
PAAD	nutlin-3	-0.0750986	0.351464	High-group	0.55747
PAAD	16-beta-bromoandrosterone	-0.356106	5.05566e-06	High-group	1.21101e-05
PAAD	PRL-3 inhibitor I	-0.191572	0.0165877	High-group	0.0240688
PAAD	SID 26681509	-0.000330629	0.996732	High-group	0.947719
PAAD	neuronal differentiation inducer III	-0.13847	0.0847264	High-group	0.504054
PAAD	NSC 74859	0.261948	0.000955572	Low-group	1.5432e-05
PAAD	bortezomib	0.0417307	0.604981	Low-group	0.335893
PAAD	ABT-737	-0.171258	0.0325466	High-group	0.0278553
PAAD	zebularine	-0.143669	0.0735687	High-group	0.195152
PAAD	PI-103	0.444103	6.35257e-09	Low-group	7.66584e-09
PAAD	tubastatin A	-0.267661	0.000730029	High-group	2.81744e-05
PAAD	SR-II-138A	-0.00112058	0.988923	Low-group	0.648779
PAAD	neopeltolide	-0.0737335	0.360312	High-group	0.444972
PAAD	parthenolide	-0.212074	0.00786534	High-group	0.000293883
PAAD	Compound 7d-cis	0.243515	0.00218921	Low-group	0.013427
PAAD	pevonedistat	0.0643192	0.425038	High-group	0.745699
PAAD	AZD7545	-0.144865	0.0711771	High-group	0.3881
PAAD	VER-155008	0.338135	1.58028e-05	Low-group	0.000213776
PAAD	ML203	0.419736	4.91448e-08	Low-group	4.23124e-09
PAAD	SRT-1720	-0.158815	0.0476779	High-group	0.00554543
PAAD	CAY10594	0.0674856	0.402553	Low-group	0.339465
PAAD	Compound 1541A	-0.342878	1.17772e-05	High-group	9.4775e-06
PAAD	RG-108	-0.329355	2.68923e-05	High-group	2.64661e-05
PAAD	PAC-1	-0.00738519	0.927095	Low-group	0.922352
PAAD	GMX-1778	-0.0514593	0.523487	High-group	0.719027
PAAD	gemcitabine	0.0249372	0.757315	Low-group	0.407883
PAAD	MST-312	0.410907	9.91939e-08	Low-group	0.000124626
PAAD	olaparib	0.25913	0.0010889	Low-group	0.000390829
PAAD	oligomycin A	0.152069	0.0580788	Low-group	0.0485555
PAAD	indisulam	-0.260546	0.0010199	High-group	9.59374e-05
PAAD	BRD-K49290616	-0.0582883	0.469815	High-group	0.611015
PAAD	BRD-K02492147	0.00847654	0.916358	Low-group	0.574258
PAAD	austocystin D	0.0422138	0.600805	Low-group	0.0872314
PAAD	SJ-172550	0.122492	0.127667	Low-group	0.219393
PAAD	pandacostat	0.275934	0.000489128	Low-group	1.02875e-05
PAAD	BRD-K96431673	-0.265075	0.000825232	High-group	0.000646036
PAAD	cyanoquinoline 11	0.00449473	0.95559	Low-group	0.120977
PAAD	tipifarnib-P2	-0.249419	0.00168967	High-group	0.00923089
PAAD	tipifarnib-P1	0.201249	0.0117619	Low-group	0.0481527
PAAD	Compound 23 citrate	-0.282252	0.00035721	High-group	0.000154528
PAAD	nakiterpiosin	-0.0969421	0.228626	High-group	0.0840046
PAAD	CCT036477	0.229716	0.00391709	Low-group	0.0154092
PAAD	tamatinib	0.292602	0.000210007	Low-group	0.00157846
PAAD	myriocin	0.156208	0.0514964	Low-group	0.197607
PAAD	YM-155	0.398611	2.55215e-07	Low-group	5.53543e-05
PAAD	BMS-754807	-0.0565678	0.483046	High-group	0.304839
PAAD	BIBR-1532	-0.0181067	0.822483	High-group	0.547986
PAAD	neratinib	0.236896	0.00290572	Low-group	0.00228856
PAAD	BRD1812	-0.139618	0.0821522	High-group	0.0392949
PAAD	BRD8958	-0.35246	6.40727e-06	High-group	2.99871e-05
PAAD	serdemetan	-0.196577	0.013911	High-group	0.00146705
PAAD	daporinad	-0.0366934	0.649276	Low-group	0.555092
PAAD	MK-1775	0.187479	0.0190988	Low-group	0.111111
PAAD	tivozanib	0.369733	2.03161e-06	Low-group	2.57962e-07
PAAD	Ko-143	-0.422332	3.98235e-08	High-group	3.97201e-08
PAAD	CR-1-31B	0.062279	0.439902	Low-group	0.964661
PAAD	BRD-K71781559	-0.378414	1.11181e-06	High-group	3.42066e-07
PAAD	BRD-K86535717	0.114955	0.15301	Low-group	0.0190455
PAAD	BRD-K48334597	-0.130557	0.104269	High-group	0.125284
PAAD	ML312	0.0629864	0.434715	Low-group	0.0912347
PAAD	BRD-K04800985	-0.446508	5.14488e-09	High-group	2.62883e-07
PAAD	BRD-K78574327	0.137881	0.0860718	Low-group	0.0136956
PAAD	BRD-K19103580	-0.467328	7.73399e-10	High-group	1.78045e-09
PAAD	BRD-K30019337	-0.144612	0.0716777	High-group	0.153686
PAAD	BRD-K84807411	-0.267412	0.000738726	High-group	0.0011317
PAAD	BRD-K44224150	0.103046	0.200511	Low-group	0.0142471
PAAD	BRD-K75293299	0.146629	0.0677678	Low-group	0.000680457
PAAD	BRD-K64610608	-0.00278487	0.972476	High-group	0.959011
PAAD	BRD-K02251932	-0.232229	0.00353181	High-group	0.00143155
PAAD	BRD-K55116708	-0.0657686	0.414657	High-group	0.208935
PAAD	BRD-K41334119	-0.306888	9.75272e-05	High-group	2.48566e-05
PAAD	BRD-K34485477	0.0440868	0.584735	Low-group	0.0796501
PAAD	BRD-K16147474	-0.329223	2.71055e-05	High-group	6.43285e-05
PAAD	BRD-K29086754	0.267433	0.000737989	Low-group	0.000503558
PAAD	BRD-K33199242	-0.393123	3.84399e-07	High-group	7.07314e-08
PAAD	BRD-K52037352	-0.139228	0.0830197	High-group	0.000973447
PAAD	BRD-K27986637	-0.0810127	0.314721	High-group	0.661577
PAAD	BRD-K37390332	0.152045	0.0581184	Low-group	0.0442766
PAAD	fulvestrant	0.0478611	0.552968	Low-group	0.153686
PAAD	HLI 373	-0.127806	0.111837	High-group	0.0327187
PAAD	NSC48300	0.175603	0.0283282	Low-group	0.174055
PAAD	PRIMA-1-Met	-0.0277903	0.730564	High-group	0.740339
PAAD	isoevodiamine	0.312241	7.24184e-05	Low-group	6.05491e-06
PAAD	UNC0638	-0.135998	0.0904894	High-group	0.108746
PAAD	cucurbitacin I	-0.0142402	0.85995	High-group	0.8663
PAAD	BRD-K50799972	-0.339245	1.47577e-05	High-group	0.000207879
PAAD	BRD-K17060750	-0.210375	0.00838845	High-group	0.0749002
PAAD	linifanib	0.00217142	0.978537	High-group	0.588835
PAAD	veliparib	-0.495393	4.87431e-11	High-group	3.06541e-09
PAAD	saracatinib	0.13619	0.0900288	Low-group	0.00624701
PAAD	afatinib	-0.0504413	0.531746	High-group	0.786277
PAAD	canertinib	0.252078	0.00150066	Low-group	0.0120312
PAAD	obatoclax	0.386865	6.0781e-07	Low-group	3.42066e-07
PAAD	masitinib	-0.149399	0.0626809	High-group	0.0176445
PAAD	ZSTK474	-0.047143	0.558947	High-group	0.967486
PAAD	brivanib	0.25215	0.00149578	Low-group	0.00444946
PAAD	GDC-0879	-0.446121	5.32287e-09	High-group	3.61808e-07
PAAD	NVP-TAE684	-0.346119	9.60663e-06	High-group	6.43285e-05
PAAD	SNS-032	0.129814	0.106272	Low-group	0.283635
PAAD	PLX-4720	-0.0247948	0.758658	High-group	0.168509
PAAD	TGX-221	-0.177659	0.0265005	High-group	0.0413684
PAAD	KU-0063794	0.336002	1.80079e-05	Low-group	8.44525e-06
PAAD	SU11274	-0.252475	0.00147414	High-group	3.8408e-05
PAAD	BRD-K88742110	0.139117	0.0832678	Low-group	0.0731797
PAAD	BRD8899	-0.174765	0.0291032	High-group	0.0109865
PAAD	EX-527	0.299915	0.000142522	Low-group	0.000158991
PAAD	ELCPK	-0.0905146	0.261122	High-group	0.0790433
PAAD	NPC-26	-0.377644	1.17365e-06	High-group	1.52709e-09
PAAD	1S, 3R-RSL-3	0.124218	0.122347	Low-group	0.020737
PAAD	CIL55A	0.160289	0.0456244	Low-group	0.0531764
PAAD	SCH-529074	-0.379086	1.0603e-06	High-group	6.30301e-07
PAAD	StemRegenin 1	-0.234217	0.00325161	High-group	0.00220884
PAAD	FQI-2	-0.0120922	0.880905	High-group	0.522323
PAAD	ML210	0.101223	0.208629	Low-group	0.028363
PAAD	darinaparsin	-0.0895505	0.266256	High-group	0.495048
PAAD	PX-12	-0.109871	0.172132	High-group	0.119286
PAAD	GANT-61	-0.0398478	0.621383	High-group	0.151652
PAAD	PL-DI	-0.108527	0.177469	High-group	0.378431
PAAD	TW-37	0.494202	5.50922e-11	Low-group	6.93498e-08
PAAD	AZD8055	0.391616	4.29632e-07	Low-group	2.09375e-07
PAAD	CHM-1	0.349773	7.61486e-06	Low-group	2.68837e-05
PAAD	QS-11	0.128465	0.109986	Low-group	0.0335962
PAAD	ML239	0.0721421	0.370801	Low-group	0.967486
PAAD	fumonisin B1	-0.0457987	0.570223	High-group	0.653886
PAAD	JQ-1	0.0100247	0.901153	High-group	0.641149
PAAD	BRD-K51490254	0.151929	0.0583137	Low-group	0.141788
PAAD	BRD-K85133207	-0.236043	0.00301212	High-group	0.0572253
PAAD	CAY10576	0.369705	2.03557e-06	Low-group	8.87376e-06
PAAD	Repligen 136	-0.0415136	0.606863	High-group	0.365147
PAAD	nintedanib	0.202846	0.0110971	Low-group	0.101151
PAAD	foretinib	-0.418794	5.30206e-08	High-group	2.48385e-07
PAAD	regorafenib	0.0811722	0.313767	High-group	0.254481
PAAD	WZ8040	0.139063	0.083389	Low-group	0.671887
PAAD	OSI-930	-0.0322224	0.689654	High-group	0.367027
PAAD	MGCD-265	0.0195989	0.808125	High-group	0.956187
PAAD	lenvatinib	0.213527	0.00744076	Low-group	0.0163347
PAAD	YK 4-279	0.264278	0.000856811	Low-group	0.00146705
PAAD	CAY10618	-0.244565	0.00209153	High-group	0.000385605
PAAD	KU 0060648	-0.437802	1.09514e-08	High-group	2.62542e-06
PAAD	narciclasine	0.0945389	0.240425	Low-group	0.869089
PAAD	MLN2238	-0.103675	0.197761	High-group	0.490577
PAAD	ISOX	-0.0975587	0.225666	High-group	0.106422
PAAD	BRD-K29313308	-0.324926	3.49506e-05	High-group	1.02875e-05
PAAD	UNC0321	-0.438595	1.02314e-08	High-group	6.15928e-08
PAAD	SGX-523	-0.487724	1.06374e-10	High-group	1.24007e-08
PAAD	erismodegib	0.336103	1.78975e-05	Low-group	9.18095e-05
PAAD	alisertib	0.329759	2.62513e-05	Low-group	1.21101e-05
PAAD	AZD6482	0.118693	0.140006	Low-group	0.545628
PAAD	ruxolitinib	-0.217293	0.00643405	High-group	0.101891
PAAD	bleomycin A2	0.440577	8.62745e-09	Low-group	7.5125e-10
PAAD	GDC-0941	-0.248713	0.00174338	High-group	0.00733236
PAAD	SB-525334	0.0775532	0.335899	High-group	0.942076
PAAD	PHA-793887	0.411877	9.19184e-08	Low-group	3.11895e-08
PAAD	quizartinib	0.0400902	0.61926	High-group	0.860727
PAAD	fingolimod	-0.0756384	0.348002	High-group	0.145673
PAAD	pazopanib	0.473216	4.4203e-10	Low-group	5.86978e-10
PAAD	BRD-K24690302	0.101117	0.209112	Low-group	0.107192
PAAD	BRD-K70511574	-0.0377179	0.640161	High-group	0.215428
PAAD	PLX-4032	-0.0678706	0.399868	High-group	0.274194
PAAD	GSK461364	0.0740054	0.358539	Low-group	0.111908
PAAD	BRD-K20514654	-0.0558609	0.48854	Low-group	0.713732
PAAD	BRD-K28456706	-0.261839	0.000960458	High-group	0.00416127
PAAD	STF-31	0.204195	0.0105615	Low-group	0.00150335
PAAD	spautin-1	0.370697	1.90167e-06	Low-group	1.41987e-06
PAAD	BRD-A02303741	-0.0379118	0.638442	High-group	0.821924
PAAD	ML320	-0.340855	1.33581e-05	High-group	1.44698e-05
PAAD	tigecycline	0.0914151	0.256388	Low-group	0.0211302
PAAD	BRD-K34099515	-0.0160796	0.842081	High-group	0.451335
PAAD	PF-543	-0.00374623	0.96298	Low-group	0.370804
PAAD	PF-573228	-0.25551	0.00128521	High-group	1.18794e-06
PAAD	ceranib-2	0.236104	0.00300442	Low-group	0.0168155
PAAD	FSC231	-0.216484	0.00663953	High-group	0.0307472
PAAD	968	0.281036	0.000379703	Low-group	2.68837e-05
PAAD	GSK4112	-0.554565	5.85793e-14	High-group	1.27339e-11
PAAD	etomoxir	-0.211281	0.00810561	High-group	0.0814933
PAAD	HC-067047	0.159466	0.0467619	Low-group	0.00831935
PAAD	IPR-456	0.235372	0.00309823	Low-group	0.0327187
PAAD	leptomycin B	0.334565	1.96543e-05	Low-group	1.75423e-05
PAAD	AZ-3146	-0.239387	0.00261438	High-group	0.000170685
PAAD	VU0155056	-0.51814	4.28228e-12	High-group	1.02468e-10
PAAD	JQ-1:UNC0638 (2:1 mol/mol)	-0.159172	0.0471737	High-group	0.0919161
PAAD	vorinostat:carboplatin (1:1 mol/mol)	-0.265241	0.000818785	High-group	0.00328103
PAAD	serdemetan:SCH-529074 (1:1 mol/mol)	-0.0805923	0.317248	High-group	0.187921
PAAD	selumetinib:PLX-4032 (8:1 mol/mol)	-0.0114826	0.886868	Low-group	0.459899
PAAD	sirolimus:bortezomib (250:1 mol/mol)	0.0280841	0.727827	Low-group	0.399899
PAAD	BRD-K97651142	0.184655	0.0210173	Low-group	0.0726134
PAAD	vorapaxar	-0.176275	0.0277193	High-group	0.399899
PAAD	Ch-55	0.25808	0.00114284	Low-group	0.000680457
PAAD	BRD-K79669418	0.0372149	0.64463	High-group	0.240004
PAAD	BRD-K99584050	0.291196	0.000225992	Low-group	4.40856e-05
PAAD	BRD-A71883111	0.1038	0.197217	Low-group	0.0271086
PAAD	navitoclax:birinapant (1:1 mol/mol)	-0.251765	0.00152182	High-group	0.000671696
PAAD	ISOX:bortezomib (250:1 mol/mol)	-0.065812	0.414348	High-group	0.374606
PAAD	selumetinib:GDC-0941 (4:1 mol/mol)	-0.47362	4.2523e-10	High-group	1.69503e-06
PAAD	selumetinib:tretinoin (2:1 mol/mol)	-0.42193	4.11451e-08	High-group	8.78498e-05
PAAD	selumetinib:vorinostat (8:1 mol/mol)	-0.448764	4.2156e-09	High-group	1.66536e-06
PAAD	selumetinib:BRD-A02303741 (4:1 mol/mol)	-0.166566	0.0376898	High-group	0.415962
PAAD	tretinoin:navitoclax (4:1 mol/mol)	-0.0741201	0.357792	High-group	0.230221
PAAD	decitabine:navitoclax (2:1 mol/mol)	-0.161521	0.0439656	High-group	0.0014141
PAAD	tretinoin:carboplatin (2:1 mol/mol)	0.0964906	0.230811	Low-group	0.205108
PAAD	necrostatin-7	0.170206	0.0336446	Low-group	0.581525
PAAD	PYR-41	-0.099651	0.215822	High-group	0.0217321
PAAD	I-BET151	0.219449	0.00591409	Low-group	0.0019378
PAAD	lomeguatrib	0.23416	0.00325933	Low-group	0.0975154
PAAD	tanespimycin:gemcitabine (1:1 mol/mol)	-0.272338	0.000583019	High-group	0.00923089
PAAD	docetaxel:tanespimycin (2:1 mol/mol)	0.0206851	0.797714	Low-group	0.146656
PAAD	selumetinib:MK-2206 (8:1 mol/mol)	-0.438982	9.89794e-09	High-group	3.90028e-05
PAAD	navitoclax:PLX-4032 (1:1 mol/mol)	-0.185139	0.0206775	High-group	0.0154092
PAAD	selumetinib:piperlongumine (8:1 mol/mol)	-0.330203	2.55636e-05	High-group	0.000104724
PAAD	tanespimycin:bortezomib (250:1 mol/mol)	-0.352872	6.23878e-06	High-group	0.000141836
PAAD	navitoclax:MST-312 (1:1 mol/mol)	0.0899044	0.264364	Low-group	0.479496
PAAD	carboplatin:etoposide (40:17 mol/mol)	0.200459	0.0121035	Low-group	0.0271086
PAAD	piperlongumine:MST-312 (1:1 mol/mol)	0.504484	1.88417e-11	Low-group	3.82648e-07
PAAD	navitoclax:gemcitabine (1:1 mol/mol)	-0.025927	0.748	High-group	0.975965
PAAD	JW-480	-0.211746	0.00796393	High-group	0.000503558
PAAD	BMS-195614	-0.321218	4.33933e-05	High-group	3.51994e-06
PAAD	BRD-K07442505	-0.475258	3.63174e-10	High-group	3.25659e-10
PAAD	BRD-K35604418	0.112914	0.160483	High-group	0.666724
PAAD	SB-743921	-0.00918244	0.909421	Low-group	0.486128
PAAD	GSK525762A	0.121669	0.130266	Low-group	0.0821153
PAAD	navitoclax:pluripotin (1:1 mol/mol)	0.180122	0.0244446	Low-group	0.0489611
PAAD	JQ-1:carboplatin (1:1 mol/mol)	-0.0322684	0.689234	High-group	0.9308
PAAD	selumetinib:navitoclax (8:1 mol/mol)	-0.422793	3.83536e-08	High-group	4.39425e-06
PAAD	selumetinib:decitabine (4:1 mol/mol)	-0.285971	0.000295823	High-group	0.0544986
PAAD	SNX-2112:bortezomib (250:1 mol/mol)	0.106232	0.186866	Low-group	0.014964
PAAD	JQ-1:MK-0752 (1:1 mol/mol)	0.0377648	0.639745	Low-group	0.10953
PAAD	BRD-A02303741:navitoclax (2:1 mol/mol)	-0.293871	0.000196487	High-group	6.52981e-05
PAAD	salermide:PLX-4032 (12:1 mol/mol)	-0.302377	0.000124793	High-group	0.000252587
PAAD	UNC0638:navitoclax (1:1 mol/mol)	-0.202434	0.0112651	High-group	0.00591876
PAAD	BRD-A02303741:carboplatin (1:1 mol/mol)	0.120479	0.134097	Low-group	0.927983
PAAD	doxorubicin:navitoclax (2:1 mol/mol)	-0.0475508	0.555548	High-group	0.384215
PAAD	selumetinib:UNC0638 (4:1 mol/mol)	-0.19793	0.0132562	High-group	0.12616
PAAD	alisertib:navitoclax (2:1 mol/mol)	-0.131446	0.101911	High-group	0.139876
PAAD	navitoclax:sorafenib (1:1 mol/mol)	-0.0987785	0.219889	High-group	0.0932911
PAAD	navitoclax:piperlongumine (1:1 mol/mol)	-0.157547	0.0495044	High-group	0.0315793
PAAD	SMER-3	0.211334	0.00808949	Low-group	0.0238478
PAAD	NVP-ADW742	-0.071061	0.378032	High-group	0.0259023
PAAD	clofarabine	0.0175489	0.827866	High-group	0.716378
PAAD	vorinostat:navitoclax (4:1 mol/mol)	-0.185564	0.0203827	High-group	0.00638283
PAAD	XL765	-0.101389	0.207883	High-group	0.216744
PAAD	ML258	-0.580832	1.88896e-15	High-group	1.69813e-13
PAAD	SR1001	0.158269	0.0484578	Low-group	0.00248494
PAAD	bardoxolone methyl	-0.138159	0.0854355	High-group	0.0932911
PAAD	BMS-270394	0.276099	0.000485182	Low-group	0.000503558
PAAD	fluvastatin	0.464272	1.02962e-09	Low-group	3.06762e-06
PAAD	AZD4547	-0.0970481	0.228115	High-group	0.646232
PAAD	hyperforin	0.061921	0.44254	Low-group	0.805421
PAAD	NVP-231	-0.00439641	0.956561	Low-group	0.939256
PAAD	MK-0752	-0.260613	0.00101675	High-group	0.00363512
PAAD	semagacestat	0.185416	0.0204849	Low-group	0.00263452
PAAD	bosutinib	0.405597	1.49877e-07	Low-group	1.10968e-07
PAAD	temsirolimus	0.0318065	0.693457	Low-group	0.666724
PAAD	nelarabine	-0.0601565	0.455675	High-group	0.669304
PAAD	rigosertib	0.175048	0.0288399	Low-group	0.12616
PAAD	PD318088	0.000215794	0.997867	Low-group	0.764555
PAAD	KU-60019	-0.0879395	0.274989	High-group	0.0201591
PAAD	BIRB-796	-0.319047	4.91865e-05	High-group	2.26159e-05
PAAD	KW-2449	0.0398585	0.621288	Low-group	0.913912
PAAD	RAF265	-0.0298229	0.7117	High-group	0.303171
PAAD	silmitasertib	0.492467	6.58005e-11	Low-group	4.81047e-11
PAAD	BRD-K03911514	-0.260092	0.00104162	High-group	0.0074104
PAAD	BRD-K16130065	0.0125908	0.876032	High-group	0.520021
PAAD	momelotinib	0.292741	0.000208481	Low-group	0.000913771
PAAD	CAL-101	0.0435178	0.589596	Low-group	0.69531
PAAD	LY-2157299	0.0100822	0.900589	Low-group	0.132424
PAAD	WP1130	0.0688919	0.392798	High-group	0.919538
PAAD	OSI-027	0.242197	0.00231758	Low-group	0.00460024
PAAD	NVP-BSK805	-0.219401	0.00592523	High-group	0.00554543
PAAD	erlotinib:PLX-4032 (2:1 mol/mol)	0.456979	2.0155e-09	Low-group	4.26954e-11
PAAD	PIK-93	0.0998704	0.214808	Low-group	0.293294
PAAD	AZD7762	0.293393	0.000201482	Low-group	7.46682e-05
PAAD	birinapant	0.121837	0.129732	Low-group	0.0312998
PAAD	KX2-391	0.289965	0.000240902	Low-group	3.34291e-05
PAAD	3-Cl-AHPC	0.0314619	0.696614	Low-group	0.504054
PAAD	BRD-K58730230	0.00155207	0.984658	High-group	0.601111
PAAD	BRD-K27188169	0.0424906	0.598418	Low-group	0.183211
PAAD	KHS101	-0.263625	0.000883489	High-group	0.00604815
PAAD	WAY-362450	-0.480549	2.16978e-10	High-group	1.96539e-10
PAAD	JQ-1:vorinostat (2:1 mol/mol)	-0.404313	1.65431e-07	High-group	2.29755e-05
PAAD	BRD-K13185470	0.000488675	0.995169	High-group	0.944897
PAAD	crizotinib:PLX-4032 (2:1 mol/mol)	-0.414386	7.53973e-08	High-group	0.000355605
PAAD	BRD-K27188169:navitoclax (2:1 mol/mol)	0.223491	0.00503925	Low-group	0.00666248
PAAD	BRD-K03536150	-0.166562	0.0376942	High-group	0.00384652
PAAD	BRD-K34222889	-0.0311942	0.69907	High-group	0.61849
PAAD	linsitinib	-0.243241	0.00221535	High-group	0.000178085
PAAD	ML006	-0.0169742	0.83342	High-group	0.732323
PAAD	Bax channel blocker	-0.173638	0.0301749	High-group	0.00971926
PAAD	tretinoin	0.267446	0.000737534	Low-group	0.000370321
PAAD	isoliquiritigenin	0.0913223	0.256873	Low-group	0.308192
PAAD	NSC23766	0.182379	0.0226823	Low-group	0.127926
PAAD	N9-isopropylolomoucine	-0.145483	0.069968	High-group	0.046961
PAAD	pifithrin-alpha	0.265441	0.000811089	Low-group	0.00114591
PAAD	BIX-01294	-0.153547	0.0556525	High-group	0.234378
PAAD	dexamethasone	0.278001	0.000441686	Low-group	7.03711e-06
PAAD	selumetinib	-0.178151	0.0260787	High-group	0.022349
PAAD	ML029	-0.513237	7.34434e-12	High-group	4.8706e-13
PAAD	CI-976	0.441181	8.1885e-09	Low-group	0.000417956
PAAD	necrostatin-1	-0.0894596	0.266744	High-group	0.0078119
PAAD	AA-COCF3	-0.116569	0.147287	High-group	0.34126
PAAD	TG-101348	-0.167792	0.0362837	High-group	0.0234109
PAAD	pluripotin	0.422904	3.80081e-08	Low-group	3.80138e-09
PAAD	BMS-536924	-0.00944219	0.90687	High-group	0.830206
PAAD	BRD-K09587429	0.0144558	0.857852	Low-group	0.598647
PAAD	tandutinib	0.0365539	0.650522	High-group	0.902675
PAAD	TG-100-115	-0.153097	0.056383	High-group	0.0231951
PAAD	crizotinib	-0.480414	2.19854e-10	High-group	2.07639e-08
PAAD	lapatinib	-0.050689	0.52973	High-group	0.808165
PAAD	carboplatin:UNC0638 (2:1 mol/mol)	-0.164654	0.0399729	High-group	0.074323
PAAD	selumetinib:JQ-1 (4:1 mol/mol)	-0.371188	1.83861e-06	High-group	0.000132017
PAAD	decitabine:carboplatin (1:1 mol/mol)	-0.0206561	0.797992	High-group	0.384215
PAAD	JQ-1:navitoclax (2:1 mol/mol)	-0.115282	0.151835	High-group	0.172935
PAAD	elocalcitol	0.102625	0.202363	Low-group	0.124413
PAAD	cabozantinib	0.00400995	0.960376	High-group	0.956187
PAAD	phloretin	0.389066	5.17911e-07	Low-group	0.000716577
PAAD	BRD-K26531177	-0.265719	0.000800518	High-group	0.00134624
PAAD	BMS-345541	0.39243	4.04595e-07	Low-group	2.16768e-06
PAAD	cyclophosphamide	-0.029735	0.712511	High-group	0.135182
PAAD	niclosamide	0.633217	7.34029e-19	Low-group	1.30497e-11
PAAD	gefitinib	0.190996	0.0169227	Low-group	0.00591876
PAAD	vorinostat	0.0129622	0.872407	High-group	0.628518
PAAD	AM-580	0.185679	0.0203029	Low-group	0.245723
PAAD	Mdivi-1	-0.133836	0.0957797	High-group	0.0125231
PAAD	axitinib	0.410941	9.89328e-08	Low-group	1.37025e-06
PAAD	navitoclax	-0.218929	0.00603602	High-group	0.0042554
PAAD	Ki8751	0.30694	9.72518e-05	Low-group	0.00591876
PAAD	oxaliplatin	-0.132304	0.0996736	High-group	0.153686
PAAD	tosedostat	-0.297893	0.00015881	High-group	4.08399e-05
PAAD	barasertib	-0.0839961	0.297172	High-group	0.260438
PAAD	YL54	0.0216518	0.788478	High-group	0.205108
PAAD	PF-184	-0.0214251	0.790641	High-group	0.490577
PAAD	AT7867	-0.129633	0.106764	High-group	0.0454107
PAAD	PD 153035	0.295573	0.000179629	Low-group	7.29509e-07
PAAD	tacedinaline	0.230061	0.00386216	Low-group	0.00831935
PAAD	NVP-BEZ235	0.19502	0.0147002	Low-group	0.00659156
PAAD	omacetaxine mepesuccinate	0.354278	5.69543e-06	Low-group	0.000401476
PAAD	avrainvillamide	0.0896298	0.265832	Low-group	0.384215
PAAD	BRD-K09344309	-0.169914	0.0339557	High-group	0.00764902
PAAD	isonicotinohydroxamic acid	-0.290743	0.000231374	High-group	3.50163e-05
PAAD	NSC19630	0.104995	0.192081	Low-group	0.339465
PAAD	LRRK2-IN-1	0.0515578	0.522691	Low-group	0.210222
PAAD	KH-CB19	0.461158	1.37426e-09	Low-group	7.1837e-10
PAAD	abiraterone	0.0282104	0.726651	High-group	0.783552
PAAD	KPT185	0.409943	1.06971e-07	Low-group	1.08048e-05
PAAD	pitstop2	-0.0952103	0.237087	High-group	0.623495
PAAD	R428	-0.0207225	0.797357	High-group	0.692693
PAAD	ibrutinib	0.00684809	0.932384	Low-group	0.26802
PAAD	sotrastaurin	-0.0910578	0.258259	High-group	0.606054
PAAD	A-804598	0.211095	0.00816309	Low-group	0.0166539
PAAD	COL-3	-0.361578	3.52357e-06	High-group	2.81382e-06
PAAD	ABT-199	0.00218885	0.978365	High-group	0.269554
PAAD	ETP-46464	0.14673	0.067576	Low-group	0.0119109
PAAD	marinopyrrole A	-0.035469	0.660239	High-group	0.464215
PAAD	methylstat	-0.162462	0.0427334	High-group	0.049781
PAAD	BYL-719	0.0673265	0.403665	Low-group	0.0709361
PAAD	GSK2636771	-0.184935	0.0208203	High-group	0.0160209
PAAD	JW-74	0.0114424	0.887261	High-group	0.956187
PAAD	necrosulfonamide	0.095728	0.234535	Low-group	0.250075
PAAD	HBX-41108	-0.0906764	0.260267	High-group	0.299855
PAAD	palmostatin B	0.0531189	0.510163	Low-group	0.235776
PAAD	JW-55	-0.213067	0.00757302	High-group	0.0865781
PAAD	AT-406	-0.0664882	0.409558	Low-group	0.724335
PAAD	salermide	0.048554	0.547229	High-group	0.775394
PAAD	WZ4002	0.122615	0.127282	Low-group	0.0481527
PAAD	ML334 diastereomer	-0.046745	0.562274	Low-group	0.877466
PAAD	GSK1059615	-0.0674214	0.403002	High-group	0.880261
PAAD	BRD-K55473186	-0.397258	2.8253e-07	High-group	1.52542e-08
PAAD	VAF-347	-0.147794	0.0655886	High-group	0.0403204
PAAD	BRD-M00053801	-0.214672	0.00712086	High-group	0.0192273
PAAD	thalidomide	0.0740451	0.358281	Low-group	0.666724
PAAD	MG-132	-0.0695995	0.387943	Low-group	0.510865
PAAD	belinostat	-0.0194669	0.809394	Low-group	0.588835
PAAD	O-6-benzylguanine	0.119793	0.136343	Low-group	0.0392949
PAAD	BRD-K90370028	0.0792291	0.325529	Low-group	0.304839
PAAD	cediranib	0.0876217	0.276734	Low-group	0.275752
PAAD	BRD-K48477130	-0.121074	0.132169	High-group	0.083371
PAAD	AZD1480	0.110857	0.168289	Low-group	0.0567631
PAAD	BRD-A05715709	-0.155953	0.0518833	High-group	0.0431664
PAAD	docetaxel	-0.00459764	0.954575	Low-group	0.195152
PAAD	BRD-K99006945	0.0777378	0.334747	Low-group	0.227479
PAAD	tivantinib	0.070693	0.380512	Low-group	0.226117
PAAD	trametinib	0.0799519	0.321121	Low-group	0.497291
PAAD	RO4929097	0.0803111	0.318945	Low-group	0.134258
PAAD	dinaciclib	-0.0298832	0.711143	High-group	0.411911
PAAD	MLN2480	0.023869	0.767407	Low-group	0.428256
PAAD	BRD-K51831558	0.0340956	0.672623	High-group	0.677066
PAAD	istradefylline	0.0868639	0.280925	Low-group	0.147645
PAAD	MI-2	0.0511635	0.52588	Low-group	0.874672
PAAD	BRD-K42260513	-0.114094	0.15613	High-group	0.501794
PAAD	alvocidib	0.12517	0.119488	Low-group	0.0413684
PAAD	CBB-1007	0.0778825	0.333845	Low-group	0.409894
PAAD	BRD-A86708339	0.0716997	0.37375	Low-group	0.0399761
PAAD	PF-3758309	0.117392	0.144433	Low-group	0.030203
PAAD	dabrafenib	0.154858	0.0535721	Low-group	0.0846421
PAAD	SZ4TA2	0.0688562	0.393043	Low-group	0.830206
PAAD	AT13387	0.0716751	0.373913	Low-group	0.186735
PAAD	BCL-LZH-4	-0.0554222	0.491967	High-group	0.827443
PAAD	skepinone-L	0.0689657	0.392289	Low-group	0.608532
PAAD	PF-4800567 hydrochloride	-0.126768	0.114804	High-group	0.191511
PAAD	avicin D	0.123983	0.123063	Low-group	0.0687493
PAAD	VX-680	0.146416	0.0681717	Low-group	0.0968009
PAAD	BRD-K33514849	0.0405781	0.614998	Low-group	0.368912
PAAD	BRD-K01737880	0.0114396	0.887288	Low-group	0.85516
PAAD	bafilomycin A1	-0.276831	0.000468001	High-group	7.46682e-05
PAAD	SR8278	-0.12279	0.126735	Low-group	0.987274
PAAD	GSK-J4	-0.12972	0.106527	Low-group	0.690079
PAAD	BRD9876:MK-1775 (4:1 mol/mol)	0.0789146	0.327459	Low-group	0.101151
PAAD	BRD-K30748066	0.12154	0.130678	Low-group	0.00309818
