# Supplementary material for: Pan-cancer analysis of CLDN18.2 shed new insights on the targeted therapy of upper gastrointestinal tract cancers
Source: Front Pharmacol. 2024 Nov 1;15:1494131. doi: 10.3389/fphar.2024.1494131 (PMC11563798; doi:10.3389/fphar.2024.1494131)
Supplement: Supplementary file 2 [file Table1.csv]

Sample_ID	Cancer_type	PSI_CLDN18_1	PSI_CLDN18_2	Exp_CLDN18	Exp_CLDN18_1	Exp_CLDN18_2	OS	OS.Time.1	PFI	PFI.Time.1	Immune.Subtype	TCGA.Subtype	Leukocyte.Fraction	Stromal.Fraction	Intratumor.Heterogeneity	TIL.Regional.Fraction	Proliferation	Wound.Healing	Macrophage.Regulation	Lymphocyte.Infiltration.Signature.Score	IFN.gamma.Response	TGF.beta.Response	SNV.Neoantigens	Indel.Neoantigens	Silent.Mutation.Rate	Nonsilent.Mutation.Rate	Number.of.Segments	Fraction.Altered	Aneuploidy.Score	Homologous.Recombination.Defects	BCR.Evenness	BCR.Shannon	BCR.Richness	TCR.Shannon	TCR.Richness	TCR.Evenness	CTA.Score	Th1.Cells	Th2.Cells	Th17.Cells	B.Cells.Memory	B.Cells.Naive	Dendritic.Cells.Activated	Dendritic.Cells.Resting	Eosinophils	Macrophages.M0	Macrophages.M1	Macrophages.M2	Mast.Cells.Activated
TCGA-2F-A9KO-01A	BLCA	0.0213	0.9787	37.9637972721348	0.80862888189647	37.1551683902383	1	734	1	651	C2	NA	0.456525275	0.64	0.12	6.100652062	0.4108	0.1065	0.3983	1.3646	1.0724	0.1866	235	79	4.779712775	13.74905033	210	0.68508263	17	41	0.874217437	3.156727404	37	3.658162874	40	0.991673195	4.247087851	-648.2799154	440.7125758	-1964.725923	0.004418084	0.057633991	0.040400766	0.014590633	0	0.005197445	0.055148787	0.180662806	0
TCGA-2F-A9KP-01A	BLCA	1	0	26.866540765995	26.866540765995	0	1	364	1	343	C1	NA	0.146258775	0.36	0.12	4.168954364	0.7125	0.2545	-1.4716	-1.5213	-1.6064	-0.2672	58	5	1.18172701	3.878488648	341	0.358664469	9	28	0.956888666	0.663264681	2	NA	0	NA	5.304936866	-1723.508626	509.1597562	-3283.7975	0.232892098	0	0.105826399	0	0	0	0	0.111960725	0.084563568
TCGA-4Z-AA80-01A	BLCA	0	1	37.6745214167092	0	37.6745214167092	1	19	0	19	C2	NA	0.273461105	0.53	0.41	18.65165778	0.9207	0.2635	-1.3382	-0.6825	0.7145	-0.7569	157	5	3.829505865	10.9677048	356	0.813572299	20	64	0.916582871	2.649265243	18	1.039720771	3	0.94639463	6.064514329	-1903.82123	755.513253	-2163.345932	0	0.080709895	0.062956125	0	0	0	0.045151447	0.202941846	0.074082031
TCGA-5N-A9KI-01A	BLCA	0.006	0.994	44.8673308519644	0.269203985111786	44.5981268668526	1	76	0	76	C2	NA	0.112149425	0.42	0.25	2.24636807	0.0951	0.1665	-0.0144	-0.0374	1.4811	0.2253	73	36	1.662115082	4.538852723	129	0.913448902	17	31	0.981712878	0.680471513	2	1.560710409	5	0.9697239	2.607884414	-1111.147517	-138.4655424	1909.690131	0.099400536	0	0.026655891	0.003258515	0	0.153599844	0.024147156	0.308382857	0
TCGA-BL-A13I-01A	BLCA	1	0	27.7954393271222	27.7954393271222	0	1	223	1	216	C4	BLCA.4	0.494772514	0.67	0.13	12.79047019	0.7346	0.3435	1.192	0.3819	0.0129	0.2083	48	66	NA	NA	86	0.070601795	2	5	NA	NA	NA	3.398823071	34	0.963833121	5.851954333	-301.1959584	881.7584521	-1246.029291	0	0.003895119	0	0	0	0	0.013796336	0.664701651	0.004742842
TCGA-BT-A0YX-01A	BLCA	0.066	0.934	35.2554080226858	2.32685692949727	32.9285510931886	1	400	1	326	C1	BLCA.3	0.456947714	0.51	0.04	24.85415126	0.6325	0.2625	0.1189	0.54	-0.3435	0.187	255	47	5.245224957	16.19178139	91	0.101021248	1	16	0.812824994	2.548608067	23	2.500138026	14	0.947360256	3.956993026	-487.7126665	247.977994	-2479.392955	0	0.024563684	0.022512755	0.045875955	0	0	0.063538631	0.168810271	0.051910147
TCGA-BT-A20U-01A	BLCA	0.2131	0.7869	31.8484173545515	6.78689773825492	25.0615196162966	1	455	0	455	C1	BLCA.3	0.360535795	0.5	0.11	5.903938247	0.7393	0.233	-0.5251	-0.7592	-0.5692	0.2691	37	0	0.633073782	2.200685052	73	0.048607334	0	9	NA	0	1	1.039720771	3	0.94639463	3.563426644	-887.775245	1184.980475	-1495.61126	0.046946624	0	0	0.019980379	0	0.10740071	0.086137394	0.372685624	0
TCGA-BT-A2LB-01A	BLCA	0.3939	0.6061	30.6199534100688	12.0611996482261	18.5587537618427	1	492	0	492	C2	BLCA.2	0.286018042	0.5	0.13	4.931538417	0.3173	0.199	-0.0126	0.4329	1.1926	0.4914	225	59	6.436772882	14.75966991	170	0.707056469	22	23	0.957965554	3.044466099	24	2.978508421	20	0.994250537	4.889354961	-968.8577431	314.4240093	-1355.669694	0	0.090248278	0.074900028	0.012261197	0	0.008118633	0.096249346	0.171488351	0.043968466
TCGA-BT-A3PH-01A	BLCA	0	1	44.551801543178	0	44.551801543178	1	142	1	142	C1	BLCA.1	0.070766964	0.17	0.11	9.476114699	0.8282	0.2305	-1.4121	-1.4625	-1.7947	-0.1876	77	1	3.767455255	11.94487752	138	0.754187811	13	19	NA	0	1	NA	0	NA	2.464404271	-1679.360189	1249.80197	-2682.494776	0	0	0.173546917	0	0	0	0	0.381953086	0.074937021
TCGA-C4-A0EZ-01A	BLCA	1	0	25.8156548626207	25.8156548626207	0	1	273	1	273	NA	NA	0.037882063	0.07	0.4	14.67634791	NA	NA	NA	NA	NA	NA	95	27	1.837626291	4.841999433	998	0.589547599	14	17	NA	NA	NA	NA	NA	NA	NA	NA	NA	NA	NA	NA	NA	NA	NA	NA	NA	NA	NA
TCGA-C4-A0F1-01A	BLCA	0.1762	0.8238	32.8350839386813	5.78554178999565	27.0495421486857	0	89	0	89	C2	BLCA.3	0.284317535	NA	NA	NA	0.6527	0.205	-0.576	-0.9519	0.6052	0.3454	96	0	1.730415161	4.141649402	NA	NA	NA	NA	0.923714279	1.920809845	8	0	1	NA	6.929687263	-605.1114085	391.6291927	-837.48373	0.004264582	0	0.042639586	0.046123591	0.008651506	0.056431155	0.229192148	0.196459186	0
TCGA-CF-A47X-01A	BLCA	0.0669	0.9331	32.9966749569382	2.20747755461916	30.789197402319	0	384	0	384	C4	NA	0.074955649	0.12	0.17	2.40265332	-1.0918	-0.097	-1.6102	-1.3141	-0.6215	-0.5331	150	27	2.982854521	8.665977345	122	0.899912713	13	11	NA	NA	NA	0	1	NA	4.520970703	-2194.058603	-382.4124464	-2543.915154	0.246515185	0	0.134102759	0.022916861	0	0	0	0.170634195	0.014151258
TCGA-CF-A9FH-01A	BLCA	0.7398	0.2602	27.1347589514201	20.0742946722606	7.06046427915951	0	0	0	0	C2	NA	0.028297354	0.05	0.02	7.668297988	0.2173	0.069	-1.5034	-2.2546	2.6566	-0.6566	23	0	0.179217363	1.045434618	82	0.1132155	4	4	NA	NA	NA	NA	0	NA	NA	-2200.806646	134.5400492	-1222.260182	0.074879243	0	0.296186379	0	0	0	0.014816923	0.145708993	0
TCGA-DK-A1AF-01A	BLCA	0.8171	0.1829	24.4273008081897	19.9595474903718	4.46775331781789	0	536	1	283	C1	BLCA.2	0.462663973	0.87	0.14	NA	0.2599	0.0415	0.674	1.0411	0.487	0.9315	42	NA	0.744383256	2.739330383	59	0.008515728	4	3	0.670894288	2.553868119	45	3.30210032	33	0.944399594	1.515262064	-274.9104605	516.6930183	-2234.827281	0.002994303	0.030760257	0.001858107	0.021748568	0	0.135040831	0.088134505	0.240732385	0.001219985
TCGA-DK-A2I1-01A	BLCA	0	1	36.9823072296046	0	36.9823072296046	0	546	0	546	C1	BLCA.2	0.232329194	0.42	0.16	NA	0.2554	0.198	0.3103	1.0441	-0.4411	0.323	86	47	2.073907055	6.043957704	339	0.717737537	21	21	0.876264358	3.971755385	93	2.426984031	14	0.919640511	2.446372516	-1692.376723	61.85722866	-3185.565575	0.017963228	0.058804213	0	0.028871175	0	0.021491306	0.158705524	0.256603829	0
TCGA-DK-A3IM-01A	BLCA	1	0	26.525938753143	26.525938753143	0	1	248	1	201	C1	BLCA.3	0.125308574	0.17	0.43	NA	1.1261	0.4545	-1.4159	-2.0536	-0.6229	-0.0903	30	0	0.854238638	2.196613639	352	0.761652725	12	60	NA	NA	NA	0	1	NA	2.816599325	-915.4849034	1027.913193	-2588.286633	0.019604513	0	0.033414529	0	0	0.535642642	0.042523328	0.141876225	0.042254005
TCGA-DK-A3IT-01A	BLCA	1	0	25.8111951871768	25.8111951871768	0	0	648	0	648	C1	BLCA.2	0.276910813	0.54	0.01	NA	0.9647	0.3365	-0.1881	0.4552	-1e-04	0.2411	173	102	2.636691289	11.55851879	229	0.866253226	16	23	0.854542036	3.359910282	51	2.143952201	9	0.975754697	1.068336903	-899.1303198	1427.794601	-3202.223356	0	0.237991347	0	0	0	0.009266997	0.035719215	0.13985005	0
TCGA-DK-AA6P-01A	BLCA	0.0857	0.9143	34.9136753773547	2.9921019798393	31.9215733975154	0	457	1	16	C1	NA	0.065890499	0.17	0.53	NA	0.2849	0.0535	-1.4465	-1.4774	-1.4687	-0.5029	91	71	1.603158789	4.903779824	381	0.765501307	21	58	NA	0	1	0.693147181	2	1	3.985290149	-2704.665584	436.5386114	-3012.297967	0.030454328	0	0.044041522	0	0	0.019694115	0	0.256667921	0
TCGA-E7-A6ME-01A	BLCA	0	1	29.7845929743806	0	29.7845929743806	0	731	0	731	C2	NA	0.196752616	0.21	0.34	14.91645222	0.7994	0.2495	-0.4669	0.3211	1.397	-0.4334	65	64	1.524125776	3.664387504	204	0.620903398	7	22	0.888907221	1.59270793	6	0.693147181	2	1	4.116902118	-1015.441771	583.5294729	-1877.123821	0	0.042458451	0.039602312	0	0	0	0.044836322	0.17757647	0.007434474
TCGA-FD-A3SP-01A	BLCA	1	0	26.0913622491076	26.0913622491076	0	0	783	0	783	C1	BLCA.4	0.419164183	0.68	0.47	5.424965519	0.4714	0.08	0.9564	0.7999	0.5117	1.0087	52	33	1.225514083	2.917890673	96	0.25228893	6	19	0.728468637	2.589959555	35	3.294567301	30	0.968649252	4.223287244	-640.4650319	1083.569469	-1477.588948	0	0.008165209	0	0.041944439	0	0.173712284	0.052996444	0.276296118	0.056132209
TCGA-FD-A5BV-01A	BLCA	0	1	42.9062487265167	0	42.9062487265167	1	163	1	134	C1	NA	0.062829198	0.11	0.44	7.284385688	0.5859	0.238	-1.3453	-1.6442	-1.1905	-0.134	69	82	1.15704505	3.149733746	125	0.651283102	5	33	NA	NA	NA	NA	0	NA	1.745758533	-1189.458313	765.3345869	-3474.378857	0.05994005	0.074804818	0.070414188	0.002281049	0.006965117	0	0.022515796	0.188943089	0
TCGA-FD-A62O-01A	BLCA	1	0	26.6581695818447	26.6581695818447	0	1	216	0	216	C1	NA	0.075101322	0.15	0.43	4.906474724	0.0857	0.038	-1.18	-1.2959	-0.8069	0.1324	87	353	1.782994193	4.601275336	96	0.73573379	20	20	NA	0	1	1.098612289	3	1	2.828456421	-1183.024887	302.4693407	-2025.015246	0.118971119	0.009378424	0.089142344	0	0	0.001178943	0	0.110922984	0.184439098
TCGA-FD-A6TI-01A	BLCA	0.0736	0.9264	38.3588555856746	2.82321177110565	35.535643814569	1	294	0	294	C1	NA	0.131459583	0.5	0.07	0.582778786	-0.8668	-0.074	-0.7164	-0.8111	-0.105	0.0542	43	26	0.913347337	3.464420932	50	0.237186959	22	7	NA	NA	NA	1.33217904	4	0.960964047	2.537278954	-1033.874879	-458.0772355	180.2431761	0.008992058	7.49e-05	0.006446622	0	0	0	0.016763397	0.343856288	0.118936446
TCGA-FJ-A3ZF-01A	BLCA	1	0	27.8677904540113	27.8677904540113	0	0	524	0	524	C1	BLCA.1	0.052407983	0.12	0.35	5.638976902	0.8121	0.1725	-1.8251	-1.8741	-1.3484	-0.7018	102	15	2.098476571	6.011851799	105	0.665387564	13	33	NA	NA	NA	1.386294361	4	1	6.211584486	-2906.179355	356.734148	-2303.855984	0.145902438	0	0.108219611	0	0	0	0	0.0993383	0.044106273
TCGA-G2-A2EO-01A	BLCA	0	1	30.1821387904013	0	30.1821387904013	1	1804	0	1804	C1	BLCA.2	0.31864574	0.63	0.14	6.534826741	0.6164	0.468	0.3373	1.0287	0.1999	0.288	470	117	7.420139743	21.3722944	191	0.489089668	18	11	0.856971266	2.376028868	16	1.972246979	8	0.948450312	1.669180098	-815.4837997	728.0577585	-3069.799704	0	0.035150285	0.007750251	0.009220001	0	0	0.034876725	0.25239188	0
TCGA-G2-A2ES-01A	BLCA	0	1	38.3006333899806	0	38.3006333899806	1	1004	1	897	C2	BLCA.3	0.330335698	0.45	0.03	11.26744067	0.8603	0.3135	-0.0369	-0.3484	1.7207	0.1367	152	86	4.131090246	11.06339922	230	0.237357608	4	16	NA	NA	NA	2.630253356	15	0.971272008	1.862917267	-467.9760653	825.3543193	-1454.209078	0.002252916	0.003026833	0.082728019	0	0.001453451	0.085661779	0.107536176	0.206527187	0.090319102
TCGA-G2-A3IB-01A	BLCA	0	1	37.2054171559159	0	37.2054171559159	1	220	1	220	C2	BLCA.3	0.087293126	0.09	0.05	0.740084697	0.7584	0.1945	-1.0832	-1.8313	0.6045	0.0552	40	10	0.718784479	2.593874425	140	0.854945339	6	16	NA	NA	NA	NA	0	NA	1.977831657	-979.9105225	998.4914573	-1898.908909	0.069568255	0	0.080896959	0.023525875	0.009110324	0.243683242	0.016679009	0.159830161	0.052181749
TCGA-G2-A3IE-01A	BLCA	1	0	27.4957789565242	27.4957789565242	0	1	612	1	612	C3	BLCA.1	0.186864643	0.31	0.38	2.264162761	-0.2322	-0.0845	-1.086	-0.5488	-1.5018	-0.3765	176	149	3.374835763	9.81488933	160	0.449689904	4	41	0.964051824	1.551581555	5	1.33217904	4	0.960964047	2.339174589	-2265.957488	-446.3557287	1338.551878	0.138558927	0	0.091574625	0	0	0	0	0.157512027	0.035535417
TCGA-G2-A3VY-01A	BLCA	1	0	26.7390853829304	26.7390853829304	0	0	536	0	536	C4	BLCA.1	0.048072164	0.1	0.28	16.94879183	0.5767	0.0425	-1.601	-2.2341	-1.4483	-0.7554	173	148	5.976801137	19.28876731	494	0.780450214	17	59	NA	NA	NA	0	1	NA	6.616884005	-2612.834609	-36.28823114	-1686.054707	0.0561061	0	0.049403767	0.094956142	0	0	0	0.052328607	0.095178582
TCGA-G2-AA3B-01A	BLCA	0.0514	0.9486	38.9221761108422	2.00059985209729	36.9215762587449	0	2008	0	2008	C2	NA	0.160305693	0.16	0.71	10.98825155	0.6144	0.256	-0.971	-0.2092	0.4623	-0.7544	203	111	6.328571726	19.38703924	460	0.792581617	7	65	0.890287393	1.95616134	9	2.197224577	9	1	4.871170041	-2352.073123	358.8525147	-2205.24593	0.039511149	0	0.042745379	0	0	0	0.006036807	0.119810232	0.035968692
TCGA-G2-AA3F-01A	BLCA	1	0	30.3246684236683	30.3246684236683	0	0	893	0	893	C1	NA	0.11915553	0.32	0.35	4.402985075	0.2755	0.0015	-1.2896	-1.6379	-1.3159	-0.3395	71	122	1.279964208	4.06962979	276	0.793044999	11	24	NA	0	1	1.386294361	4	1	1.742927017	-2872.266324	517.4641414	-1958.20037	0.142714837	0	0.043154103	0	0	0	0.035582634	0.353369338	0.024388897
TCGA-GC-A3RB-01A	BLCA	1	0	23.3468259592453	23.3468259592453	0	0	582	0	582	C2	BLCA.1	0.104852642	0.15	0.11	1.811881903	1.1601	0.3215	-0.8001	-1.1221	0.3262	-0.0433	80	116	1.804650711	4.030386588	572	0.544361962	8	56	0.853236387	2.251739742	14	1.972246979	8	0.948450312	2.630288088	-1506.045862	1661.795996	-2333.422882	0.004475257	0	0.025888404	0.180035273	0	0.027882139	0.045907952	0.287648151	0.060413754
TCGA-GC-A3WC-01A	BLCA	1	0	26.3497121327713	26.3497121327713	0	0	540	0	540	C2	BLCA.3	0.468092024	0.62	0.05	3.005332041	0.6143	0.197	0.6606	1.5607	1.3289	0.0121	52	0	1.191084663	3.800127259	62	0.274800295	7	21	0.844541746	3.429213632	58	2.586935413	16	0.933039723	5.549808202	-147.7064485	237.5066314	-1925.240428	0.041303504	0.041446497	0	0.07392569	0	0.010441225	0.151423825	0.21629697	0
TCGA-GD-A2C5-11A	BLCA	0.0498	0.9502	33.9014586833512	1.68829264243089	32.2131660409203	0	812	1	214	C2	BLCA.2	0.155386876	0	0.35	4.815769378	0.3575	0.137	-0.6532	-0.8233	0.5574	-0.145	139	38	2.325778716	6.747629608	262	0.557462811	16	47	0.971607733	0.673467161	2	1.039720771	3	0.94639463	4.172233232	-2131.276343	317.9464784	1387.737479	0.130480517	0	0.124603708	0.040136618	0.025808819	0	0	0.296988691	0
TCGA-GD-A3OQ-11A	BLCA	1	0	25.3160920842824	25.3160920842824	0	0	95	0	95	C2	BLCA.1	0.092896642	0.22	0.07	12.32080677	0.8094	0.1775	-1.0101	-1.452	0.3968	0.4618	42	3	0.568180204	2.930613684	78	0.085974528	0	8	NA	NA	NA	1.386294361	4	1	1.898790226	-918.082481	779.574652	-1889.413326	0	0.015392765	0.103980962	0.000482708	0.040481508	0.131182831	0.024061578	0.177872492	0.06568922
TCGA-GD-A3OS-01A	BLCA	1	0	23.5039808405006	23.5039808405006	0	0	638	1	223	C1	BLCA.4	0.294651276	0.28	0.12	14.40689486	0.8471	0.172	-0.3634	-0.079	0.1721	0.5885	30	4	0.790063721	2.522126494	361	0.968518497	20	41	0.952404071	1.532835219	5	2.197224577	9	1	5.466748416	-1302.805992	316.5172181	-88.07611617	0.055532086	0.008109835	0.054957227	0	0	0.103795781	0	0.375658262	0.015452515
TCGA-GD-A76B-01A	BLCA	0.6841	0.3159	28.9879810051044	19.8306778055919	9.15730319951247	0	224	0	224	C2	NA	0.42153513	0.52	0.57	9.099550639	0.1364	0.181	0.2642	1.1687	0.1433	-0.2693	62	0	1.547989054	5.17028344	58	0.391192892	8	20	0.789825378	3.571423373	92	2.755549791	17	0.972588173	4.064456208	-1052.849075	-140.3525512	-2742.268455	0.067144662	0.006707276	0.011614161	0.024122018	0	0	0.160122812	0.174990088	0
TCGA-GU-A42P-01A	BLCA	0.3939	0.6061	25.5503175032935	10.0642700645473	15.4860474387462	1	332	0	332	C1	NA	0.048920902	0.2	0.47	14.88148686	0.7477	0.128	-1.7237	-1.6889	-0.599	-0.4956	125	8	3.519967841	6.620123004	100	0.725081146	21	29	NA	NA	NA	NA	0	NA	6.093763265	-1889.8872	885.8531014	-1783.488664	0.042249393	0	0.205002556	0	0	0.199381683	0	0	0
TCGA-GU-AATP-01A	BLCA	0.0634	0.9366	37.7149329036991	2.39112674609452	35.3238061576046	0	1003	1	596	C2	NA	0.115273587	0.35	0.34	NA	0.4181	0.0895	-0.0135	0.1668	1.9561	0.5281	168	68	2.780455282	8.585801474	242	0.784301933	16	18	NA	0	1	1.386294361	4	1	4.139354326	-1124.875685	-56.73795597	-3097.122107	0	0.116307371	0.093955519	0	0	0.133377324	0.024849077	0.277673706	0
TCGA-GV-A3JX-01A	BLCA	0.0922	0.9078	30.3422057576094	2.79755137085159	27.5446543867578	0	581	0	581	C2	BLCA.2	0.110579233	0.1	0.25	15.35115036	0.8841	0.1805	-0.0655	0.1062	1.6127	-0.3167	139	58	2.171398103	7.720526588	133	0.765857759	12	19	0.89161004	1.597550733	6	2.204785417	10	0.95752614	1.963973017	-696.0426808	481.6877841	-898.5197744	0	0.044019458	0.05710147	0.001087071	0	0	0.128787782	0.285651906	0
TCGA-GV-A3JZ-01A	BLCA	1	0	33.184895665123	33.184895665123	0	0	603	0	603	C1	BLCA.2	0.083568176	0.18	0.26	10.38257607	1.0636	0.216	-0.3849	-0.6065	-0.804	0.2024	250	43	3.883698518	12.63743168	486	0.62731612	13	57	0.930403243	3.13294296	29	1.791759469	6	1	4.50936434	-2590.080998	1201.931377	-3166.300151	0	0.009170889	0	0	0	0.03966907	0.068943313	0.42938814	0.063033393
TCGA-GV-A3QF-01A	BLCA	1	0	26.4828301253132	26.4828301253132	0	1	617	0	617	C1	BLCA.1	0.360582626	0.46	0.03	NA	0.5849	0.1235	-1.5196	-1.6492	-1.1042	-0.6267	68	48	1.206323335	3.589547485	190	0.650029319	17	30	NA	NA	NA	0.693147181	2	1	3.974567431	-2296.290719	333.9023191	1265.215658	0.158243015	0	0.019269721	0	0.04425412	0.142371535	0.000319439	0	0.077532561
TCGA-GV-A3QI-01A	BLCA	1	0	23.0566489161845	23.0566489161845	0	0	1110	1	768	C4	BLCA.1	0.024789984	0.05	0.13	2.978920053	1.1906	0.219	-1.5458	-2.5504	-0.5329	-0.5639	252	261	4.867996066	12.79863866	534	0.624206391	13	57	NA	NA	NA	0	1	NA	2.342772409	-1078.288591	1687.580527	497.1482876	0.022640291	0	0.044804042	0	0	0	0	0.351409519	0
TCGA-KQ-A41N-01A	BLCA	0	1	41.2827027057806	0	41.2827027057806	0	1604	0	1604	C1	NA	0.156918631	0.24	0.06	NA	0.2178	0.1615	-1.8461	-1.662	-1.1059	-0.3875	133	55	2.084779188	7.170376905	242	0.274070933	4	34	NA	NA	NA	0	1	NA	5.519411478	-2335.279543	727.67119	-4456.758426	0.196433333	0	0.059153248	0.014589347	0	0.065623646	0	0.105571346	0
TCGA-KQ-A41Q-01A	BLCA	0.1482	0.8518	34.7023088835876	5.14288217654768	29.5594267070399	0	1429	1	1314	C1	NA	0.222307008	0.4	0.04	NA	0.8599	0.207	-1.4897	-2.1303	-1.5371	-0.3782	16	10	1.66953693	3.988338223	311	0.622449915	13	37	NA	NA	NA	NA	0	NA	4.402045456	-2100.867929	752.9148021	-2680.000209	0.096884035	0	0.21127961	0	0	0.018000638	0	0.224803953	0.070668262
TCGA-LT-A5Z6-01A	BLCA	1	0	26.0842815104393	26.0842815104393	0	0	474	0	474	C1	NA	0.13483744	0.14	0.29	4.478245409	0.8647	0.08	-0.6527	0.1058	-1.0113	-0.7908	133	1	5.385475507	12.70269766	227	0.815781828	8	20	0.855792119	2.31752802	15	1.747868097	6	0.975503759	1.283979859	-2662.012031	1071.064448	1615.151844	0	0.135313894	0.01520902	0	0	0.089710257	0.016474999	0.064273236	0
TCGA-XF-A8HE-01A	BLCA	0	1	32.3748338116295	0	32.3748338116295	0	3817	0	3817	C2	NA	0.565267663	0.63	0	9.06264434	0.9319	0.311	0.2428	0.4671	1.1958	0.247	250	57	3.660061855	10.59017897	80	0.084405555	5	7	0.936781819	2.327815371	12	3.16342405	24	0.995396623	5.949285626	-518.6212071	566.0242313	-2001.927357	0	0.042381416	0.009795749	0	0	0.040759354	0.081270305	0.131281861	0.054891254
TCGA-XF-AAMQ-01A	BLCA	0	1	29.2237662208763	0	29.2237662208763	0	2177	0	2177	C2	NA	0.136936821	0.3	0.36	13.15534549	0.515	0.1295	0.007	0.8464	1.0371	0.1508	95	61	2.286292464	5.144158043	242	0.555928183	18	21	0.824038917	3.512614108	71	3.928166437	55	0.980244531	1.574919976	-968.641809	589.3564241	700.2301719	0	0.070367045	0.044164405	0.029546174	0	0	0.063343108	0.230472815	0
TCGA-XF-AAMR-01A	BLCA	1	0	22.158787781409	22.158787781409	0	0	2790	0	2790	C1	NA	0.216475333	0.6	0	2.327670377	-0.1281	-0.0335	0.0894	-0.6586	-0.1791	0.4809	43	6	0.956337575	2.591366333	161	0.298556738	12	12	NA	NA	NA	2.09827374	9	0.954965533	1.799218655	-1137.965691	304.9290387	-845.3360749	0.066195511	0	0.01056997	0.033405664	0	0	0	0.474723361	0
TCGA-XF-AAMT-01A	BLCA	0	1	29.0171627396245	0	29.0171627396245	1	90	1	90	C2	NA	0.320850659	0.44	0.49	4.090123041	0.3122	0.207	0.2368	-0.0075	1.2899	0.8729	33	29	0.917439668	2.942134106	118	0.712444829	9	27	0.133670427	0.320527686	11	1.549826046	5	0.962961065	4.860643973	-1124.523778	549.0643181	-1598.303676	0.042421143	0	0.024717205	0	0	0.056180317	0.000315866	0.517687877	0
TCGA-XF-AAMX-01A	BLCA	0.2652	0.7348	31.2889344562796	8.29782541780534	22.9911090384742	1	206	0	206	C1	NA	0.069764023	0.14	0.15	9.787503325	0.6404	0.1615	-0.7484	-1.0214	-1.04	-0.1284	146	126	2.989922498	9.160613611	673	0.931912132	9	101	0.842114873	2.092576847	12	1.560710409	5	0.9697239	5.037602977	-1719.127082	193.117081	-680.0930616	0.018909073	0	0	0	0	0	0.068592715	0.438405414	0
TCGA-ZF-A9RE-01A	BLCA	0.0548	0.9452	33.5969530137322	1.84111302515253	31.7558399885797	1	106	1	106	C2	NA	0.180788153	0.24	0.39	NA	0.6823	0.1995	-1.2939	-1.5248	0.2893	-0.3314	36	107	0.417291723	1.728779993	126	0.430849142	10	15	0.986993224	0.684131571	2	1.098612289	3	1	5.201821218	-1371.531656	24.08168605	-2262.159022	0.033966374	0	0.334662323	0	0	0	0	0.117544656	0.010509069
TCGA-ZF-A9RF-01A	BLCA	0.8904	0.1096	28.8499787233807	25.6880210552982	3.16195766808253	0	1949	1	1565	C2	NA	0.387741467	0.5	0.31	NA	1.0669	0.3615	0.6717	1.1153	0.4384	-0.1481	109	29	1.892085398	6.652816398	385	0.603183438	9	70	0.882706753	1.939504973	9	3.053228916	31	0.889120644	2.274412671	-660.7997899	1645.120395	3530.464804	0	0.000219708	0	0	0	0.01009445	0.060220532	0.245020775	0.07094435
TCGA-ZF-A9RM-01A	BLCA	1	0	26.537250198791	26.537250198791	0	0	1455	0	1455	C4	NA	0.039531828	0.18	0.42	NA	0.7512	0.113	-1.9783	-2.1268	-0.7042	-0.8766	40	6	0.641019301	2.319879376	279	0.873189691	11	33	NA	NA	NA	0	1	NA	1.509738542	-1968.112185	837.3722349	-1693.781575	0.107205768	0	0.056932601	0	0	0.096319919	0	0.012691153	0
TCGA-ZF-AA51-01A	BLCA	0	1	41.0530789108285	0	41.0530789108285	0	1714	0	1714	C1	NA	0.321876847	0.5	0.34	NA	0.4172	0.151	0.2428	1.0476	0.1851	0.3052	348	126	6.083664093	18.09658456	371	0.686884868	20	51	0.907575445	3.413572869	43	3.091042453	22	1	4.943960182	-1309.73593	456.4625359	-3612.898692	0.018243248	0.010734314	0	0.017215703	0	0.150246377	0.109949542	0.128603543	0.036775123
TCGA-ZF-AA5P-01A	BLCA	0.1322	0.8678	35.0425318568751	4.63262271147889	30.4099091453962	0	372	0	372	C1	NA	0.518820091	NA	NA	NA	-0.1012	0.015	-0.0514	0.8858	0.0594	0.5517	26	5	0.491574445	1.167489306	131	0.079852377	NA	NA	0.918759168	3.966731788	75	1.098612289	3	1	4.540047732	-429.9211138	372.7909887	-3345.944194	0	0.262597114	0.024483165	0	0	0	0.074258132	0.15452829	0.044192252
TCGA-3C-AAAU-01A	BRCA	1	0	27.95781181214	27.95781181214	0	0	4047	1	1808	C1	BRCA.LumA	0.098613055	0.19	0.05	NA	0.3324	-0.0285	-0.7006	-0.6788	-0.6314	-0.0091	9	0	0.206959915	0.459910922	313	0.999864938	15	15	NA	0	1	1.609437912	5	1	2.44303755	-1301.47097	1303.048712	62.76856253	0.077700482	0.048137108	0	0	0	0.07502904	0.022711269	0.359493001	0.000195074
TCGA-A1-A0SB-01A	BRCA	1	0	24.3813686387318	24.3813686387318	0	0	259	0	259	C1	BRCA.Normal	0.02126578	0.23	0	0.812738141	-0.3677	-0.101	-1.0751	-1.7216	-1.6856	0.2551	10	1	0.096873089	0.419783383	65	0.000801665	0	0	NA	NA	NA	NA	0	NA	2.439115773	-892.004056	-151.2676445	1928.121277	0	0.062022191	0.077210008	0	0	0	0	0.489746316	0
TCGA-A1-A0SM-01A	BRCA	1	0	28.1901942151673	28.1901942151673	0	0	242	0	242	C1	BRCA.LumA	0.144645188	0.4	0.01	2.264619824	0.1385	-0.0325	0.1103	-0.8213	-0.3067	0.6972	12	3	0.214100258	0.489372017	117	0.180791242	3	14	NA	NA	NA	0	1	NA	1.961888592	-407.7489771	919.8957308	3328.837789	0.037588443	0.005112161	0.008531901	0	0	0.011984203	0.002874143	0.494420727	0
TCGA-A2-A0CL-01A	BRCA	0.3228	0.6772	41.8466337175982	13.5080933640407	28.3385403535575	0	3015	0	3015	C2	BRCA.Normal	0.683903285	0.86	0.36	23.49479227	0.4447	0.0145	1.2606	2.4852	2.0067	0.4319	75	NA	1.018676577	2.76114967	287	0.29533177	21	38	0.895127119	3.899808218	78	5.403102002	243	0.983623078	2.58941712	466.83757	671.3587102	-1794.740234	0.021561846	0.083143247	0	0	0	0.017156906	0.103629135	0.130749857	0
TCGA-A2-A0SX-01A	BRCA	1	0	23.9147142312849	23.9147142312849	0	0	1534	1	1239	C2	BRCA.Basal	0.383383961	0.43	0.34	1.342975207	0.699	0.086	0.9031	1.8628	1.3334	0.4784	12	NA	0.239182805	0.584669079	218	0.661001756	10	36	0.651887564	3.66857622	278	4.920104615	152	0.979343477	2.583034884	-329.9086612	685.2669086	1250.730797	0.022741084	0.030532806	0	0	0	0.22108637	0.090335924	0.155592478	0
TCGA-A2-A0T3-01A	BRCA	1	0	29.7080166953162	29.7080166953162	0	0	1516	0	1516	C1	BRCA.LumB	0.086492119	0.49	0.08	0.715309968	0.8889	0.064	-0.7529	-0.5963	-0.329	0.1988	14	0	0.363981265	0.783959648	241	0.906609267	27	39	NA	NA	NA	2.599301927	14	0.984935756	0.932828661	-9.020930668	1344.11816	-1190.020876	0	0.063490697	0	0	0	0.347908256	0.08201793	0.233215246	0
TCGA-A2-A0YK-01A	BRCA	1	0	23.4904270321817	23.4904270321817	0	0	588	0	588	C3	BRCA.Normal	0.372036753	0.6	0.04	0.400371018	-0.5819	-0.2175	0.7927	2.1871	0.4959	0.3773	151	58	3.023836577	7.954597121	59	0.189784656	6	6	0.790911905	2.635480219	28	4.773920546	139	0.967462917	1.634859697	222.4447443	38.81900786	2735.591982	0	0.170723997	0	0.072414774	0	0	0.057414832	0.091990745	0
TCGA-A2-A1FZ-01A	BRCA	1	0	25.1631456279932	25.1631456279932	0	0	683	0	683	C3	BRCA.LumA	0.241857849	0.52	0	0.216670789	-0.3942	-0.1485	0.3623	-0.1646	-0.2976	0.5159	5	2	0.163229073	0.620270478	72	0.100902811	2	4	NA	NA	NA	2.245035274	10	0.975006431	1.501698826	-515.8606452	373.9435339	1215.14698	0	0.055798352	0	0.039256423	0	0.008439992	0.052265769	0.45152685	0
TCGA-A2-A3KC-01A	BRCA	1	0	23.9485287044367	23.9485287044367	0	0	1102	0	1102	C3	BRCA.LumA	0.1830601	0.51	0	0.526915818	-0.0473	-0.161	0.2623	0.4352	-0.031	0.6548	NA	NA	0	0	73	0.140387708	6	9	NA	0	1	2.936120407	21	0.964394406	1.824437162	-774.9122061	422.1997411	2239.613763	0	0.070295003	0	0.039902095	0	0.026357409	0.053375666	0.321844782	0
TCGA-A2-A3XT-01A	BRCA	1	0	26.7792910652439	26.7792910652439	0	0	2770	0	2770	C2	BRCA.Basal	0.338931479	0.6	0.22	2.915087767	0.9164	0.242	0.8632	0.6615	0.6311	0.1152	29	63	0.305895471	1.398379296	158	0.687435309	12	66	0.917131525	2.542828524	16	3.414951561	32	0.985346736	2.609298299	-172.4778978	818.7967498	1770.553061	0	0.021090018	0	0.005077001	0	0.365897915	0.075527812	0.237769195	0
TCGA-A2-A4RW-01A	BRCA	1	0	25.3392135279886	25.3392135279886	0	0	222	0	222	C3	BRCA.LumA	0.290326768	0.51	0.03	0.693205436	-0.3846	-0.1525	-0.0317	0.6022	-0.0847	0.5438	NA	NA	0	0	218	0.342562096	4	58	0.482657527	0.669105408	4	2.772588722	16	1	2.629622292	-166.5087211	199.0030191	-68.59927422	0	0.07400638	0	0.012560542	0	0	0.062568427	0.17830145	0
TCGA-A2-A4RX-01A	BRCA	1	0	28.3647207677337	28.3647207677337	0	0	742	0	742	C3	BRCA.Basal	0.337692483	0.63	0.03	6.236886494	0.27	-0.0305	0.139	1.2352	-0.3873	0.8261	NA	NA	0	0	91	0.60126677	18	0	0.93400942	2.928581133	23	3.028029073	21	0.99458261	1.845076612	-1069.4935	610.0938965	-1358.159986	0.067225638	0.147597439	0	0	0	0.131491041	0.078454009	0.188810328	0
TCGA-A2-A4RY-01A	BRCA	1	0	25.9717829492459	25.9717829492459	0	0	648	0	648	C3	BRCA.Normal	0.244705408	0.76	0.12	0.375580944	-1.0561	-0.2605	0.099	1.1288	-0.2846	0.5311	NA	NA	0	0	43	0.024286969	0	2	0.893512675	0.619335791	2	3.01494688	21	0.99028565	1.655731097	-346.4908734	-468.7820293	1178.243371	0	0.163021609	0	0.047831342	0	0	0.032270351	0.161221243	0
TCGA-A7-A0CE-01A	BRCA	1	0	28.1734375542029	28.1734375542029	0	0	1074	0	1074	C2	BRCA.Normal	0.142401434	0.27	0.24	0.391479994	0.9274	0.3325	-0.4239	-0.3153	0.6408	0.2275	53	9	0.814140057	2.532880177	225	0.732475061	9	50	0.867898125	2.508548229	18	2.426015132	12	0.97630031	1.907697853	-286.3367189	1255.626199	1869.552031	0	0.081117638	0.076002131	0	0	0.130239503	0.071970452	0.2638316	0
TCGA-A7-A0DA-01A	BRCA	1	0	24.2544216626701	24.2544216626701	0	0	1085	0	1085	C1	BRCA.Basal	0.099593951	0.45	0.21	0.530757853	0.309	0.0525	-0.2802	-0.8729	0.498	0.5184	83	54	0.76789996	3.521748092	365	0.918636422	15	74	NA	NA	NA	1.011404265	3	0.920619836	2.535001186	-460.9316155	567.3143309	-207.2329985	0	0.055427965	0	0	0	0.286282684	0.041404223	0.393717594	0.0309999
TCGA-A7-A0DB-01A	BRCA	1	0	22.2899932005968	22.2899932005968	0	0	1007	0	1007	C6	BRCA.Normal	0.170462061	0.39	0.03	2.034944706	-0.352	-0.082	0.3062	-0.6221	-0.6207	0.3533	11	1	0.333572987	0.555954978	69	0.897904872	15	4	NA	0	1	1.747868097	6	0.975503759	1.873222809	-660.6292858	128.5925015	1628.513552	0	0.025552779	0	0.074414663	0	0.306181366	0.026125969	0.301354406	0
TCGA-A7-A0DB-11A	BRCA	0.8905	0.1095	29.6211205174798	26.3776078208157	3.24351269666404	0	1007	0	1007	C6	BRCA.Normal	0.170462061	0.39	0.03	2.034944706	-0.352	-0.082	0.3062	-0.6221	-0.6207	0.3533	11	1	0.333572987	0.555954978	69	0.897904872	15	4	NA	0	1	1.747868097	6	0.975503759	1.873222809	-660.6292858	128.5925015	1628.513552	0	0.025552779	0	0.074414663	0	0.306181366	0.026125969	0.301354406	0
TCGA-A7-A13E-11A	BRCA	1	0	25.39720587858	25.39720587858	0	1	614	1	556	C1	BRCA.Normal	0.051141974	0.17	0.15	1.627165544	0.5312	0.026	-0.503	-0.9629	0.1985	0.0446	22	70	0.497464694	1.017541419	168	0.651499044	18	31	0.918374135	1.78707355	7	0.693147181	2	1	2.072177161	-1966.884803	-206.7257617	832.0617109	0	0.039459963	0	0	0	0.356455709	0.035538887	0.380183571	0
TCGA-A7-A4SC-01A	BRCA	1	0	26.4693436899667	26.4693436899667	0	0	446	0	446	C3	BRCA.LumA	0.24982023	NA	NA	0.310994804	-0.6495	-0.274	-0.0022	0.4866	-0.4633	0.4913	14	42	0.132883058	0.553679407	NA	NA	NA	NA	NA	NA	NA	2.351673302	11	0.980723941	1.33174273	-523.3250123	104.9972601	3240.373636	0	0.109611539	0	7.33e-05	0	0	0.049476227	0.243821695	0
TCGA-A7-A4SD-01A	BRCA	1	0	24.0949667147141	24.0949667147141	0	0	441	0	441	C2	BRCA.Basal	0.385123006	0.52	0.2	10.91377713	0.6141	0.1525	0.5158	1.2541	1.392	0.6019	18	44	0.193239644	0.81590072	434	0.890694602	16	46	0.719543454	3.708017234	173	3.4858316	34	0.988506869	5.956059979	-657.8848789	448.6945653	813.9732179	0	0.04656686	0.036699235	0	0	0.087536664	0.089978732	0.172944181	0
TCGA-A7-A4SE-01A	BRCA	1	0	30.9864388987385	30.9864388987385	0	0	644	0	644	C2	BRCA.Basal	0.206807723	0.51	0.12	0.053748029	0.8134	0.1345	-0.0829	-0.4054	1.2368	0.6781	22	19	0.476773936	1.777066489	348	0.811718269	13	60	NA	0	1	1.747868097	6	0.975503759	2.4615946	-670.0219461	823.2165873	-1604.971186	0.035260788	0.010776603	0	0	0	0.380740219	0.09582425	0.22100676	0
TCGA-A7-A6VV-01A	BRCA	1	0	22.7374066732579	22.7374066732579	0	0	313	0	313	C1	BRCA.Basal	0.224364678	0.47	0.17	2.297024864	0.7642	0.17	0.4778	0.3946	-0.081	0.817	24	4	0.256604277	0.933106461	543	0.71684619	21	59	0.882373472	3.186178176	37	2.890371758	18	1	1.555517638	-1070.312833	647.4620604	-2073.929073	0	0.042303895	0	0	0	0.301219723	0.068820694	0.320394385	0
TCGA-A7-A6VX-01A	BRCA	1	0	24.9843976784754	24.9843976784754	0	0	317	0	317	C2	BRCA.LumB	0.066353851	0.2	0.26	0.542103361	0.1741	-0.0105	-0.2425	-0.8776	1.1415	0.4617	63	144	0.669723149	2.366355127	291	0.749518031	17	68	NA	NA	NA	1.386294361	4	1	1.221224951	-4.182504079	878.9966625	1721.161789	0	0.005745555	0	0	0	0.157991037	0.042492016	0.449809908	0.014569636
TCGA-A8-A08R-01A	BRCA	1	0	24.7873468783232	24.7873468783232	0	0	30	0	30	C2	BRCA.Basal	0.367812941	0.52	0.53	0.593782745	1.0288	0.2315	0.7247	1.0808	1.4451	0.2489	138	179	1.881850145	5.561288489	290	0.758521907	15	85	0.804139694	4.07103362	158	3.858132718	50	0.986224445	3.964187585	464.9065091	530.8595649	906.3502859	0	0.033322984	0	0	0	0.217321739	0.129489102	0.29073217	0.003097568
TCGA-A8-A09E-01A	BRCA	1	0	26.1842931872468	26.1842931872468	0	0	1492	NA	NA	NA	NA	NA	NA	NA	NA	NA	NA	NA	NA	NA	NA	NA	NA	NA	NA	NA	NA	NA	NA	NA	NA	NA	NA	NA	NA	NA	NA	NA	NA	NA	NA	NA	NA	NA	NA	NA	NA	NA
TCGA-AC-A23H-11A	BRCA	1	0	24.7998205791574	24.7998205791574	0	1	174	1	174	C1	BRCA.Normal	0.057007264	0.33	0.12	2.302068751	0.5265	0.117	-0.5545	-1.5218	-0.2737	0.327	1838	105	36.18135165	113.6536352	285	0.875266157	15	21	0.904214081	1.880260322	8	1.609437912	5	1	1.093270792	-742.7827979	859.4572299	2455.649337	0	0.041133599	0	0	0	0.374916735	0.035851235	0.244269594	0
TCGA-AC-A2FF-11A	BRCA	1	0	23.2101782500494	23.2101782500494	0	0	2759	0	2759	C3	BRCA.Normal	0.332366006	0	0.16	1.133844247	-0.3068	-0.123	0.6044	1.4678	0.3021	0.5238	4	124	0	0.250711543	95	0.074505354	0	0	0.863344816	3.549101639	61	4.598229616	104	0.990060853	1.315994663	-321.3039443	336.4651114	268.9510559	0.027960458	0.014575315	0	0.065507527	0	0	0.070926258	0.141616787	0
TCGA-AC-A8OQ-01A	BRCA	0.9242	0.0758	25.4548096804461	23.5253351066683	1.92947457377782	0	34	0	34	C1	BRCA.Basal	0.469419207	0.78	0.12	1.360489019	0.5775	0.086	0.6445	1.5927	0.5807	0.5381	41	1	0.424515733	1.422127704	460	0.661932246	19	71	0.750161066	4.210750163	274	3.840019138	48	0.991945168	5.503345164	-125.1574202	240.1972142	-745.2113485	0.032913889	0.051037658	0.006090086	0	0	0.074142135	0.076902379	0.13276952	0
TCGA-AC-A8OS-01A	BRCA	1	0	23.4251538649878	23.4251538649878	0	0	70	0	70	C3	BRCA.LumA	0.265750188	0.54	0.01	2.123115578	-0.7602	-0.2695	0.3196	1.0926	-0.1277	0.5089	20	34	0.447026539	0.849350425	67	0.134449162	8	7	0.909434196	1.463677874	5	3.276097603	28	0.983162226	1.547729904	-344.8844618	192.8059773	1653.001599	0.031040503	0.009753932	0	0.00152708	0	0	0.054298883	0.186810233	0
TCGA-AN-A0FX-01A	BRCA	0.9651	0.0349	29.0953867693205	28.0799577710712	1.01542899824929	0	10	0	10	C1	BRCA.Basal	0.122848432	0.5	0.06	1.209547518	0.5817	0.125	-0.3862	0.0395	-0.3279	0.5078	59	NA	0.869987729	3.102956233	313	0.680535178	11	59	0.703129364	1.80349121	13	3.028029073	21	0.99458261	2.791391557	-1429.90624	1169.569952	-1696.725883	0	0.084059096	0	0	0	0.315923509	0.070780994	0.214537635	0
TCGA-AN-A0XT-01A	BRCA	1	0	21.4687263727655	21.4687263727655	0	0	10	0	10	C3	BRCA.LumA	0.093873578	0.19	0.04	NA	-0.7785	-0.215	-0.6806	-0.4039	-0.3506	-0.0198	5	NA	0.188160895	0.295681406	227	0.950514339	8	35	NA	NA	NA	1.515707952	5	0.941762301	1.523117551	-1085.066912	-190.9162046	-1063.484206	0.044827507	0.002255639	0	0	0	0	0.059773938	0.210523686	0
TCGA-AO-A03L-01A	BRCA	1	0	24.3167161456573	24.3167161456573	0	0	2442	0	2442	C2	BRCA.LumA	0.224623801	0.49	0.26	19.87227746	0.7071	0.1665	0.0042	0.5468	1.4399	0.4307	19	12	0.224378802	0.897515207	334	0.666725744	19	32	0.841830866	3.084099275	39	3.669033083	41	0.988006431	1.466890822	-718.7459225	1206.325844	-850.5853245	0	0.066444026	0	0	0	0	0.091438185	0.249151924	0
TCGA-AO-A0J9-01A	BRCA	1	0	23.8857458199637	23.8857458199637	0	0	1613	1	1066	C1	BRCA.LumA	0.319721797	0.62	0.04	0.49902922	-0.0526	0.076	0.7926	0.9007	0.2484	0.4104	48	96	0.850639503	2.716558411	86	0.433718309	15	9	NA	0	1	3.653343745	43	0.971323948	2.011973058	-774.7170547	615.1403467	-987.0036143	0.007795253	0.015877317	0	0.026667172	0	0.038957047	0.02946612	0.312997932	0
TCGA-AR-A0TP-01A	BRCA	1	0	30.4476417159892	30.4476417159892	0	0	4275	0	4275	C1	BRCA.Basal	0.030229248	0.07	0.19	0.237414543	0.682	0.101	-0.6899	-1.8878	-1.4452	0.3218	18	22	0.476197959	1.400582233	343	0.930398848	5	70	NA	NA	NA	NA	0	NA	2.506771913	-626.8340157	441.9016764	-1642.492959	0.014725604	0	0	0	0.016284004	0.634627998	0	0.196627099	0
TCGA-AR-A0TZ-01A	BRCA	1	0	25.9318330324032	25.9318330324032	0	1	3262	1	1313	C1	BRCA.LumA	0.069386115	0.14	0.05	5.819913041	0.5211	-0.0585	-0.3833	-1.3455	-0.0834	0.2563	32	5	0.350593945	1.429344546	200	0.947110704	6	26	NA	NA	NA	2.564949357	13	1	1.241734989	-1135.89379	1946.075809	-87.41630378	0.00053458	0	0	0.111851697	0	0	0.032265243	0.473754943	0.043334747
TCGA-AR-A1AV-01A	BRCA	1	0	25.6139997435796	25.6139997435796	0	0	1864	0	1864	C4	BRCA.LumA	0.074100202	0.35	0.08	1.262117588	-0.216	-0.141	-0.3227	-1.8682	-0.8407	0.3945	15	4	0.192702643	1.07362901	73	0.877859056	20	6	NA	NA	NA	1.791759469	6	1	1.911842176	-1625.38872	727.3499202	1752.956221	0	0	0	0.017721035	0	0.225435944	0.0302333	0.511386081	0
TCGA-AR-A24V-01A	BRCA	1	0	23.7633324857351	23.7633324857351	0	0	3203	0	3203	C2	BRCA.LumA	0.132516157	0.48	0.23	1.058566333	-0.1773	-0.0555	0.3925	-0.6221	1.701	0.7175	16	NA	0.241798563	0.574271587	119	0.605330362	19	18	NA	NA	NA	2.351673302	11	0.980723941	1.218874358	17.71003663	1425.26269	410.0578821	0	0.065842071	0	0	0	0.058296657	0.025424709	0.505725514	0
TCGA-AR-A2LO-01A	BRCA	1	0	25.6249345468298	25.6249345468298	0	0	1198	0	1198	C3	BRCA.LumA	0.3323401	0.67	0.12	1.405268315	0.0127	-0.0455	0.4582	1.5375	-0.2208	0.4052	8	NA	0.086942739	0.318790045	59	0.333082988	10	20	0.822440679	2.227210647	15	4.089076848	61	0.994697717	1.267075771	-692.8826865	648.5259331	-459.9174388	0	0.102284289	0	0.006351979	0	0	0.079473558	0.131078667	0
TCGA-AR-A2LR-01A	BRCA	1	0	26.4325090486609	26.4325090486609	0	0	1742	NA	NA	NA	NA	NA	NA	NA	NA	NA	NA	NA	NA	NA	NA	NA	NA	NA	NA	NA	NA	NA	NA	NA	NA	NA	NA	NA	NA	NA	NA	NA	NA	NA	NA	NA	NA	NA	NA	NA	NA	NA
TCGA-B6-A0RQ-01A	BRCA	1	0	25.6403372799394	25.6403372799394	0	1	4267	0	4267	C3	BRCA.Normal	0.095530109	NA	NA	0.415431652	-1.5363	-0.1945	-0.6242	-0.9281	-0.4836	0.0528	17	50	0.375736191	0.912502179	64	0.076824757	NA	NA	NA	NA	NA	0	1	NA	1.756593604	-563.2065057	-282.6132982	1552.035448	0	0.080154829	0	0	0	0.052274429	0.020792131	0.361119462	0
TCGA-B6-A0WX-01A	BRCA	1	0	21.5548391211864	21.5548391211864	0	1	639	1	563	C1	BRCA.Basal	0.242962386	0.66	0.02	0.308597229	0.2382	0.0415	0.2575	1.3009	0.3615	0.6082	16	NA	0.291070767	0.661524469	201	0.47624829	12	33	0.978818409	2.150683866	9	3.836728221	54	0.961830926	2.998429463	-1054.09187	497.0327426	-1668.604886	0	0.131074584	0	0.012377205	0	0	0.123048191	0.175868929	0
TCGA-B6-A0X7-01A	BRCA	1	0	21.4432665404659	21.4432665404659	0	1	1781	1	1104	C2	BRCA.LumA	0.079775926	0.41	0.06	0.068025587	-0.7025	-0.1355	-0.507	-0.531	0.564	0.4228	6	6	0.254107643	0.338810191	76	0.174766803	5	17	NA	0	1	1.549826046	5	0.962961065	1.665293418	-940.6333085	-304.5677263	2246.917101	0	0.025113639	0	0.015569422	0	0.003172825	0.09780645	0.245226598	0
TCGA-B6-A400-01A	BRCA	1	0	28.5704614684762	28.5704614684762	0	0	215	0	215	C2	BRCA.Basal	0.313100609	0.45	0.21	NA	0.9698	0.253	0.348	0.1763	1.0785	0.5658	NA	NA	0	0	261	0.474292209	6	69	0.900180187	0.988949015	3	3.282894908	29	0.974935103	3.169395227	-313.6309864	905.4083352	-1326.394462	0	0.019345496	0.050890782	0.107768554	0	0.341642419	0.036746947	0.219965208	0.005790944
TCGA-B6-A401-01A	BRCA	1	0	23.9754757555052	23.9754757555052	0	0	2596	0	2596	C1	BRCA.LumA	0.357283425	0.7	0.36	NA	-0.2944	0.0055	0.0979	0.9609	-0.0042	0.538	4	7	0.11008124	0.352259968	85	0.412949013	23	27	0.174813162	0.192051888	3	3.144580197	25	0.976918765	1.856362488	-635.9417251	229.4481646	2683.092418	0.042624653	0.031739487	0	0	0	0.314278066	0.026231635	0.175351506	0.025130641
TCGA-B6-A402-01A	BRCA	1	0	21.1316762557455	21.1316762557455	0	0	2281	1	1516	C1	BRCA.Basal	0.103480229	0.28	0.5	NA	0.6745	0.2415	-0.6234	-0.9724	-0.2206	-0.093	NA	NA	0	0	297	0.692356372	16	42	NA	0	1	0.693147181	2	1	2.494861943	-849.7025752	74.73209789	2094.776104	0	0.016177474	0	0	0	0.597120721	0.031742724	0.193249205	0.017051835
TCGA-BH-A0AU-11A	BRCA	1	0	25.1565935474973	25.1565935474973	0	0	1914	0	1914	C2	BRCA.Normal	0.192979794	0.54	0.05	3.655815436	0.2124	-0.0095	0.0063	0.5106	0.7663	0.4455	7	5	0.214534532	0.455885881	202	0.810822598	23	32	0.837871043	2.268996846	15	3.606308599	39	0.984372299	1.746696972	-481.7319611	814.5618552	-630.0508624	0	0.07755455	0	0.013373883	0	0.071936491	0.111412522	0.175216857	0
TCGA-BH-A0AZ-01A	BRCA	1	0	28.8406694873737	28.8406694873737	0	0	1919	0	1919	C1	BRCA.Normal	0.137000777	0.49	0.15	1.346613032	-0.4999	-0.111	0.1763	0.0833	0.204	0.934	30	129	0.448189579	1.428604283	145	0.285329983	3	42	NA	0	1	2.751666617	16	0.992453946	2.031857907	-551.5276172	465.9882035	124.7241438	0	0.117994615	0	0.012108771	0	0.019791115	0.053621973	0.346549568	0
TCGA-BH-A0AZ-11A	BRCA	1	0	24.3773326261825	24.3773326261825	0	0	1919	0	1919	C1	BRCA.Normal	0.137000777	0.49	0.15	1.346613032	-0.4999	-0.111	0.1763	0.0833	0.204	0.934	30	129	0.448189579	1.428604283	145	0.285329983	3	42	NA	0	1	2.751666617	16	0.992453946	2.031857907	-551.5276172	465.9882035	124.7241438	0	0.117994615	0	0.012108771	0	0.019791115	0.053621973	0.346549568	0
TCGA-BH-A0B7-11A	BRCA	1	0	23.907808956897	23.907808956897	0	0	2559	0	2559	C1	BRCA.Normal	0.514402544	0.75	0.43	2.01853759	0.1741	0.042	0.5882	1.6205	0.4793	0.6041	16	1	0.166459231	0.860039359	181	0.304148295	8	27	0.891826658	3.433664267	47	4.726422202	124	0.98052824	4.795746041	311.3207573	758.3666762	1193.955427	0	0.107763425	0	0.004985984	0	0.144285319	0.081507399	0.178720354	0
TCGA-BH-A0B8-11A	BRCA	1	0	27.8178909751773	27.8178909751773	0	0	1569	0	1569	C1	BRCA.Normal	0.073380188	NA	NA	0.012233912	-0.0915	-0.014	-0.422	-0.6624	0.3196	0.1255	26	7	0.672341132	1.288653837	NA	NA	NA	NA	NA	0	1	2.025326221	8	0.973976032	2.32304914	-1097.216658	1126.393356	2398.022398	0	0.054209457	0	0.029159906	0	0	0.082902367	0.264587228	0
TCGA-BH-A0B9-01A	BRCA	1	0	21.2893612177311	21.2893612177311	0	0	1572	0	1572	C2	BRCA.Basal	0.36653353	0.38	0.11	17.75967955	0.9567	0.3105	0.5805	1.5925	0.4773	-0.3369	9	10	0.259792938	0.808244696	475	0.394025243	6	37	0.865220712	2.219247309	13	4.636321603	120	0.968423937	3.56487086	-1540.02993	930.8362533	-3042.82554	0.024886594	0.023376399	0	0.033419506	0	0.080326339	0.121954399	0.095570697	0
TCGA-BH-A0BA-11A	BRCA	1	0	29.5234781853832	29.5234781853832	0	0	1132	0	1132	C3	BRCA.Normal	0.115137594	0.52	0.19	2.835440649	0.0047	-0.163	-0.096	0.8464	-0.521	0.0734	20	77	0.371996904	0.92999226	292	0.866412578	31	23	0.598646594	1.994812881	28	3.414951561	32	0.985346736	1.486834135	15.42779987	264.5805295	2876.402498	0	0.235376006	0	0.007475041	0	0.00271181	0.02981418	0.075601444	0
TCGA-BH-A0BC-11A	BRCA	1	0	25.942613110476	25.942613110476	0	0	974	0	974	C2	BRCA.Normal	0.21267733	0.41	0.02	1.217292838	0.2214	0.1355	0.6164	0.9311	1.1334	0.5025	15	5	0.390906469	0.781812938	125	0.196696572	2	14	0.765497034	2.073004397	15	4.000140694	59	0.981018752	1.32836061	-780.3121368	991.4247195	-682.9527874	0	0.038493368	0	0.001605915	0	0.178161985	0.108783314	0.313106591	0
TCGA-BH-A0BL-01A	BRCA	1	0	25.5446857707012	25.5446857707012	0	0	2278	0	2278	C1	BRCA.Basal	0.356489695	0.09	0.36	0.617991845	0.6912	0.142	0.7888	1.2906	0.7119	0.7723	24	12	0.295752637	1.478763186	249	0.814723664	15	41	0.883181059	2.842850161	25	4.025447245	62	0.975361321	2.641522253	45.03083276	1195.398105	954.095923	0	0.158115803	0	0.104237718	0	0.032171479	0.164937613	0.130110629	0
TCGA-BH-A0BM-11A	BRCA	1	0	29.3420890408757	29.3420890408757	0	0	1876	0	1876	C3	BRCA.Normal	0.101749361	0.4	0.01	0.69456749	-1.595	-0.147	-0.3096	0.2591	-0.5683	0.2428	15	16	0.283521405	0.56704281	53	0.093631846	4	8	NA	NA	NA	2.022808529	8	0.972765278	1.669469976	-774.8854727	-514.3070882	1499.309232	0	0.070771917	0.000487053	0	0	0	0.031088258	0.302357094	0.019079155
TCGA-BH-A0BP-01A	BRCA	1	0	26.6917198738247	26.6917198738247	0	1	2296	0	2296	C1	BRCA.LumA	0.132492537	0.51	0.22	0.173925047	-0.592	-0.1395	-0.0989	-0.4501	-0.1132	0.6687	57	9	1.022348347	3.524411405	577	0.737887422	13	62	NA	0	1	2.245035274	10	0.975006431	1.409403836	-100.2206535	785.9759564	1096.010646	0	0.072254875	0	0	0	0.360961469	0.07098953	0.336641133	0.005569906
TCGA-BH-A0BT-11A	BRCA	1	0	25.3827451115327	25.3827451115327	0	0	2365	0	2365	C2	BRCA.Normal	0.099903092	0.34	0.06	6.853665296	-0.4667	0.0395	-0.2913	0.4048	1.5175	0.1975	20	53	0.253365767	1.013463069	129	0.7770479	18	16	NA	0	1	2.920687027	20	0.974949281	3.262679294	-963.9870204	-120.3152916	1772.868153	0	0.056715209	0	0.031783632	0	0.05918878	0.129173268	0.161923391	0
TCGA-BH-A0BV-11A	BRCA	1	0	24.2787933788108	24.2787933788108	0	0	1519	0	1519	C2	BRCA.Normal	0.203277585	0.46	0.07	1.46778147	-0.2084	-0.1515	0.3725	0.4044	1.1588	0.4677	13	3	0.179134037	0.746391823	96	0.862714245	12	5	0.999309626	1.097853836	3	3.714242866	42	0.993732257	1.150734603	-1045.973076	892.4920599	675.2385817	0	0.029955074	0	0	0	0.054194677	0.082295179	0.414937865	0
TCGA-BH-A0BZ-11A	BRCA	1	0	26.1524853202462	26.1524853202462	0	0	2255	0	2255	C2	BRCA.Normal	0.299397596	0.59	0.5	9.675483345	0.5253	0.076	0.744	1.2083	1.8933	0.5164	84	52	1.511767238	6.153157882	62	0.345595482	16	22	0.917866944	2.917030557	24	4.712875537	121	0.982710878	1.78279777	-360.073147	756.3282193	-1382.89956	0	0.046716228	0	0.000635758	0	0.056530173	0.110386049	0.198444098	0
TCGA-BH-A0C0-11A	BRCA	1	0	25.7256642457521	25.7256642457521	0	0	1270	0	1270	C2	BRCA.Normal	0.540261577	0.73	0.27	2.202699363	0.6523	0.101	1.0721	1.7704	1.2349	-0.0192	40	34	0.46352556	2.688448248	276	0.670920703	15	74	0.789429877	3.497819162	84	4.332929082	94	0.953697545	2.756781074	-159.4416582	853.717576	-1187.266194	0.010069517	0.019027656	0	0.010468841	0	0.05225392	0.148288593	0.259106722	0
TCGA-BH-A0DD-11A	BRCA	1	0	30.2197081407113	30.2197081407113	0	0	2486	0	2486	C2	BRCA.LumB	0.083927495	0.21	0.01	11.56569088	1.0058	0.078	-0.3818	-0.4422	1.4638	0.142	8	NA	0.326186089	0.543643481	364	0.357512976	14	17	0.730803652	1.815978855	12	2.48490665	12	1	2.900403371	-751.4851667	2062.069566	140.4249883	0	0.040133137	0.000339684	0.00441043	0	0.114762937	0.187071803	0.234486913	0
TCGA-BH-A0DG-11A	BRCA	1	0	25.2125060887546	25.2125060887546	0	0	2041	0	2041	C2	BRCA.Normal	0.277740876	0.58	0.05	0.542749454	-0.004	-0.095	0.4779	0.9909	0.956	0.7022	23	NA	0.164092924	0.875162261	303	0.211324418	2	19	0.518782917	0.834948896	5	3.89432821	53	0.980866973	1.799933662	-725.1907203	846.3481516	1082.523248	0	0.109603808	0	0.037295763	0	0.056682964	0.117134992	0.228508588	0
TCGA-BH-A0DL-11A	BRCA	1	0	24.8368617311167	24.8368617311167	0	0	2381	0	2381	C2	BRCA.Normal	0.396077633	0.5	0.59	5.937565297	0.8338	0.1895	0.9422	1.2098	1.541	0.146	28	NA	0.265113062	1.219520084	94	0.583664385	8	18	0.873847256	3.818230018	79	3.151880298	34	0.893805462	2.434845278	-422.0039603	574.2889546	927.9410604	0.036620957	0	0	0.082022237	0	0.092763188	0.184886194	0.250137881	0.007335534
TCGA-BH-A0DO-11A	BRCA	1	0	23.9868551273188	23.9868551273188	0	0	1644	0	1644	C3	BRCA.Normal	0.128489105	0.59	0	NA	-1.0988	-0.2265	-0.4763	0.1425	-0.8761	0.1745	10	1	0.211756084	0.529390209	77	0.18677492	9	4	0.780276852	1.081693401	4	2.079441542	8	1	1.741321283	-1048.940165	-155.9616498	2552.060649	0	0.198629337	0	0	0	0.184820941	0.016169375	0.242156212	0.019560464
TCGA-BH-A0DP-01A	BRCA	1	0	23.7215643453056	23.7215643453056	0	0	476	0	476	C3	BRCA.Normal	0.195826209	0.58	0.13	0.250957356	-0.5177	-0.13	0.323	0.6694	-0.1249	0.5748	11	72	0.205108515	0.703229193	55	0.443752236	16	8	0.92560741	1.489707657	5	3.281486098	29	0.974516723	2.246918246	-740.1559048	489.8672715	1771.173207	0	0.062914719	0	0.002392951	0	0	0.075912339	0.28739594	0
TCGA-BH-A0DP-11A	BRCA	1	0	26.1898808085086	26.1898808085086	0	0	476	0	476	C3	BRCA.Normal	0.195826209	0.58	0.13	0.250957356	-0.5177	-0.13	0.323	0.6694	-0.1249	0.5748	11	72	0.205108515	0.703229193	55	0.443752236	16	8	0.92560741	1.489707657	5	3.281486098	29	0.974516723	2.246918246	-740.1559048	489.8672715	1771.173207	0	0.062914719	0	0.002392951	0	0	0.075912339	0.28739594	0
TCGA-BH-A0DV-11A	BRCA	1	0	23.3394634521461	23.3394634521461	0	0	2064	0	2064	C3	BRCA.Normal	0.252805696	0.69	0.04	0.060488749	-1.1317	-0.245	0.2761	0.3504	-0.414	0.8662	6	5	0.054345037	0.353242737	52	0.114880016	4	5	NA	0	1	2.257927227	11	0.941628791	1.346564655	27.09434227	78.52166857	945.1377675	0	0.109049089	0	0	0	0.003125899	0.019032276	0.349335838	0.001666028
TCGA-BH-A0H5-11A	BRCA	1	0	24.5463713889581	24.5463713889581	0	0	1620	0	1620	C6	BRCA.Normal	0.755670666	0	0	19.05632285	-0.3651	-0.13	1.3632	3.0242	1.0199	0.1181	65	NA	0.712433427	2.712727278	61	1.99e-05	0	0	0.86189768	4.544786085	195	5.749775834	360	0.976838976	1.497025969	144.7568816	318.1979615	1670.551371	0.021871854	0.069631321	0	0.00981771	0	0.037093342	0.075921291	0.121951723	0
TCGA-BH-A18K-11A	BRCA	1	0	27.8609478989906	27.8609478989906	0	1	2763	1	2763	C1	BRCA.Normal	0.101779044	0.42	0.45	NA	0.1656	0.0985	-0.21	-0.6344	0.1595	0.4303	26	1	0.542260444	0.976068799	149	0.529408253	15	30	NA	0	1	2.51265853	13	0.97961331	2.69730238	-1022.375232	277.5317366	150.9197055	0	0.039741877	0	0.020942453	0	0.256203955	0.05145862	0.371125256	0
TCGA-BH-A18M-11A	BRCA	1	0	25.6447629162164	25.6447629162164	0	1	2207	0	2207	C2	BRCA.Normal	0.175532669	0.59	0.2	0.576477737	-0.0862	-0.01	0.0306	-0.0831	1.2543	0.5306	6	NA	0.131008272	0.314419853	63	0.177051367	4	10	NA	NA	NA	2.736339051	16	0.986925695	1.717308527	-280.5144832	1079.627346	-880.9331564	0	0.131015725	0	0.013236807	0	0	0.033751132	0.274675872	0
TCGA-BH-A18N-11A	BRCA	1	0	24.597292493735	24.597292493735	0	1	1148	0	1148	C3	BRCA.Normal	0.065955537	0.24	0.02	0.10789663	-0.4584	-0.2245	-0.4481	-1.8408	-0.4789	-0.0332	17	6	0.367914435	0.814667676	141	0.947455728	20	4	0.82279299	2.422663753	19	1.386294361	4	1	1.035503062	-559.5261592	700.2294675	-946.7644766	0.000654281	0.009872891	0	0.002193256	0	0.170378045	0.004582215	0.624221604	0
TCGA-BH-A18Q-11A	BRCA	1	0	24.1581174924352	24.1581174924352	0	1	1692	0	1692	C2	BRCA.Normal	0.136120906	0.28	0.05	1.543453681	0.8006	0.0805	0.1398	0.5492	0.9808	0.0014	36	47	0.728946113	1.970854305	190	0.766508255	15	62	0.904021846	1.986339018	9	3.183672971	25	0.989063619	3.023065547	-220.1275322	1307.354735	1206.315292	0	0.060867865	0.006685941	0.026416619	0	0.013380447	0.128647287	0.242169174	0
TCGA-BH-A18V-01A	BRCA	1	0	25.9440063864575	25.9440063864575	0	1	1556	0	1556	C2	BRCA.Normal	0.463370509	0.45	0.17	27.06546252	1.2615	0.2105	0.6913	0.5188	0.5599	0.325	90	NA	NA	NA	607	0.826629611	9	84	0.927516792	3.373922244	38	3.580725006	38	0.984368438	4.457596467	-1148.820499	771.0156815	-357.5028011	0.034414477	0	0	0.005095732	0	0.247067522	0.106956646	0.308844657	0
TCGA-BH-A1EU-11A	BRCA	1	0	26.3839156816547	26.3839156816547	0	1	1286	0	1286	C3	BRCA.Normal	0.334933768	0.68	0.29	0.983113034	-0.5884	-0.214	0.9149	1.5308	0.5136	0.3252	11	0	0.132039979	0.554567911	150	0.614119034	21	17	0.872637817	2.968013459	30	4.65876601	116	0.980052092	1.316961339	-80.71696612	768.8597494	1327.184772	0.059504367	0.095562663	0	0.015680426	0	0.014523251	0.07900377	0.184623131	0.028037485
TCGA-BH-A1F2-11A	BRCA	1	0	24.5177442320573	24.5177442320573	0	1	959	0	959	C4	BRCA.Normal	0.139884594	0.48	0.26	0.137971291	0.511	0.0735	-0.0646	-1.7573	0.0406	0.3489	28	0	0.539552155	1.363079128	187	0.600363594	18	39	NA	NA	NA	1.667461933	6	0.930628224	1.590675455	-91.84512447	1548.200148	118.8191443	0.009950886	0	0	0	0	0.216362356	0.007634324	0.338473523	0.057548202
TCGA-BH-A1FB-01A	BRCA	1	0	24.1824120872302	24.1824120872302	0	1	3669	1	3669	C3	BRCA.Normal	0.38795848	NA	NA	6.906402285	-0.6705	-0.1515	0.7274	1.6336	0.1103	0.502	NA	NA	NA	NA	53	0.08042138	NA	NA	0.881609489	2.872368823	26	4.426715957	98	0.965484701	1.915450712	124.2323123	520.9947581	959.7867321	0	0.135254637	0	0.12113886	0	0	0.063329573	0.135000614	0
TCGA-BH-A1FU-11A	BRCA	1	0	25.8294921459335	25.8294921459335	0	1	1688	1	1688	C1	BRCA.Normal	0.417163337	0.78	0.51	19.63289476	0.4005	0.0485	0.2461	1.0805	-0.316	0.6821	44	NA	0.565494556	2.127336664	89	0.219397429	22	20	0.476056763	1.401720088	19	4.002801166	57	0.990044622	1.351468374	324.2804724	976.1833264	-313.9448171	0	0.120654286	0	0.004934284	0	0.205863807	0.075268909	0.168752692	0
TCGA-BH-A203-11A	BRCA	1	0	24.9725321243734	24.9725321243734	0	1	1174	1	1174	C1	BRCA.Normal	0.335553462	0.63	0.23	0.775900709	0.797	0.174	0.3011	0.6657	-0.1553	0.2662	21	15	0.810179212	1.620358423	475	0.487986738	13	49	0.851166038	3.346636446	51	3.436522831	32	0.991570889	1.684213971	106.5169945	1326.318396	1013.30158	0.055207338	0	0	0.022566389	0	0.052421623	0.143316188	0.213619713	0.011907163
TCGA-BH-A209-11A	BRCA	1	0	24.1700809786302	24.1700809786302	0	1	3959	0	3959	C2	BRCA.Normal	0.398871711	0.75	0.19	NA	0.9665	0.2915	1.1229	2.0831	1.7732	0.064	41	34	1.010294427	2.304734161	275	0.401186752	16	29	0.811689983	4.651064598	308	5.06463769	179	0.976337192	1.639744485	233.3747071	1503.657136	850.7588884	0	0.096863504	0	0.018402035	0	0.016437419	0.154954034	0.156579572	0
TCGA-BH-A28O-01A	BRCA	1	0	24.5658969977885	24.5658969977885	0	0	1120	0	1120	C3	BRCA.Normal	0.191023668	0.78	0.07	1.108134672	-1.3251	-0.2815	-0.0132	0.7974	-0.495	0.5727	NA	NA	0	0	43	0.005191965	2	0	0.67246939	1.671023658	12	2.034201987	15	0.751168492	1.683088396	-603.7988113	-501.9325178	1633.801529	0	0.173740512	0	0	0	0	0.053925823	0.139779986	0
TCGA-BH-A5IZ-01A	BRCA	1	0	29.6796586325589	29.6796586325589	0	0	567	0	567	C1	BRCA.Basal	NA	0.29	0.12	0.914697239	0.9626	0.253	-0.1193	-0.5772	-0.5669	0.2421	38	102	0.425317627	1.253567743	157	0.923046818	9	55	0.923748698	1.486716176	5	0.693147181	2	1	1.477640594	-1229.672915	832.8217129	2987.206282	0	0.030473482	0.042218108	0	0	0.256231604	0.027339949	0.406330666	0.012984285
TCGA-BH-A6R9-01A	BRCA	1	0	28.6395665046713	28.6395665046713	0	0	160	0	160	C1	BRCA.Normal	0.33732774	0	0.38	NA	-0.4799	-0.09	0.989	0.6932	0.8169	1.162	4	NA	0.066051333	0.220171108	51	0.105976538	0	0	0.779163158	2.770196224	35	2.813355405	17	0.992991019	1.435715899	338.0065755	33.761836	-2802.449655	0	0.059326075	0	0.063328651	0	0.202326798	0.063477414	0.284724721	0
TCGA-C8-A12O-01A	BRCA	1	0	23.7838071301365	23.7838071301365	0	0	385	0	385	C1	BRCA.LumA	0.226021241	0.63	0.16	0.157098526	0.3665	0.0795	0.4527	0.1513	0.4862	0.6125	24	19	0.333426748	0.861352433	159	0.568408861	23	28	0.672894845	2.048643455	21	3.467994408	33	0.991845248	1.297443358	-457.3445348	940.5012357	829.0862223	0	0.086336916	0	0	0	0.27752198	0.036038643	0.27072475	0
TCGA-C8-A26W-01A	BRCA	1	0	23.1105415350787	23.1105415350787	0	0	381	0	381	C2	BRCA.LumB	0.227770464	0.36	0.1	2.49635664	0.7857	0.1915	0.37	1.1996	1.3175	0.2424	24	25	0.421384708	1.264154124	236	0.449414692	6	32	0.875905429	2.666713733	21	4.084956471	63	0.985957914	2.268198825	-745.3684861	899.0729576	-797.6216005	0	0.119584412	0	0.015063364	0	0	0.12444374	0.23470646	0
TCGA-C8-A27A-01A	BRCA	1	0	28.2444141702123	28.2444141702123	0	0	747	0	747	C2	BRCA.LumB	0.093608577	0.24	0.08	0.017433752	1.0603	0.205	-0.5909	-0.9232	1.7153	-0.2093	7	NA	0.370332662	0.65520394	482	0.917674135	14	42	0.917282005	2.91517159	24	2.564949357	13	1	3.64475382	-389.72117	2355.486992	-3203.260389	0	0.099995399	0	0	0	0.215220086	0.098335822	0.357460316	0
TCGA-C8-A3M7-01A	BRCA	1	0	23.0732693690087	23.0732693690087	0	1	1034	1	1034	C3	BRCA.LumA	0.292923997	0.58	0.15	0.636576034	-0.1359	-0.087	-0.0811	0.5992	-0.0426	0.1791	73	0	1.006140866	2.721153707	92	0.188892856	8	6	0.840504325	2.276127906	15	2.180839527	10	0.947126573	1.317475913	-372.952808	199.5191799	1995.430367	0	0.217032674	0	0.007270254	0	0.011175499	0.047190817	0.096576319	0
TCGA-D8-A13Z-01A	BRCA	1	0	25.1542832316632	25.1542832316632	0	0	635	0	635	C2	BRCA.Her2	0.266369051	0.62	0.32	3.751378466	0.7913	0.191	0.4838	0.5831	1.7189	0.5235	15	0	0.472409926	2.056372621	196	0.80408668	23	37	0.875229586	3.005527198	31	3.647820393	40	0.988869503	1.523704204	-642.3732495	611.9105392	-220.4035174	0	0.070805465	0	0.00049423	0	0.243617052	0.05864131	0.348022025	0.034685369
TCGA-D8-A1JJ-01A	BRCA	0.74	0.26	23.8272875400935	17.6321927796692	6.19509476042431	0	611	0	611	C1	BRCA.LumB	0.180923641	0.57	0.22	6.694832629	0.4299	0.163	0.1537	-0.7148	0.4835	0.4798	31	NA	0.713217475	1.645886481	213	0.613967411	20	25	0.984746072	0.682573963	2	3.107972276	23	0.991222456	2.249037385	-653.8602075	1090.425397	1217.37733	0	0.025597165	0	0.017074528	0	0.36351532	0.035243575	0.383833709	0.023679718
TCGA-D8-A1X5-01A	BRCA	1	0	28.3499875781629	28.3499875781629	0	0	565	0	565	C3	BRCA.LumB	0.189866749	0.43	0.06	1.340431144	-0.1915	-0.0745	0.2977	-0.2723	-0.011	0.2093	21	1	0.61386983	1.22773966	288	0.700045182	17	37	0.636516167	2.595418506	59	2.751666617	16	0.992453946	2.013415838	-1147.549035	1208.869463	1334.834933	0	0.047377996	0	0	0	0.035392725	0.062045181	0.416738656	0
TCGA-D8-A1XA-01A	BRCA	1	0	24.239629272928	24.239629272928	0	0	839	0	839	C2	BRCA.LumA	0.105669136	0.16	0.03	0.505575675	-0.244	-0.138	-0.1393	-0.617	0.8621	0.2142	13	155	0.181504169	0.69576598	105	0.881760992	14	12	0.83369317	1.622292	7	2.302585093	10	1	1.178613513	-818.4244724	848.2166252	1081.604678	0.042887867	0.006942816	0	0	0	0.217797025	0.025075332	0.248670693	0
TCGA-D8-A1XG-01A	BRCA	1	0	26.2070150143897	26.2070150143897	0	0	448	0	448	C4	BRCA.LumA	0.045646588	0.17	0.02	2.047812359	-0.3866	-0.248	-0.3868	-2.073	0.6672	0.2462	8	71	0.224943533	0.421769124	80	0.178537217	4	8	NA	NA	NA	0	1	NA	0.866785169	-522.8848277	816.3968571	3753.25862	0.012216494	0.006142244	0	0.086474017	0	0.018777079	0.015279167	0.381047131	0
TCGA-D8-A27F-01A	BRCA	1	0	27.6373325466841	27.6373325466841	0	0	488	0	488	C1	BRCA.Basal	0.163267967	0.23	0.16	1.185082261	1.1749	0.213	-0.0818	-0.6607	-0.1871	0.4014	28	25	0.479594739	1.495207128	165	0.954966965	7	77	0.962590982	1.873115561	7	1.945910149	7	1	2.57673524	390.6986369	1605.477775	-2166.498392	0	0.143080797	0	0	0	0.45918907	0.014691219	0.240915164	0.018055846
TCGA-D8-A27H-01A	BRCA	0.8798	0.1202	23.4975692893979	20.6731614608123	2.82440782858563	0	397	0	397	C1	BRCA.Basal	0.100596431	0.25	0.1	1.203928861	0.4124	0	-0.0379	-0.5986	0.3026	0.7582	51	110	0.741680466	3.441397364	375	0.499098942	5	75	0.653761867	1.770419956	15	2.564949357	13	1	3.445075882	-623.7380226	344.018874	-1855.902402	0	0.081202778	0	0	0	0.046290513	0.073724664	0.445933136	0
TCGA-D8-A27I-01A	BRCA	1	0	23.4897111360403	23.4897111360403	0	0	439	0	439	C3	BRCA.LumA	0.318409877	0.73	0.26	0.691373507	-0.4551	-0.1345	0.5136	1.1052	-0.0707	0.563	14	15	0.187319231	0.811716668	65	0.307510379	9	6	0.932017456	3.036602846	26	4.291760683	75	0.994041112	1.599489879	-69.30734743	853.6026375	703.5344948	0	0.083961317	0	0.098875106	0	0	0.04763386	0.230087421	0
TCGA-D8-A27L-01A	BRCA	1	0	23.0090285487023	23.0090285487023	0	0	499	0	499	C3	BRCA.LumA	0.282460709	0.55	0.07	2.432135387	-0.3989	-0.114	0.3627	0.7276	-0.1724	0.6253	8	1	0.425284092	0.963977275	41	0.111277427	6	9	0.850808021	3.72826341	80	4.011391477	57	0.992169332	2.552213256	-327.3321742	714.6833803	-101.1090861	0	0.11885132	0	0.021373351	0	0.003211741	0.082824646	0.195656988	0
TCGA-D8-A27M-01A	BRCA	1	0	25.8595340089206	25.8595340089206	0	0	410	0	410	C2	BRCA.Basal	0.472230136	0.55	0.42	9.919474668	0.4354	-0.006	1.0473	1.8128	1.1125	0.6324	32	5	0.428418125	1.65246991	190	0.53250101	6	48	0.539484633	2.32921849	75	4.404538615	86	0.988817962	4.071149394	133.9627474	201.6900734	-775.7303745	0.109445837	0.079583302	0	0.016003785	0	0.030672042	0.151046241	0.208122727	0
TCGA-D8-A3Z5-01A	BRCA	1	0	23.2261484280111	23.2261484280111	0	0	1015	0	1015	C3	BRCA.LumA	0.126654763	0.56	0	0.155478608	-1.2002	-0.2615	-0.6661	0.0807	-0.6452	0.1004	NA	NA	0	0	47	0.126468005	5	5	0.12691169	0.204256486	5	1.213007566	4	0.875	1.294171669	-869.4555284	-467.3001463	3058.029957	0.007195796	0.016752075	0	0	0.011239101	0.019429761	0.059114759	0.153942385	0
TCGA-D8-A3Z6-01A	BRCA	1	0	25.3308253672521	25.3308253672521	0	0	563	0	563	C1	BRCA.LumA	0.12568419	0.4	0.08	0.598932574	-0.7882	-0.1795	-0.406	-0.6744	0.4448	0.4373	15	111	0.11395473	0.524191757	113	0.337966263	9	11	NA	NA	NA	1.098612289	3	1	1.398207596	-370.0061491	-477.1721893	873.6189749	0.006188382	0.012355712	0	0	0	0.111511683	0.040255848	0.248518752	0
TCGA-D8-A73W-01A	BRCA	1	0	24.9012303771845	24.9012303771845	0	1	385	1	21	C2	BRCA.LumA	0.191767545	0.3	0	0.184183345	-0.5207	-0.2465	0.3589	-0.2701	1.7704	0.4248	16	21	0.199435111	0.775580988	63	0.127610946	5	15	0.972912539	1.565842326	5	2.079441542	8	1	0.773062257	-973.9856874	217.3192262	4451.731525	0.014865693	0.013302452	0	0	0	0.24448071	0.047023563	0.385932389	0
TCGA-E2-A106-01A	BRCA	1	0	24.5806176857624	24.5806176857624	0	0	2541	0	2541	C3	BRCA.LumA	0.080510042	NA	NA	1.150238575	-0.5906	-0.144	-1.1474	-1.243	-0.7474	-0.1126	NA	NA	NA	NA	NA	NA	NA	NA	NA	NA	NA	1.609437912	5	1	1.110396825	-908.4248663	519.0361182	1164.858991	0	0.0674082	0	0.035937019	0	0.001815991	0.111245804	0.261550983	0.040183654
TCGA-E2-A10E-01A	BRCA	1	0	23.8783165545085	23.8783165545085	0	0	865	0	865	C2	BRCA.LumA	0.084829839	NA	NA	0.590465264	-0.0414	-0.001	-0.2159	-0.2474	1.0862	0.333	NA	NA	NA	NA	104	0.175368338	5	7	0.598640421	0.96347459	5	2.948256052	21	0.968380465	1.701488471	-958.3844571	806.8676842	1570.426076	0	0.047590945	0	0.064719557	0	0.033259207	0.144086454	0.226345125	0
TCGA-E2-A153-11A	BRCA	1	0	25.5674476858655	25.5674476858655	0	0	707	0	707	C6	BRCA.Normal	0.212438811	0.66	0.19	0.17391777	-0.8046	-0.1545	0.1837	-1.2264	0.1546	0.9104	7	33	0.134295242	0.564040016	49	0.213734787	25	8	NA	0	1	1.329661349	4	0.959147917	1.167597266	-349.4818304	382.2827601	2112.011058	0	0.008907284	0	0	0	0.288300558	0	0.468015347	0.005630728
TCGA-E2-A15P-01A	BRCA	1	0	22.7731058540371	22.7731058540371	0	0	595	0	595	C2	BRCA.LumA	0.123859275	0.39	0	1.521779854	-0.6214	-0.1775	-0.4118	-0.3193	0.6097	0.2348	8	12	0.532096627	0.691725615	173	0.929180661	3	17	NA	0	1	2.86570342	19	0.973259572	2.194803953	-855.9243565	127.8332295	-2136.107481	0	0.067866602	0	0	0	0	0.057850186	0.292349869	0
TCGA-E2-A15S-01A	BRCA	1	0	24.6070381226882	24.6070381226882	0	0	428	0	428	C1	BRCA.LumB	0.048283162	0.27	0.09	5.877405727	0.8606	0.0425	-1.0622	-1.1718	-0.8486	-0.3327	21	116	0.380584007	1.27767488	149	0.587205889	10	62	NA	NA	NA	1.33217904	4	0.960964047	1.622745341	-369.6597644	2043.261304	334.7741477	0.026125474	0	0	0.03191576	0	0.178045556	0.025513691	0.260685967	0
TCGA-E2-A1IE-01A	BRCA	1	0	23.7812881760631	23.7812881760631	0	0	2362	1	1810	C1	BRCA.LumA	0.108939246	0.29	0.07	0.215011043	0.2305	-0.019	-1.0863	-1.4861	-0.865	0.0161	12	NA	0.137435512	0.494767844	188	0.269130516	5	32	NA	NA	NA	1.906154747	7	0.979569765	1.436810902	-481.7695501	1230.360285	401.2404214	0	0	0	0	0	0.075334352	0.040868945	0.329777016	0
TCGA-E2-A1L6-01A	BRCA	1	0	23.6881738418826	23.6881738418826	0	0	1648	0	1648	C1	BRCA.LumA	0.183368609	0.52	0.01	0.633052357	-0.1528	-0.0915	-0.0568	-0.0857	-0.0326	0.3252	8	2	0.22590037	0.480038286	67	0.128779479	5	9	NA	NA	NA	2.685945325	15	0.991837346	1.441169098	-534.2896398	993.27986	211.3370318	0	0.083661345	0	0	0	0.221576896	0.039860377	0.396613532	0.036326373
TCGA-E2-A1L7-01A	BRCA	1	0	24.7195195327233	24.7195195327233	0	0	1836	1	1619	C2	BRCA.Normal	0.225574257	0.22	0.23	4.356685067	1.1093	0.257	0.5049	1.1283	0.7501	0.1404	32	1	0.349469206	1.842655811	322	0.801826724	6	62	0.94688491	3.120778193	27	4.089492789	62	0.990879484	1.574325192	571.8738287	2004.375229	-155.5171652	0	0.064073769	0	0.0191418	0	0.038177232	0.09294299	0.270511674	0
TCGA-E2-A1L7-11A	BRCA	1	0	24.8744844902567	24.8744844902567	0	0	1836	1	1619	C2	BRCA.Normal	0.225574257	0.22	0.23	4.356685067	1.1093	0.257	0.5049	1.1283	0.7501	0.1404	32	1	0.349469206	1.842655811	322	0.801826724	6	62	0.94688491	3.120778193	27	4.089492789	62	0.990879484	1.574325192	571.8738287	2004.375229	-155.5171652	0	0.064073769	0	0.0191418	0	0.038177232	0.09294299	0.270511674	0
TCGA-E2-A1L9-01A	BRCA	1	0	24.1399468446997	24.1399468446997	0	0	598	0	598	C2	BRCA.LumA	0.166744276	0.41	0.39	1.946448525	-0.1921	0.0025	0.3586	-0.5883	1.0889	0.668	14	0	0.166228032	0.637207458	55	0.094444544	4	6	NA	NA	NA	2.97137654	21	0.975974591	1.455988665	-557.5015181	888.5017387	-434.5568809	0	0.035230025	0.002122084	0	0	0.349744827	0.023902562	0.398822447	0.024820456
TCGA-E2-A1LB-11A	BRCA	1	0	21.8441519927416	21.8441519927416	0	0	2306	0	2306	C1	BRCA.Normal	0.186729397	0.33	0	4.183519665	-0.1588	-0.016	-0.3926	-0.9034	-0.7227	0.0874	19	0	0.339241387	1.079404412	174	0.110953368	1	22	0.912762825	2.188709663	11	1.33217904	4	0.960964047	1.567734683	-668.5912017	318.8842383	1540.195001	0	0.062875589	0	0	0	0	0.02202743	0.522426447	0
TCGA-E9-A1N9-11A	BRCA	1	0	24.8198000936433	24.8198000936433	0	0	1101	0	1101	C1	BRCA.Normal	0.177368532	0.52	0.22	0.352353723	0.7624	0.0915	-0.1953	0.4022	-0.0652	0.2236	23	NA	0.460833756	1.119167692	386	0.73222421	15	50	0.729484226	0.801420335	3	3.17805383	24	1	3.007984868	-503.740977	1004.346947	-901.4904254	0	0.067302656	0	0.075352382	0	0.004346283	0.113847588	0.157376603	0
TCGA-E9-A1NA-11A	BRCA	1	0	26.9533501892828	26.9533501892828	0	0	1112	0	1112	C4	NA	0.156121377	NA	NA	2.342845468	0.1893	0.1305	0.5015	-0.5506	0.97	0.4989	35	30	0.690619	2.598042904	796	0.577307821	9	42	0.787424332	1.888161084	11	2.965015693	20	0.989746554	1.614198359	-585.448287	864.8390116	2757.056677	0.045510022	0	0.054880604	0.005663817	0	0.014583515	0	0.594938019	0
TCGA-E9-A1NF-11A	BRCA	1	0	27.5652568802851	27.5652568802851	0	1	1072	1	90	C1	BRCA.LumB	0.169233791	0.53	0.31	1.030927835	-0.1494	0.036	0.3843	-0.3324	0.912	0.8737	22	1	0.291152855	1.310187846	313	0.755509594	19	46	NA	NA	NA	2.659322698	15	0.982006425	1.050766032	163.5141967	719.4671382	-675.3130425	0	0.037652942	0	0	0	0.307974023	0.04950077	0.409916973	0.015185397
TCGA-E9-A1R7-11A	BRCA	1	0	27.1847211772756	27.1847211772756	0	0	1467	0	1467	C3	BRCA.Normal	0.155331159	0.35	0.1	1.11352724	0.3492	-0.13	-1.1664	-1.1229	-0.8164	-0.1842	25	NA	0.468144221	1.185965361	353	0.440528632	13	37	NA	NA	NA	1.098612289	3	1	2.246639558	-482.1567646	2072.071797	65.76017191	0	0.131623839	0	0.0057617	0	0.027561357	0.055554398	0.123680651	0
TCGA-E9-A1RB-11A	BRCA	0.8667	0.1333	23.2734187242384	20.1710720082974	3.10234671594098	1	976	0	976	C1	BRCA.Normal	0.178088665	0.43	0.33	0.081842111	1.0557	0.3245	-0.1888	-1.0142	-0.0374	0.2334	21	1	0.256575005	0.684200014	198	0.795698579	24	30	NA	0	1	2.564949357	13	1	1.385155408	-506.0346952	1841.644878	990.6884404	0	0.06099821	0	0.03167654	0	0.288724076	0.042118139	0.348730151	0.056792206
TCGA-E9-A1RD-11A	BRCA	1	0	24.1738972147501	24.1738972147501	0	0	34	0	34	C4	BRCA.Normal	0.068915558	NA	NA	0.512464379	-0.2151	-0.112	-0.1701	-1.1375	1.395	0.1436	9	1	0.142110676	0.483176299	53	0.226160334	9	3	0.904509549	2.247621794	12	2.025326221	8	0.973976032	0.907482883	-922.8830785	917.1940302	481.0863453	0	0.061061487	0.005478297	0.016106182	0	0	0.019297923	0.471401871	0
TCGA-E9-A1RF-11A	BRCA	1	0	29.5126525726761	29.5126525726761	0	0	200	0	200	C2	BRCA.LumA	0.132977988	0.51	0.15	1.929906542	-0.0159	0.0795	0.4783	0.5667	0.7591	0.4595	72	18	0.932548119	3.730192477	389	0.6652839	14	49	0.912408259	2.340280977	13	3.871792823	50	0.989716271	2.724468225	-863.241238	350.5392781	260.5407266	0	0.025985529	0.001509863	0.000378097	0	0.098634653	0.088225776	0.35725138	0
TCGA-E9-A227-01A	BRCA	1	0	24.2180131357601	24.2180131357601	0	0	975	0	975	C1	BRCA.LumA	0.328942255	0.44	0.01	6.501120354	-0.2363	-5e-04	0.4042	0.9049	-0.1504	0.3349	6	1	0.086973846	0.43486923	67	0.050587394	2	3	0.892565207	1.856037171	8	4.189654742	66	1	1.628318046	-1076.477904	424.8153506	837.7764641	0	0.054104374	0.003211803	0.057134382	0	0	0.061464513	0.327437901	0
TCGA-E9-A229-01A	BRCA	1	0	23.5935964836605	23.5935964836605	0	0	1148	0	1148	C2	BRCA.LumA	0.224742038	0.41	0.04	4.056733724	0.0798	-0.0425	0.4895	0.2648	2.083	0.6443	10	1	0.292521247	0.43878187	194	0.204495149	3	23	0.786596464	1.635681363	8	3.63758616	38	1	1.807010286	-740.2126436	904.868881	-1238.48199	0	0.037256626	0.002120555	0.003581033	0	0.003353348	0.06292934	0.430049774	0
TCGA-E9-A243-01A	BRCA	1	0	23.1193348928722	23.1193348928722	0	0	612	1	305	C2	BRCA.Basal	0.61242613	0.79	0.51	6.113470176	0.5978	0.1695	1.5306	2.1889	0.6556	0.0516	NA	NA	0.625442412	1.705752032	96	0.270117709	18	42	0.836052133	4.166554945	146	4.99730757	178	0.964399134	4.103650718	345.8838386	1366.936596	-454.3020502	0.028115163	0.037527513	0	0.009742021	0	0.14501093	0.15826383	0.121080612	0
TCGA-E9-A24A-01A	BRCA	1	0	23.0086793464376	23.0086793464376	0	0	747	0	747	C4	BRCA.LumA	0.284469831	0.38	0	1.129541699	-0.3447	-0.1465	0.6165	-0.8221	1.0618	0.3618	7	6	0.058216304	0.611271195	50	0.126556383	5	6	NA	NA	NA	2.649158683	15	0.978253166	1.247039421	-1491.445534	752.0229417	1478.976719	0.020041721	0	0	0.002638322	0	0	0.068563718	0.657770941	0
TCGA-E9-A5UO-01A	BRCA	1	0	29.2600126764551	29.2600126764551	0	0	785	0	785	C4	BRCA.LumB	0.064867041	0.08	0	0.012675275	0.0654	-0.129	-1.4422	-2.5739	0.6092	-0.5573	6	0	0.167849804	0.527527955	324	0.833615637	6	20	NA	NA	NA	NA	0	NA	0.529875746	-1418.345757	902.2903332	1942.811781	0.001659133	0.003189827	0	0	0	0.351650933	0.020995145	0.266624184	0
TCGA-EW-A1J5-01A	BRCA	1	0	21.8672595992143	21.8672595992143	0	0	477	0	477	C2	BRCA.LumA	0.269704767	0.39	0.03	4.43341881	0.1665	-0.1445	0.7001	1.1959	2.2417	0.1524	154	11	3.663894542	10.56776194	107	0.1776794	8	16	0.887673489	1.950418006	9	4.574008488	104	0.984845718	2.048818196	-780.3511551	1106.882697	3836.196406	0	0.037555742	0	0.006293423	0	0.039181741	0.068544154	0.286890718	0
TCGA-EW-A1P4-01A	BRCA	1	0	28.5715394246555	28.5715394246555	0	0	907	0	907	C1	BRCA.Basal	0.421523475	0.58	0.1	7.006826384	1.1462	0.3615	0.5485	1.2276	0.298	0.4736	17	1	0.500484673	1.564014602	367	0.62795103	15	67	0.870929873	1.560496847	6	3.446388597	38	0.947438341	1.713635781	-600.525559	1350.635176	126.0037916	0	0.060245886	0	0.09965259	0	0.005798504	0.082796365	0.164464165	0
TCGA-GI-A2C9-01A	BRCA	1	0	23.0024698600007	23.0024698600007	0	0	3342	0	3342	C2	BRCA.Normal	0.143611933	0.19	0.68	0.014968566	0.4312	0.1385	0.2749	-0.5328	1.0875	0.3464	NA	NA	0	0	309	0.801059771	7	60	0.784004557	1.086861096	4	1.945910149	7	1	4.049361978	-122.3521523	245.9394141	-205.1239443	0.057529831	0	0.078855063	0.018081569	0	0.14778828	0	0.376355903	0
TCGA-GI-A2C9-11A	BRCA	1	0	23.1015020204087	23.1015020204087	0	0	3342	0	3342	C2	BRCA.Normal	0.143611933	0.19	0.68	0.014968566	0.4312	0.1385	0.2749	-0.5328	1.0875	0.3464	NA	NA	0	0	309	0.801059771	7	60	0.784004557	1.086861096	4	1.945910149	7	1	4.049361978	-122.3521523	245.9394141	-205.1239443	0.057529831	0	0.078855063	0.018081569	0	0.14778828	0	0.376355903	0
TCGA-LD-A7W6-01A	BRCA	1	0	24.1703206014601	24.1703206014601	0	0	404	0	404	C2	BRCA.LumA	0.14636825	0.41	0.01	NA	-0.0077	-0.108	-0.174	0.6288	1.467	0.2912	12	NA	0.126111423	0.546482831	75	0.126989964	4	14	0.714726148	2.175999794	21	3.044522438	21	1	1.53769883	-939.7918752	-61.49141696	2060.406465	0	0.115203895	0	0	0	0	0.051370778	0.170073133	0
TCGA-LL-A440-01A	BRCA	1	0	24.3395404159118	24.3395404159118	0	0	759	0	759	C6	BRCA.LumA	0.376651083	0.1	0.08	0.311206164	-0.6178	-0.248	0.9265	0.5759	-0.4798	0.8406	1	NA	0	0.045303438	81	0.007608426	0	1	NA	NA	NA	3.433987204	31	1	2.047428085	198.4933487	228.2083523	720.1281971	0.005046576	0.0010254	0	0.036068142	0	0.224578331	0.013593367	0.411443075	0
TCGA-LL-A442-01A	BRCA	1	0	26.3818686324872	26.3818686324872	0	0	889	0	889	C4	BRCA.LumA	0.206536148	NA	NA	0.570837316	-0.276	-0.198	0.2398	-1.9771	-0.169	-0.3533	NA	NA	NA	NA	43	0.016200612	0	26	NA	NA	NA	0	1	NA	1.236661969	-1828.75852	286.6434245	3799.528093	0.004829946	0	0.01317527	0	0	0	0	0.626743899	0
TCGA-LL-A73Y-01A	BRCA	1	0	21.7507646529174	21.7507646529174	0	0	477	0	477	C3	BRCA.Basal	0.353748817	0.5	0.19	NA	0.0737	-0.0275	0.3387	1.2576	-0.2429	0.6394	67	4	0.643486178	2.05915577	200	0.891102531	21	29	0.867359723	3.521864725	58	3.465735903	32	1	4.301434403	-673.2207481	194.0480714	859.7804055	0.023568736	0.082780529	0.013446276	0.051253335	0	0.316473685	0.016317861	0.171850383	0
TCGA-LQ-A4E4-01A	BRCA	1	0	25.2949439630152	25.2949439630152	0	0	849	1	681	C1	BRCA.LumA	0.095407624	0.16	0.03	NA	0.3419	-0.004	-0.8016	-1.4338	-1.1055	-0.0618	NA	NA	0	0	134	0.606622849	6	21	NA	NA	NA	0.693147181	2	1	1.537187362	-1127.500869	429.037998	1033.198642	0.0237855	0	0.010668641	0	0	0	0	0.382604285	0
TCGA-MS-A51U-01A	BRCA	1	0	25.1884647736403	25.1884647736403	0	0	681	0	681	C6	BRCA.LumA	0.271572808	0.78	0.04	0.496794872	-0.7972	-0.2145	-0.0167	0.7842	0.4893	0.6123	NA	NA	0	0	118	0.248536259	16	9	0.96573858	1.060972272	3	2.659322698	15	0.982006425	1.341112199	-642.0857201	-221.6105777	1225.612071	0	0.096083866	0	0.023034025	0	0	0.106987488	0.220224072	0
TCGA-OL-A97C-01A	BRCA	1	0	27.6297837259145	27.6297837259145	0	0	271	1	275	C1	BRCA.Normal	0.150375441	0.33	0.03	NA	-0.1663	-0.1005	0.0105	0.1537	-0.6186	0.705	30	98	0.290557801	1.206932405	122	0.208746996	8	10	NA	NA	NA	2.954673212	20	0.986294149	2.07078846	-63.41942149	466.7631774	439.824424	0	0.021482534	0	0	0	0.200510714	0.067905332	0.256103073	0
TCGA-S3-AA0Z-01A	BRCA	1	0	27.7284819502441	27.7284819502441	0	0	629	0	629	C2	BRCA.Basal	0.168810711	0.23	0.08	NA	1.2302	0.0445	0.382	0.7478	0.4015	0.1135	22	6	0.248971821	1.070578831	271	0.616846878	11	35	0.828046125	3.753201448	93	3.362689341	32	0.970267047	1.263360906	-1366.341774	763.0603056	3298.441706	0	0.057797273	0	0.002343226	0	0.125998875	0.117932517	0.20655066	0
TCGA-C5-A3HL-01A	CESC	1	0	26.6646085390985	26.6646085390985	0	0	621	0	621	C1	NA	0.208800137	0.34	0.01	4.210388125	1.1024	0.2785	-0.6925	-0.3161	-0.1299	0.1155	NA	NA	0	0	41	0.044891821	0	7	0.907011542	3.143462464	32	1.560710409	5	0.9697239	1.955469528	-587.0025987	331.313221	-1991.080905	0	0.127571478	0.026537545	0.019079015	0	0.048418933	0.117524513	0.116359203	0
TCGA-C5-A7CK-01A	CESC	0.9651	0.0349	27.2009397870677	26.251626988499	0.949312798568662	1	4086	0	4086	C2	NA	0.177343083	0.37	0.28	4.861457137	1.2635	0.36	-0.8695	-0.7888	0.7777	0.3294	45	3	NA	NA	155	0.30953364	9	27	0.830888001	2.707113318	26	1.098612289	3	1	1.965521711	-1147.181298	1332.042989	-3281.957445	0	0.170205075	0.040933168	0.01868968	0	0.072799195	0.02513351	0.094316741	0.030772226
TCGA-C5-A7CL-01A	CESC	1	0	26.635664817383	26.635664817383	0	1	471	1	471	C2	NA	0.24615346	0.37	0.1	NA	1.0294	0.2605	-0.3401	-0.542	1.1335	0.2202	34	12	NA	NA	109	0.314514582	9	20	0.970585689	1.739056099	6	1.906154747	7	0.979569765	1.718577326	-928.7419182	420.8387272	2152.571786	0.036643634	0	0.191638683	0	0	0.081019796	0.01352921	0.158405664	0.129652842
TCGA-C5-A8XI-01A	CESC	1	0	24.7965930716606	24.7965930716606	0	0	254	0	254	C2	NA	0.212606454	0.33	0.2	NA	0.7306	0.2845	-0.239	1.2232	2.003	0.2654	31	0	NA	NA	102	0.737224433	11	13	0.899740724	3.089698134	31	3.535416431	38	0.971912767	1.480442828	-232.344244	205.3400317	-2796.671926	0.031819741	0.012144805	0.063227541	0	0.01213888	0.084225848	0.096624491	0.023610171	0
TCGA-C5-A8ZZ-01A	CESC	0.9922	0.0078	34.0508300336662	33.7852335594036	0.265596474262596	0	636	0	636	C2	NA	0.131224588	0.3	0.04	NA	1.0878	0.3595	-0.5827	-0.862	1.0954	0.3804	32	0	NA	NA	116	0.259167513	6	13	0.899702921	2.859304315	24	1.609437912	5	1	1.858964412	-1426.891065	1229.232981	-2883.364614	0	0.087041405	0.004132774	0	0	0.201947803	0.019055265	0.263065619	0
TCGA-DG-A2KM-01A	CESC	0.0483	0.9517	31.6315449949273	1.52780362325499	30.1037413716723	0	1946	0	1946	C2	NA	0.754310008	0.83	0.27	NA	0.6664	0.093	1.8587	2.9609	1.4134	0.0497	89	NA	1.241176589	3.272192824	62	0.251288429	12	8	0.773112549	3.478859325	90	5.317796057	281	0.943146781	2.479546783	610.924307	-311.4899028	-1828.2603	0.001240025	0.030583992	0	0.016242141	0	0.070503419	0.066875947	0.15834095	0
TCGA-EA-A3HR-01A	CESC	1	0	25.4355096582842	25.4355096582842	0	0	940	0	940	C1	NA	0.153636868	0.25	0.19	9.542587807	1.0123	0.222	-0.3406	-0.2466	-0.0931	-0.0828	7	0	0.731445842	1.302887906	111	0.359182758	7	27	0.91244118	0.632456031	2	1.945910149	7	1	3.13717717	-1180.656375	531.309636	-1626.101937	0	0.005540556	0.056082444	0.141848011	0	0	0.065411542	0.142825644	0
TCGA-EA-A3HS-01A	CESC	1	0	29.1558812148726	29.1558812148726	0	0	959	0	959	C2	NA	0.10313587	0.16	0.05	4.653211548	0.8712	0.0965	-0.2295	0.2253	1.1197	-0.1442	339	266	4.991168822	15.33815807	83	0.139419441	5	9	0.782075257	2.215786054	17	2.351673302	11	0.980723941	1.835451726	-162.8383083	577.7006193	-794.2638315	0.011826212	0.011771926	0.016924522	0	0	0.166778156	0.160277987	0.173776471	0
TCGA-EA-A439-01A	CESC	1	0	24.0894970062181	24.0894970062181	0	0	965	1	316	C2	NA	0.150339124	0.36	0.2	9.67635524	1.3489	0.362	-0.4179	-0.0391	1.0421	0.3239	60	NA	0.917183655	2.046025075	214	0.869078434	21	13	0.987276115	0.684327656	2	2.36073609	12	0.950030091	2.670917639	-937.186175	1353.753401	-1206.880669	0	0.0718364	0.039683681	0.01610737	0	0.025662416	0.162502197	0.102785785	0
TCGA-EK-A2PI-01A	CESC	1	0	27.03202333337	27.03202333337	0	0	586	0	586	C1	NA	0.067945863	0.19	0.4	NA	1.0583	0.259	-1.1166	-1.4674	0.0545	0.0707	41	NA	0.624909157	1.620134851	176	0.661237172	10	34	NA	NA	NA	0	1	NA	4.406039141	-871.6645885	699.3303917	-1726.291216	0.052505115	0	0.104791806	0.050955458	0	0.005455623	0.028691531	0.215789087	0
TCGA-EK-A3GN-01A	CESC	1	0	25.1865634941306	25.1865634941306	0	0	27	0	27	C2	NA	0.190928388	0.3	0.06	NA	1.306	0.487	-1.36	-1.3817	0.0956	-0.3595	16	0	0.745973225	0.979089858	194	0.433984692	6	27	NA	NA	NA	NA	0	NA	2.322191728	-924.5042378	966.9863718	-110.9856782	0.215970816	0	0.22920299	0	0	0.010280097	0	0.210287604	0
TCGA-EX-A8YF-01A	CESC	1	0	27.6422978005599	27.6422978005599	0	0	473	1	396	C2	NA	0.346425428	0.44	0.09	16.96786743	0.8232	0.1825	0.3697	1.583	0.6209	-0.5717	18	5	NA	NA	104	0.369063076	9	18	0.901918299	5.049319211	270	3.593067986	41	0.967550359	2.554611498	-1136.860229	583.3284057	543.7632035	0	0.114080121	0.016901357	0.003146404	0	0	0.025978411	0.049894899	0.021422767
TCGA-IR-A3LA-01A	CESC	0.2888	0.7112	28.4259681732026	8.2094196084209	20.2165485647817	0	4172	0	4172	C1	NA	0.073300722	0.12	0.16	19.54223941	1.0765	0.2975	-0.3463	0.0407	-0.3879	-0.4357	401	25	8.235274903	21.48532614	197	0.333050219	3	40	0.943439964	1.518408046	5	2.48490665	12	1	5.694009936	-1545.483079	920.3248129	214.0363477	0	0.007969149	0	0.01947239	0	0.046712182	0.045315101	0.254045388	0
TCGA-IR-A3LF-01A	CESC	1	0	25.6059750804645	25.6059750804645	0	0	2949	0	2949	C2	NA	0.089295753	0.75	0.16	7.410856037	1.0563	0.1715	-0.1221	0.9899	0.9134	-0.0425	41	17	0.957918826	2.071777927	66	0.143262264	6	22	0.927975701	1.286447482	4	3.233239348	28	0.970300394	2.881897208	-525.6124524	801.3404017	-1478.588185	0	0.101215968	0.000977538	0.016523043	0	0.056605221	0.101435797	0.077324187	0
TCGA-Q1-A6DV-01A	CESC	1	0	25.4188688678544	25.4188688678544	0	0	491	0	491	C1	NA	0.231054088	0.34	0.03	3.985763848	1.162	0.2025	-0.6992	0.4062	-0.1107	-0.1345	7	96	NA	NA	104	0.002617658	0	0	0.893890816	2.763054462	22	1.791759469	6	1	2.783918941	-421.526241	1148.761975	-2687.104777	0.045146113	0.000119492	0.086384533	0.044138647	0.117384528	0.006266014	0.000632979	0.120286312	0
TCGA-Q1-A6DW-01A	CESC	1	0	29.4406933187139	29.4406933187139	0	0	534	0	534	C2	NA	0.180432243	0.26	0.04	22.42562929	1.2831	0.4575	-0.4601	-0.1426	0.3882	-0.0977	49	0	NA	NA	107	0.307288952	6	22	0.812754763	2.582978389	24	1.386294361	4	1	1.746781671	-557.7310492	760.385959	184.1347003	0	0	0.167346972	0.004660263	0	0.030180516	0.023538618	0.234998602	0
TCGA-Q1-A73O-01A	CESC	1	0	26.6137234471619	26.6137234471619	0	0	428	0	428	C2	NA	0.36689123	0.48	0	63.64860981	1.057	0.2775	-0.129	0.6361	0.9699	0.2524	623	31	NA	NA	110	0.036469522	1	2	0.874286351	3.454518453	52	3.084651946	23	0.983784926	2.695192184	-68.29176776	865.7979462	-305.80821	0	0.00325036	0	0.002468087	0	0	0.216705605	0.123465419	0.021819072
TCGA-Q1-A73R-01A	CESC	1	0	26.9840004875706	26.9840004875706	0	0	567	0	567	C2	NA	0.09212066	0.1	0.05	2.02478201	1.2309	0.1975	-0.9135	-0.867	0.2274	0.0601	15	0	NA	NA	106	0.127869738	1	6	NA	0	1	2.302585093	10	1	2.183394631	-830.9330344	1193.129771	1603.985536	0	0.0150899	0.007175932	0.041593883	0	0	0.148573244	0.185010128	0
TCGA-UC-A7PF-01A	CESC	1	0	28.7349410321596	28.7349410321596	0	1	2859	0	2859	C2	NA	0.371598514	0.45	0.11	19.10936836	1.0109	0.276	0.6992	1.5666	1.2826	0.1657	198	69	NA	NA	102	0.253683349	7	25	0.811904498	3.653415713	90	2.952356872	25	0.917201232	2.336816492	-590.9076662	138.4402024	-2675.860043	0	0.025540994	0.002527656	0.061528699	0	0.034614786	0.149869035	0.092256697	0
TCGA-VS-A8EG-01A	CESC	1	0	25.7675761665827	25.7675761665827	0	0	1386	0	1386	C2	NA	0.116884897	0.18	0	26.77850264	1.2163	0.364	-0.7524	0.0201	0.2582	-0.3651	16	4	NA	NA	142	0.145221148	2	21	0.901466262	2.240059509	12	2.67011989	15	0.985993498	1.499525255	-720.5092559	350.3455093	-2020.419847	0.024230848	0.004510793	0.052498886	0.001824259	0	0.025765167	0.030695982	0.075683508	0.039883096
TCGA-VS-A8EH-01A	CESC	1	0	26.7623662032149	26.7623662032149	0	0	986	0	986	C4	NA	0.125250622	0.28	0.19	0.644329897	0.6166	0.143	-0.7714	-1.4684	-0.1211	-0.2703	28	NA	NA	NA	263	0.641257685	10	29	NA	NA	NA	1.098612289	3	1	2.187839851	-1062.609592	446.9862365	-254.1954436	0.04908732	0	0.030817891	0.176916037	0	0.02396145	0	0.193322319	0
TCGA-3X-AAV9-01A	CHOL	0.1631	0.8369	33.4777966533401	5.46022863415977	28.0175680191803	1	339	1	216	C3	NA	0.562110733	0.76	0.42	NA	-0.6846	-0.0735	0.7327	2.0226	0.0373	0.7396	NA	NA	0.303706365	0.629106042	89	0.203022722	9	30	0.823862844	3.802226316	101	3.813352929	47	0.990443309	2.4166581	376.9641035	-224.8811185	-461.2420244	0	0.040467861	0	0	0	0.030465771	0.03911243	0.201597759	0
TCGA-3X-AAVA-01A	CHOL	0.709	0.291	30.9228337835626	21.9242891525459	8.99854463101672	1	445	1	264	C3	NA	0.110862875	0.21	0.08	NA	-0.6229	-0.0845	-0.1721	0.6487	-0.8445	0.0441	14	6	0.335214678	0.550709828	100	0.44114637	4	8	0.714727473	0.495411333	2	2.397895273	11	1	1.110313536	-1640.343849	-919.585323	-1579.214531	0.060080337	0.056984957	0	0.030396723	0	0	0.022088458	0.195869943	0
TCGA-3X-AAVB-01A	CHOL	0.0043	0.9957	50.3987324333311	0.216714549463324	50.1820178838678	0	402	0	402	C1	NA	0.228325661	0.66	0.07	NA	-0.5119	-0.091	0.3154	0.3346	0.1842	0.7876	13	1	0.074412775	0.545693686	100	0.574917792	20	23	0.795356651	1.54769258	7	2.441015278	12	0.982336813	2.318903011	534.2574972	-359.3704239	219.7472585	0.05133022	0.002263075	0	0.029994357	0	0.076189638	0.00295444	0.244920376	0
TCGA-3X-AAVC-01A	CHOL	0.587	0.413	33.376211937713	19.5918364074375	13.7843755302755	0	709	0	709	NA	NA	0.229929517	0.4	0.12	NA	NA	NA	NA	NA	NA	NA	30	7	0.331794313	0.924284159	144	0.557329282	21	35	0.661046011	2.331086557	34	NA	NA	NA	NA	NA	NA	NA	NA	NA	NA	NA	NA	NA	NA	NA	NA
TCGA-3X-AAVE-01A	CHOL	0.7398	0.2602	26.558108933651	19.647688989115	6.91041994453599	0	650	0	650	C2	NA	0.379315541	0.53	0.52	NA	0.0747	0.001	0.6374	1.6042	0.5902	0.0823	21	3	0.294385498	0.701996187	95	0.589068278	7	14	0.899813425	2.157658357	11	3.801338558	49	0.976750792	1.282702099	-616.6896128	-691.849886	-446.8825343	0	0.110145272	0	0.001828659	0	0.124386081	0.124850363	0.087694962	0
TCGA-W5-AA2I-01A	CHOL	0.012	0.988	46.8558658538176	0.562270390245811	46.2935954635718	1	1939	1	217	C3	NA	0.068730554	0.17	0.08	NA	0.3241	0.0045	-1.5411	-1.3202	-1.3434	-0.7168	12	3	0.143953862	0.959692415	85	0.850835875	5	24	NA	NA	NA	0	1	NA	1.612106568	-1489.388319	-83.08991877	-2549.484385	0	0.003875179	0	0	0	0.112050329	0.01030822	0.208769422	0
TCGA-W5-AA2R-01A	CHOL	0.9446	0.0554	27.1730152421957	25.667630197778	1.50538504441764	0	1542	0	1542	C3	NA	0.2698423	0.42	0.08	NA	-1.0185	-0.1425	0.6421	1.4003	0.0489	-0.2399	14	3	0.075290289	0.401548209	104	0.278700829	2	28	0.76780842	3.887103095	158	3.771161748	46	0.984986933	1.625785319	-1089.342053	-1159.460205	1666.573571	0.001819328	0.015716576	0	0.053826682	0	0.039964785	0.079178089	0.139692941	0
TCGA-W5-AA2T-01A	CHOL	0.6989	0.3011	31.3286398167462	21.8955863679239	9.43305344882229	1	1220	1	295	C3	NA	0.028160554	0.15	0.13	NA	0.2141	-0.1445	-1.2257	-1.4339	-0.7591	-0.19	12	0	0.284953751	0.688638231	213	0.949507778	11	22	NA	NA	NA	0	1	NA	1.228730048	-1262.078805	-235.392928	902.218197	0.033038387	0	0	0.039376603	0	0.225613746	0.012706241	0.288210951	0
TCGA-W5-AA2U-01A	CHOL	0.8171	0.1829	27.9174811668677	22.8113738614476	5.1061073054201	1	627	1	95	C3	NA	0.119247621	0.22	0.02	NA	-0.1609	-0.113	-0.2138	0.1316	0.3319	-0.0717	38	27	0.33293436	1.309541814	154	0.948041613	5	31	0.905681017	1.255540487	4	2.648438335	16	0.955222213	1.479657458	-853.3397545	-582.815065	2413.683981	0	0.063266836	0.034388995	0	0	0	0.076310426	0.210961672	0.007252254
TCGA-W5-AA2W-01A	CHOL	1	0	29.2969717391132	29.2969717391132	0	1	924	1	237	C4	NA	0.074538136	0.13	0	NA	-0.0336	-0.1185	-0.3524	-0.336	0.2646	-0.1782	16	0	0.073108962	0.536132386	103	0.311545091	5	22	NA	0	1	1.945910149	7	1	1.29514761	-1733.273778	-669.2730085	2595.530207	0.034267128	0	0	0	0	0.014127171	0.056161723	0.26413421	0
TCGA-W5-AA2Z-01A	CHOL	0.0657	0.9343	36.9586912461018	2.42818601486889	34.5305052312329	0	1614	0	1614	C6	NA	0.115334805	0.33	0	NA	-0.6593	-0.1795	-0.175	-0.7964	0.6526	0.3227	8	67	0.092385943	0.531219173	70	0.4080807	11	16	NA	NA	NA	1.098612289	3	1	2.027520549	-941.8921343	-450.3694528	-989.8891299	0.020748887	0	0	0.076156969	0	0.0828942	0.082043598	0.14615904	0
TCGA-W5-AA30-01A	CHOL	0.8024	0.1976	24.1865128699457	19.4072579268444	4.77925494310126	0	1153	0	1153	C3	NA	0.289455122	0.48	0.22	NA	0.2079	-0.04	0.1898	1.0681	0.081	0.0882	24	2	0.417241458	1.055375452	136	0.640645278	9	38	0.440329144	2.027790647	100	3.24449263	26	0.995824584	2.176235227	-815.0987928	-23.34849636	55.0113018	0	0.084403463	0	0	0	0.023142101	0.080254073	0.152853481	0
TCGA-W5-AA33-01A	CHOL	0.6463	0.3537	29.9656949956049	19.3668286756595	10.5988663199455	0	1449	0	1449	C3	NA	0.311768469	0.61	0.02	NA	-0.4363	-0.2645	0.4225	1.2541	-0.1009	0.1819	14	NA	0.174742037	0.574152408	98	0.227421852	6	23	0.980872568	2.155197313	9	3.625070474	40	0.982702341	2.369892179	-619.7529146	-439.5213454	1490.700521	0	0.164152047	0.013951413	0	0	0.023984206	0.033381668	0.132632409	0
TCGA-W6-AA0S-01A	CHOL	1	0	28.0663969546386	28.0663969546386	0	0	808	1	549	C1	NA	0.132368001	0.22	0.01	NA	-0.2376	0.033	0.2485	-0.2533	-0.4571	0.2343	12	5	0.232085209	0.765881191	146	0.947122798	7	31	NA	0	1	2.043191871	8	0.982567593	0.784184688	-742.3046426	-827.0430475	2569.878334	0.022028353	0.027062886	0.008273418	0.008282377	0	0	0.040362182	0.418927313	0.059264553
TCGA-WD-A7RX-01A	CHOL	0.0977	0.9023	33.6291420810246	3.2855671813161	30.3435748997085	1	21	0	21	C3	NA	0.241111865	0.49	0.06	NA	-0.3288	-0.047	0.4181	1.9775	0.1725	-0.0549	12	0	0.244276914	0.532967812	173	0.807373115	8	27	0.894993209	3.231747011	37	3.883835943	56	0.96484388	2.132931492	-947.8923956	-655.5891407	2407.653142	0	0.136883694	0.000500768	0	0	0.00913873	0.058430972	0.121879393	0
TCGA-YR-A95A-01A	CHOL	1	0	29.2956512292366	29.2956512292366	0	1	26	1	17	C3	NA	0.089714061	0.25	0	NA	-0.4483	-0.177	-0.5994	-0.5048	-0.7626	-0.2105	16	0	0.222481256	0.519122931	195	0.784047033	3	23	NA	NA	NA	1.873510521	9	0.852671384	0.901500589	-626.8131034	-625.4136207	-1236.032987	0	0.030168508	0	0	0	0.042213885	0.120874631	0.275931361	0
TCGA-ZD-A8I3-01A	CHOL	0.16	0.84	38.5952283115956	6.1752365298553	32.4199917817403	1	169	1	59	C1	NA	0.157498834	0.26	0.23	NA	-0.2128	-0.1	-0.8362	-1.3781	-0.168	0.0955	10	3	0.182635017	0.730540068	101	0.650896896	5	5	NA	NA	NA	1.098612289	3	1	1.64691196	-742.7900188	-526.8839485	1821.501609	0.048962085	0	0	0.011015877	0	0.29249565	0.059212686	0.270463306	0
TCGA-ZH-A8Y1-01A	CHOL	1	0	28.4903994152401	28.4903994152401	0	1	385	1	49	C3	NA	0.115537197	0.2	0.04	NA	-0.4023	-0.15	-0.2631	-1.1899	-0.1299	0.3218	22	0	0.176411712	0.727698313	118	0.277409273	6	22	NA	NA	NA	NA	0	NA	2.190893265	-870.9240664	-656.0033914	-621.8311141	0.089974113	0	0.012021159	0	0.00664773	0.292656695	0.0057622	0.344752992	0.025210985
TCGA-ZH-A8Y2-01A	CHOL	1	0	28.0069578427001	28.0069578427001	0	1	701	1	198	C3	NA	0.097703455	0.23	0.11	NA	-0.3344	-0.2165	-0.1571	-0.8615	-0.6968	0.0313	20	27	0.227485711	1.000937127	184	0.778561783	25	22	NA	0	1	1.945910149	7	1	3.768204686	-1053.294074	-900.2834714	1153.257646	0.032016706	0.008214936	0.02082238	0.052138986	0.00639308	0.023674315	0	0.376099623	0
TCGA-ZH-A8Y4-01A	CHOL	1	0	28.7393285452442	28.7393285452442	0	1	741	1	281	C4	NA	0.115085949	0.33	0.18	NA	-0.2635	-0.0165	-0.4876	-1.2399	-0.5522	-0.0534	22	3	0.314088869	1.032006284	118	0.894960398	21	23	NA	NA	NA	0.693147181	2	1	2.529750291	-1846.00824	-1011.305306	3445.177844	0	0.079238305	0	0	0	0.384877845	0.023031701	0.271865524	0
TCGA-ZH-A8Y5-01A	CHOL	1	0	28.7532625577742	28.7532625577742	0	0	1229	1	242	C3	NA	0.006691545	0.11	0.09	NA	-0.6127	-0.223	-1.3776	-2.1428	-0.56	0.1256	13	NA	0.199440559	0.448741258	150	0.307975082	7	37	NA	0	1	NA	0	NA	1.706620152	-1310.38017	-854.8890084	3600.891128	0.152688643	0	0	0	0.009344128	0.195314708	0.002198886	0.062684752	0
TCGA-5M-AAT6-01A	CRC	0	1	32.0412490491349	0	32.0412490491349	1	290	1	219	C2	GI.HM-indel	0.510822858	0.75	0.01	NA	0.8453	0.3265	0.5239	1.0882	0.6995	0.3828	725	3657	15.01535212	43.25282164	52	0.082681545	2	4	0.8389238	3.094688771	40	3.106496905	24	0.977484042	2.120817859	-100.0457702	1043.285598	-2455.06866	0	0.057775551	0	0.007012168	0	0.101047235	0.119098116	0.271283344	0
TCGA-A6-2674-01A	CRC	0	1	34.2466564150357	0	34.2466564150357	0	1331	1	735	C1	NA	0.508222322	0.75	0.25	5.217337993	0.6114	0.228	0.8464	0.923	-0.1235	0.5433	62	NA	1.007965713	2.423917548	155	0.486147528	20	19	NA	NA	NA	NA	NA	NA	2.229933405	-113.5524416	172.3277077	-2287.723603	0	0.017101451	0	0.000956968	0.012609652	0.084385915	0.014570696	0.183894481	0.39194668
TCGA-A6-2682-01A	CRC	0	1	38.5587483651437	0	38.5587483651437	1	424	1	381	C1	NA	0.342627178	NA	NA	0.234126241	0.5489	0.3445	-0.0893	-0.1592	-0.8502	0.4234	NA	NA	NA	NA	69	0.382922954	NA	NA	0.790677435	2.285351728	18	1.609437912	5	1	1.286925519	-433.7188187	-242.4913358	-2016.246147	0.008369539	0.008641133	0	0.004512343	0	0.323378064	0	0.04977496	0.324215532
TCGA-A6-2686-01A	CRC	0.0828	0.9172	29.2669399497553	2.42330262783974	26.8436373219156	1	1126	0	1126	C2	GI.HM-indel	0.227172099	0.44	0.15	19.74152124	0.5628	0.262	0.7256	1.614	0.0053	0.0465	534	2617	19.34251503	53.79114409	210	0.608249215	19	38	0.949380661	3.548471251	42	3.445098557	35	0.968990517	2.615699567	348.6252074	-321.2921214	-2258.370561	0	0.052182574	0	0.025100244	0.00485576	0	0.073358275	0.250496915	0.080813245
TCGA-A6-5657-01A	CRC	0.1111	0.8889	27.7735164993241	3.08563768307491	24.6878788162492	0	962	0	962	C2	GI.CIN	0.488478133	0.68	0.12	5.350073118	0.7258	0.276	-0.0699	1.2876	0.238	0.5461	51	3	0.945233189	2.462581203	80	0.168611202	8	13	0.917971737	3.314720589	37	3.141804159	24	0.988593752	1.342622212	-514.5466761	184.8884777	-3579.53919	0	0.388603261	0	0.022513523	0.005530184	0.024877993	0.05827855	0.06080155	0.028900994
TCGA-A6-5661-01A	CRC	0	1	50.5189245883564	0	50.5189245883564	0	1020	0	1020	C1	GI.HM-indel	0.253761216	0.34	0.04	25.80124118	0.8814	0.336	-0.607	-0.0319	-0.2111	-0.1175	595	2787	10.23307335	29.02333212	77	0.034929245	0	4	NA	NA	NA	1.559581156	5	0.969022256	0.681825497	-236.4088297	982.827642	-89.63326086	0	0.071709492	0.018040069	0.002956938	0.003478682	0.052044563	0.043935926	0.134639442	0.106699767
TCGA-A6-5664-01A	CRC	0.2727	0.7273	30.658103822142	8.36046491229812	22.2976389098439	0	672	1	183	C1	GI.GS	0.380682433	0.59	0	10.9044464	0.6802	0.2	0.4048	1.0961	-0.7178	0.5999	18	1	0.431602685	1.438675617	82	0.060711907	2	5	0.875491189	3.459279062	52	2.67011989	15	0.985993498	1.742884542	53.06597114	552.0874792	26.65119524	0	0.067268085	0.021599516	0	0	0.009816623	0.022240474	0.37612238	0.012565097
TCGA-A6-6141-01A	CRC	0	1	44.0813503949991	0	44.0813503949991	0	255	0	255	C1	NA	0.308890561	0.52	0	21.80153829	0.4722	0.1025	-0.0996	1.2934	0.0644	0.03	NA	NA	0	0	69	0.000209831	0	0	0.921015577	2.711874166	19	3.258096538	26	1	1.340149077	-705.4844901	424.0472761	1052.875313	0.035888245	0.014863659	0	0.013028941	0	0.012953143	0.089527339	0.126839238	0
TCGA-A6-6649-01A	CRC	0.0027	0.9973	45.5249715338264	0.122917423141331	45.4020541106851	0	735	0	735	C1	GI.CIN	0.212222121	0.57	0.48	11.55874388	0.6536	0.0655	-0.0189	0.8778	-0.2187	0.3953	21	12	1.015544047	2.786236233	100	0.538949275	17	11	0.736927904	2.087873972	17	3.193148395	25	0.992007324	1.313724361	-613.5449796	371.2678851	1464.127069	0.055315574	0.032043386	0.057094592	0.01724853	0	0.053811871	0.020951468	0.11434818	0.08123201
TCGA-A6-6653-01A	CRC	0.002	0.998	51.3729479438435	0.102745895887687	51.2702020479559	0	742	0	742	C1	GI.HM-indel	0.082718986	0.19	0.01	3.92613934	0.888	0.2945	-0.5592	-0.7173	-0.6789	0.208	453	1794	9.638380923	27.14104518	163	0.039685183	0	3	NA	0	1	2.197224577	9	1	0.860674011	-16.32887379	623.2903151	-239.3042378	0	0.038056462	0	0.006423411	0	0.346221609	0.043215246	0.080114501	0.123183298
TCGA-A6-6782-01A	CRC	1	0	35.5368798203492	35.5368798203492	0	0	617	0	617	C1	GI.CIN	0.164923098	0.35	0.58	NA	0.455	0.1955	0.2875	0.6399	-0.2648	0.3781	NA	NA	1.437685104	3.354598575	103	0.408174249	9	11	0.688285165	2.758187981	55	2.302585093	10	1	1.328815596	-560.4896343	145.905226	1488.321142	0	0.042635943	0	0.008696613	0	0.088012649	0.061350057	0.147842514	0.101385901
TCGA-A6-A565-01A	CRC	0.0027	0.9973	40.6715487166886	0.109813181535059	40.5617355351535	1	494	1	301	C3	GI.HM-indel	0.463961634	0.81	0.24	17.39195529	0.2679	-0.0015	0.573	1.9444	-0.3474	0.5221	167	363	3.42506234	8.987569599	55	0.008224893	0	9	0.904021343	3.239577603	36	3.573450497	36	0.997190348	1.698714811	-474.3061303	-17.46786283	56.98616124	0.016274996	0.192471367	0.005653485	0	0	0.027204721	0.024419099	0.147978841	0.023849747
TCGA-AA-3506-01A	CRC	0.0077	0.9923	48.4239897350351	0.37286472095977	48.0511250140753	0	1765	0	1765	C1	GI.GS	0.161124126	0.36	0	NA	0.5519	0.279	-0.0252	0.7666	-0.2504	0.1911	77	10	1.273441738	3.412823859	156	0.272037706	8	3	NA	NA	NA	NA	NA	NA	2.507546138	-431.6077337	207.7769043	-86.79255007	0	0.033222371	0.003495021	0.011783446	0	0.092083442	0.039713818	0.230853553	0.146171312
TCGA-AA-3514-01A	CRC	0.0041	0.9959	48.8088946057168	0.200116467883439	48.6087781378334	0	31	0	31	C1	NA	0.076714682	0.21	0.02	6.348599292	0.0514	-0.045	-0.5979	-0.1347	-1.6094	0.3792	NA	NA	1.269166798	4.442083794	67	0.078219128	4	3	0.934308253	3.238065655	32	NA	NA	NA	0.724567178	-958.6218389	-473.7177384	751.1534154	0.008022343	0.017078112	0	0	0	0.366237595	0.021555964	0.16463025	0.0861964
TCGA-AA-3531-11A	CRC	0.1529	0.8471	27.2848697679722	4.17185658752294	23.1130131804492	0	1035	0	1035	C1	NA	0.017271151	0.07	0.17	1.350220821	0.5864	0.088	-1.017	-0.6772	-1.3159	-0.0902	NA	NA	1.185287534	2.878555439	104	0.343311033	4	8	0.821650544	0.569524758	2	NA	NA	NA	1.078032058	-2158.915647	-293.389919	-593.1811273	0.016897134	0.000723725	0	0.016941957	0.003738455	0.200212114	0.040299968	0.16309972	0.062143378
TCGA-AA-3554-01A	CRC	0	1	36.5912976319233	0	36.5912976319233	0	546	NA	NA	NA	NA	NA	NA	NA	NA	NA	NA	NA	NA	NA	NA	NA	NA	NA	NA	NA	NA	NA	NA	NA	NA	NA	NA	NA	NA	NA	NA	NA	NA	NA	NA	NA	NA	NA	NA	NA	NA	NA
TCGA-AA-3663-01A	CRC	0	1	49.3244128768858	0	49.3244128768858	0	212	0	212	C1	GI.HM-indel	0.113938809	0.21	0.05	NA	0.7227	0.4045	-0.4152	-0.7421	-0.66	-0.3467	788	2607	15.68421204	52.17963688	88	0.098561501	4	3	0.926265288	2.035212857	9	1.549826046	5	0.962961065	0.717570916	-1742.819509	584.8546559	-1751.49265	0	0.032915687	0	0.008440332	0.001447803	0.103006925	0.071259956	0.295060758	0.12819221
TCGA-AA-3821-01A	CRC	0	1	46.5108955162106	0	46.5108955162106	0	31	0	31	C1	GI.HM-indel	0.133531936	0.27	0.03	0.385028088	0.8815	0.196	-0.2051	-0.4786	-0.2341	0.0827	381	2880	NA	NA	101	0.002337507	0	1	NA	NA	NA	NA	NA	NA	1.046266381	-1220.664601	901.9983719	1256.639566	0.001626483	0.007895456	0	0.006715229	0	0.109055795	0.061335254	0.337859099	0.04958836
TCGA-AA-3852-01A	CRC	0	1	48.9007067057246	0	48.9007067057246	1	0	1	0	C1	GI.GS	0.22292494	0.35	0.07	2.509636677	0.6812	0.261	-0.0384	0.3215	-0.3133	0.3154	81	19	1.202281661	4.046704127	85	0.233184235	8	0	NA	NA	NA	NA	NA	NA	NA	-1767.832113	321.8475986	-902.2203897	0.032532295	0.000830767	0.005887465	0.005558163	0.020876426	0.121175115	0.014620266	0.262364965	0.057140128
TCGA-AA-3858-01A	CRC	0	1	46.8585280241292	0	46.8585280241292	0	945	0	945	C1	GI.CIN	0.091792477	0.4	0.42	7.269931913	0.8077	0.283	-0.4552	0.0633	-0.7184	0.0483	34	14	0.682980112	1.603518524	186	0.396707068	12	16	NA	NA	NA	NA	NA	NA	0.488225888	-1912.187049	240.1937944	-571.7947265	0	0.027436945	0	0.003574873	0	0.110007587	0.084479623	0.263050391	0.063061746
TCGA-AA-3870-01A	CRC	0	1	54.390826510699	0	54.390826510699	0	912	0	912	C1	NA	0.192503877	NA	NA	3.51634227	0.4998	0.234	0.2397	0.707	-0.0016	0.4426	NA	NA	NA	NA	251	0.313991497	8	30	NA	NA	NA	NA	NA	NA	0.872024741	-158.2119392	366.7464349	-1231.3617	0	0.031693811	0	0.025950574	0	0.051983622	0.050230353	0.400038803	0.042429126
TCGA-AA-3930-01A	CRC	0	1	51.5945660260322	0	51.5945660260322	1	61	1	61	C2	NA	0.227814024	NA	NA	7.256437162	0.9876	0.438	0.0435	0.4017	0.5241	-0.1591	NA	NA	NA	NA	128	0.343168927	7	16	NA	NA	NA	NA	NA	NA	1.088229868	-1054.796498	1040.067418	-2651.913602	0	0.045748025	0.010555728	0.020004512	0	0.111508499	0.043854318	0.278374101	0.07681713
TCGA-AA-3950-01A	CRC	0.0024	0.9976	58.1994144437507	0.139678594665002	58.0597358490857	0	730	0	730	C2	GI.GS	0.51644287	0.61	0.02	0.383782111	0.9524	0.458	0.5569	0.2348	-0.0407	0.1769	66	971	NA	NA	69	0.100797268	5	2	NA	NA	NA	NA	NA	NA	1.922719075	-465.2847023	761.4474009	-257.1584837	0	0	0	0	0	0.146804161	0.052316762	0.318795059	0.129679255
TCGA-AA-3966-01A	CRC	0	1	50.8741744881353	0	50.8741744881353	0	61	0	61	C1	GI.HM-indel	0.240714614	0.49	0.11	0.284080821	0.7255	0.223	0.6312	0.752	0.0513	0.3406	356	1383	9.528103079	31.92374086	142	0.870988479	15	16	NA	NA	NA	NA	NA	NA	1.591830697	-297.8761831	353.1275463	-746.5919637	0	0.027552851	0.01097231	0	0.010608551	0.289623976	0.013504911	0.171403525	0.200026987
TCGA-AA-3977-01A	CRC	0	1	47.7318947435567	0	47.7318947435567	0	761	0	761	C1	NA	0.180402148	0.27	0.21	12.10294459	1.1527	0.444	-0.0522	-0.2114	-0.2985	-0.1233	1864	41	NA	NA	176	0.000773014	0	5	NA	NA	NA	NA	NA	NA	1.825172793	-1325.770384	1242.777155	-1989.87237	0	0.024728156	0	0.034038365	0	0.087600352	0.07262084	0.263860008	0.150006372
TCGA-AA-3980-01A	CRC	0	1	46.2196234965691	0	46.2196234965691	0	822	0	822	C2	NA	0.156195081	NA	NA	2.230203325	1.0101	0.325	0.0671	0.5794	-0.0581	-0.284	60	8	NA	NA	NA	NA	NA	NA	NA	NA	NA	NA	NA	NA	0.997334935	-1700.650861	1025.6992	-294.5512913	0	0.014659262	0	0.023990597	0.009873358	0.052867538	0.050274001	0.213077953	0.048546213
TCGA-AA-3994-01A	CRC	0	1	55.7845084172755	0	55.7845084172755	0	822	0	822	C1	GI.CIN	0.108950396	0.24	0.02	2.566144589	0.4976	0.23	-0.2875	-0.4736	-0.2791	0.1195	93	47	1.842240671	4.813596592	100	0.214409382	6	9	NA	NA	NA	NA	NA	NA	1.789741063	-1144.988405	257.7268779	-2104.898907	0	0.022007138	0	0.001792668	0.019851478	0.069404217	0.014248647	0.316871719	0.082328757
TCGA-AA-A00J-01A	CRC	0.0017	0.9983	54.0210618580098	0.0918358051586166	53.9292260528512	0	549	0	549	C1	NA	0.071613607	NA	NA	6.659190224	0.9395	0.264	-0.2552	-0.8381	-0.3762	0.085	NA	NA	NA	NA	107	0.108226218	1	4	NA	NA	NA	NA	NA	NA	0.985545611	-521.0461774	874.9364355	-1531.021312	0.0022147	0	0	0	0	0.194737455	0.058470352	0.280650975	0.143629679
TCGA-AA-A00N-01A	CRC	0	1	44.2215960339128	0	44.2215960339128	1	122	1	122	C1	NA	0.317850414	0.57	0.15	9.974271525	0.5514	0.22	-0.0674	-0.4751	0.3596	0.4667	2350	73	NA	NA	57	0.000717678	0	0	NA	NA	NA	NA	NA	NA	1.516019446	-555.4849304	247.166095	-224.2835437	0.018803965	0.005959808	0	0.003627258	0	0.269262042	0.005322062	0.227175332	0.172760767
TCGA-AA-A02O-01A	CRC	0	1	42.3993549101785	0	42.3993549101785	0	28	0	28	C1	GI.GS	0.068459152	0.2	0.03	0.077413761	0.4564	0.199	-0.8117	-0.2658	-0.9057	-0.0822	86	3	1.075840598	4.477823029	132	0.762787981	11	6	NA	NA	NA	NA	NA	NA	1.234214295	-652.0974513	-117.4625793	-363.8310284	0.01547933	0	0	0.008394483	0	0.066655591	0.003644774	0.153853153	0.07241521
TCGA-AA-A02R-01A	CRC	0	1	52.4581710990879	0	52.4581710990879	1	670	1	670	C2	NA	0.144991299	0.34	0.08	1.498947368	0.7503	0.199	0.4541	0.5984	1.3442	0.0221	532	3209	11.1116826	36.19818075	93	0.046571972	2	0	NA	NA	NA	NA	NA	NA	0.436724998	-62.74812668	668.4003255	-839.7556804	0	0.022007549	0	0.028903425	0	0.016750273	0.198335606	0.179097007	0
TCGA-AD-5900-01A	CRC	0.0046	0.9954	47.7786222518548	0.219781662358532	47.5588405894962	0	370	0	370	C2	GI.HM-indel	0.312320217	0.47	0.04	12.35163689	0.746	0.284	0.0724	0.8819	0.891	0.1301	478	2068	12.8800285	35.35743232	67	0.119715548	6	3	0.744734904	2.454524754	27	2.668078702	18	0.923091881	0.982080142	-586.458226	691.505161	1626.264447	0	0.091864046	0	0	0	0.079686017	0.087001849	0.220634488	0
TCGA-AD-6899-01A	CRC	0.2303	0.7697	30.1888472459021	6.95249152073125	23.2363557251708	1	176	0	176	C1	GI.CIN	0.213971574	0.38	0.54	16.08077786	0.5534	0.1515	0.48	0.8626	0.334	0.5414	63	12	1.603372727	3.420528483	96	0.570180517	17	16	0.917705963	4.296819748	108	3.307104056	29	0.982124596	2.019980718	-963.0039699	-140.7197769	-350.0927928	0	0.04714543	0	0.00231944	0.019133447	0.170245861	0.106734232	0.212305518	0.011055168
TCGA-AD-A5EJ-01A	CRC	0.039	0.961	34.5622963318431	1.34792955694188	33.2143667749013	0	0	0	0	C1	GI.HM-indel	0.24285841	0.32	0	10.02232405	0.9002	0.4025	-0.6945	-0.6096	-0.7535	0.1247	663	4125	12.22771395	37.38963198	66	0.011378296	0	1	0.96889586	2.485168814	13	0	1	NA	NA	-1012.911421	770.8239391	-300.3128526	0.011481179	0	0	0	0	0.225175787	0.0325553	0.195786936	0.115537198
TCGA-AY-6196-01A	CRC	0.0052	0.9948	46.9165320967571	0.243965966903137	46.6725661298539	0	6	0	6	C3	GI.CIN	0.382378911	0.62	0.48	4.995040316	-0.2406	-0.265	1.3261	2.2564	0.3476	0.6464	93	91	1.570547091	5.418387463	223	0.739035751	15	64	0.804024704	4.105306301	165	4.101237816	62	0.993725291	1.354862031	62.35382066	-159.9668808	-1284.307793	0.04950976	0.02310849	0	0.007346204	0	0.01341714	0.0457701	0.28184353	0.02443495
TCGA-AY-6386-01A	CRC	0.0292	0.9708	37.734663266377	1.10185216737821	36.6328110989988	0	542	0	542	C1	GI.GS	0.26479317	0.31	0.02	14.33943192	0.7118	0.22	-0.4581	0.1038	-0.5215	-0.0542	32	157	1.057430286	2.575791723	107	0.054445919	2	0	0.882577278	3.255721186	40	2.67011989	15	0.985993498	0.84672639	-752.9521126	600.1979591	-13.59450175	0	0.012564321	0	0	0	0.321359063	0.038163286	0.094917513	0.142357953
TCGA-AZ-4313-01A	CRC	0	1	43.8881494226044	0	43.8881494226044	0	2310	0	2310	C1	NA	0.415139966	NA	NA	8.805547342	1.1106	0.5485	-1.4878	-1.0082	-1.0329	-0.307	NA	NA	NA	NA	61	0.138133862	4	0	NA	NA	NA	0	1	NA	1.219649252	-1836.873485	916.2242055	1455.000147	0	0.017980057	0.001566532	0	0	0.243776848	0.049683232	0.037926657	0.108860773
TCGA-AZ-4323-01A	CRC	0.2652	0.7348	25.5454473724977	6.77465264318639	18.7707947293113	1	43	1	43	C1	GI.GS	0.621880545	0.8	0.45	NA	0.7591	0.287	0.6739	2.5662	-0.3043	0.4105	29	NA	0.473556375	1.169962809	97	0.093021137	4	4	0.654075461	1.72614264	14	4.792324329	126	0.990910874	7.166041561	-1259.651071	32.47819005	-2949.484689	0.057798203	0.198980284	0	0	0	0.045980527	0.033704151	0.096497828	0
TCGA-AZ-4615-01A	CRC	7e-04	0.9993	53.6001334161236	0.0375200933912865	53.5626133227323	0	1002	1	688	C2	GI.HM-indel	0.228964061	0.35	0	16.07671708	0.6597	0.2075	0.2953	0.4828	1.4096	0.0864	217	1371	8.163128215	24.52054162	100	0.058709583	2	1	NA	NA	NA	NA	NA	NA	0.866278458	-588.1257283	408.7878023	-2058.379225	0	0.033184495	0	0	0	0.042377954	0.092839969	0.21751937	0.000474241
TCGA-AZ-4616-01A	CRC	0	1	41.7885010195115	0	41.7885010195115	1	156	1	156	C2	GI.CIN	0.294779528	0.49	0.41	21.77416755	0.6452	0.4625	-0.477	-0.0469	0.6276	0.1968	40	45	0.870461779	2.643624662	88	0.485616618	11	22	0.999989079	0.69313961	2	1.747868097	6	0.975503759	1.771923044	-583.3283062	406.6285281	-2555.632811	0.032469169	0	0	0	0	0.067636711	0.158872979	0.104806251	0.023009865
TCGA-AZ-5407-01A	CRC	0	1	32.7972417003536	0	32.7972417003536	0	2683	0	2683	C1	GI.GS	0.152536625	0.27	0.15	12.77721073	0.6285	0.303	-0.4714	0.8194	-0.9818	-0.478	37	0	0.75230575	2.310653375	75	0.214246781	6	1	0.887175971	3.689661136	64	2.778225413	19	0.943550005	0.842099893	-1642.935815	501.6796715	861.863608	0	0.013155746	0.010322639	0.017922427	0	0.016401062	0.014247387	0.116663079	0.012946207
TCGA-AZ-6598-01A	CRC	0	1	51.8299204701547	0	51.8299204701547	1	1503	0	1503	C1	GI.HM-indel	0.089465097	0.14	0.02	14.25850719	0.8318	0.2385	-0.1857	-0.2344	-1.1492	-0.1883	763	5272	18.04844471	56.57541925	123	0.947686443	10	0	NA	0	1	1.791759469	6	1	1.076623199	-1456.768848	442.9395944	-1491.823742	0	0.023135704	0	0.017793175	0	0.063806073	0.055079522	0.237162233	0
TCGA-AZ-6601-01A	CRC	0.2452	0.7548	30.4481264753556	7.46588061175719	22.9822458635984	1	3042	NA	NA	NA	NA	NA	NA	NA	NA	NA	NA	NA	NA	NA	NA	NA	NA	NA	NA	NA	NA	NA	NA	NA	NA	NA	NA	NA	NA	NA	NA	NA	NA	NA	NA	NA	NA	NA	NA	NA	NA	NA
TCGA-CA-5254-01A	CRC	0.0033	0.9967	50.627708215846	0.167071437112292	50.4606367787337	0	386	0	386	C1	GI.CIN	0.111346618	0.28	0.07	0.642197383	0.4118	0.1815	-0.6817	-0.4087	-0.6877	-0.1542	93	62	1.494327418	4.914038241	402	0.547151205	15	28	0.891805539	3.680601303	62	2.397895273	11	1	1.699614165	-1038.458144	200.9759488	-1014.823696	0.051795551	0.014429865	0	0.000572966	0	0.165828446	0.020702352	0.094542856	0.064174266
TCGA-CA-5255-01A	CRC	0.0025	0.9975	48.6928752113544	0.121732188028386	48.571143023326	0	376	0	376	C1	GI.CIN	0.328083574	0.73	0.18	5.284535882	0.4069	0.249	-1.1771	-1.2424	-0.0872	-0.341	29	2	0.366398134	1.127378875	44	0.374379097	14	2	NA	NA	NA	1.098612289	3	1	1.730723517	75.0965322	318.3986798	788.1986016	0	0.129326048	0.074402357	0.007826949	0	0.04253787	0.083157316	0.129633023	0.01210599
TCGA-CA-5796-01A	CRC	0	1	54.8928517381631	0	54.8928517381631	0	377	0	377	C3	GI.GS	0.108510582	0.16	0	4.623240861	-0.1859	-0.0655	-0.5052	0.2356	-0.4411	-0.4205	31	85	0.637718759	1.428490019	54	0.113527046	4	1	0.77024954	2.981790798	48	2.926417556	19	0.993879505	0.445184238	-1259.088348	78.87518232	1574.134655	0	0.097872927	0	0.014726237	0	0.016094881	0.009305708	0.169943059	0.013099693
TCGA-CA-6718-01A	CRC	0.017	0.983	36.9264400510678	0.627749480868152	36.2986905701996	1	306	1	207	C2	GI.HM-SNV	0.328323077	0.52	0.04	13.01722267	1.1573	0.393	0.5123	0.9631	1.3165	0.187	1803	74	17.42767715	89.14486172	91	0.114100442	2	11	0.81480432	3.203668511	51	3.176082815	25	0.986705604	1.489660811	181.9940955	914.7297297	-1306.384417	0	0.069422402	0	0.001955172	0	0.053073693	0.163075711	0.196274459	0
TCGA-CK-4951-01A	CRC	0.0034	0.9966	48.4172179688128	0.164618541093964	48.2525994277189	1	2134	1	480	C2	GI.HM-indel	0.278074594	0.4	0.03	15.39199361	0.7461	0.2405	0.2659	0.3778	1.3117	0.3707	2186	2711	44.50485879	106.0945212	111	0.002621721	0	0	0.915028923	1.639511737	6	2.588573163	14	0.980870379	1.074824801	-331.6839593	532.9294272	-1560.247941	0.000992596	0.006680732	0.007051565	0.003086381	0	0.11298775	0.090593177	0.181097551	0.135397224
TCGA-CK-4952-01A	CRC	8e-04	0.9992	52.556643728237	0.0420453149825896	52.5145984132545	0	475	0	475	C1	GI.CIN	0.098396624	0.15	0.09	9.829378764	1.1609	0.393	-0.5797	-1.1983	-1.2152	-0.1646	73	47	1.512111047	3.436616016	120	0.154681663	4	6	0.174620434	0.121037661	2	1.386294361	4	1	0.778721392	-1317.802837	1051.771004	-279.783413	0	0	0.031123781	0	0.023644226	0.208798645	0.009604292	0.228421282	0.128219461
TCGA-CK-5913-01A	CRC	0.0035	0.9965	47.9873259867254	0.167955640953539	47.8193703457719	0	1561	0	1561	C1	GI.HM-indel	0.23961015	0.3	0	9.917636311	0.9037	0.3145	-0.097	-0.2585	0.0351	0.3146	410	1359	6.406262197	19.64755217	79	0.059516908	2	4	NA	NA	NA	1.33217904	4	0.960964047	1.004427531	-441.2157197	1094.135414	2046.300421	0	0.066997814	0.007117618	0.03328372	0	0.109710629	0.116303048	0.219483072	0.019012421
TCGA-CM-4746-01A	CRC	0.0044	0.9956	51.4855827997415	0.226536564318862	51.2590462354226	0	1126	0	1126	C1	GI.HM-indel	0.129985144	0.19	0.01	13.03047141	0.6266	0.355	-1.2548	-0.8202	-0.5032	-0.3586	317	1146	6.162197141	17.8105698	110	0.13588191	5	8	NA	NA	NA	NA	NA	NA	1.213155675	-1572.244163	136.20747	-571.4069218	0.020742077	0	0.013691551	0	0	0.175712006	0.032316312	0.057138864	0.148267454
TCGA-CM-5861-01A	CRC	0.0136	0.9864	46.0209353117809	0.62588472024022	45.3950505915407	0	457	1	335	C1	GI.HM-indel	0.239759323	0.26	0	0.138882237	0.5187	0.1185	-1.0274	-1.0782	-0.0722	-0.1052	517	1668	11.35572857	33.58665376	66	0.084722785	3	1	NA	NA	NA	0	1	NA	1.520865855	-723.2364017	249.3197395	2890.188387	0	0.039171625	0	0	0	0.128416994	0.155565635	0.070392416	0.042826527
TCGA-CM-5863-01A	CRC	0.0356	0.9644	35.9988349907915	1.28155852567218	34.7172764651193	0	457	0	457	C1	GI.GS	0.361277994	0.38	0.59	1.812448397	0.0903	0.0265	-0.0831	0.0122	-0.3798	0.5542	27	0	0.482450823	1.58924977	61	0.194400413	NA	2	0.735869968	2.084876614	17	1.609437912	5	1	1.122986502	-347.3591221	-43.72371354	-439.5153143	0.028406283	0.033632561	0	0.0055359	0	0.111644547	0.016113582	0.184981185	0.120694828
TCGA-CM-6162-01A	CRC	6e-04	0.9994	51.2940134829076	0.0307764080897445	51.2632370748178	0	365	0	365	C1	GI.HM-indel	0.39029987	0.51	0.05	5.640512336	0.6485	0.115	0.8031	0.8794	-0.0155	0.9467	418	1110	10.30034306	25.18735289	51	0.000495125	0	0	0.810221284	3.153235639	49	3.141804159	24	0.988593752	1.672125229	-382.7566752	861.4983739	-1776.914557	0	0.039317928	0	0	0	0.087939458	0.069788668	0.313124024	0.023610931
TCGA-CM-6167-01A	CRC	0.3277	0.6723	28.6748203805298	9.39673863869961	19.2780817418302	0	456	0	456	C1	GI.CIN	0.36969193	0.73	0.09	13.26142394	0.0464	-0.0195	0.3367	0.9451	-0.1877	0.609	41	14	0.578028232	1.834611345	92	0.220832357	23	11	0.676829412	1.832888025	15	3.044522438	21	1	1.559594748	-299.0544332	149.0652481	-1390.170017	0.047615035	0.077016682	0	0	0	0.022692495	0.058189208	0.261736455	0
TCGA-CM-6171-01A	CRC	0.0025	0.9975	54.8225168207725	0.137056292051931	54.6854605287205	0	427	0	427	C1	GI.HM-indel	0.161748612	0.23	0.07	2.973733376	0.7989	0.0935	-0.327	-0.5975	-0.2283	0.0171	370	1263	10.27146797	28.70875296	59	0.094004221	1	4	0.667297438	1.536509133	10	1.33217904	4	0.960964047	2.721498134	-333.0673181	518.6450524	856.7408892	0	0.048305269	0	0	0	0.06875911	0.071613896	0.226117509	0.128868941
TCGA-CM-6172-01A	CRC	0.1688	0.8312	30.4281591625432	5.13627326663729	25.2918858959059	0	335	0	335	C1	GI.CIN	0.099223321	0.26	0.16	0.918940971	0.6909	0.0795	-0.4571	-0.4159	-0.9003	0.0715	44	1	1.041191544	2.031593256	166	0.388781402	9	18	0.862628614	2.493317385	18	1.945910149	7	1	0.896989426	-2120.292145	838.9652513	1107.775311	0	0.013930925	0.033198148	0.017934981	0	0.105641925	0.002227119	0.365859027	0
TCGA-CM-6674-01A	CRC	9e-04	0.9991	54.9046781085103	0.0494142102976593	54.8552638982126	0	394	0	394	C2	GI.HM-indel	0.368657359	NA	NA	10.02478542	0.7618	0.29	-0.0815	0.0936	0.4079	0.2376	305	1171	7.709506229	21.1150394	53	0.000115773	0	0	NA	0	1	2.153532457	10	0.935267263	1.206008651	-669.3553123	843.2676385	535.3334922	0	0.043072973	0	0.005845205	0	0.126958879	0.117170316	0.200644778	0
TCGA-CM-6675-01A	CRC	0	1	35.3036570428495	0	35.3036570428495	0	397	1	337	C2	GI.CIN	0.056336743	0.07	0.19	6.082264232	0.8942	0.2025	-0.83	-1.0261	0.643	0.0171	40	116	0.843267317	2.012960692	245	0.943104301	4	39	NA	NA	NA	1.747868097	6	0.975503759	0.537660033	-597.1955991	835.5291619	540.7377023	0.029997381	0	0	0.014182634	0	0.043710622	0.069057399	0.288098929	0.031070019
TCGA-CM-6680-01A	CRC	0.4482	0.5518	26.4660298971304	11.8620745998938	14.6039552972365	0	366	0	366	C1	GI.CIN	0.204736788	0.25	0.24	5.670598751	0.3275	0.0275	0.0735	0.5844	-0.159	0.3581	50	22	NA	NA	65	0.035427355	2	5	0.896312116	2.770538802	22	2.043191871	8	0.982567593	1.661884902	-892.2968185	-266.8050436	847.3341984	0	0.023152834	0	0.01185542	0	0.088866534	0.056348512	0.314163686	0.028359486
TCGA-D5-5539-01A	CRC	0.0828	0.9172	27.9635955902653	2.31538571487397	25.6482098753914	0	596	1	579	C1	GI.CIN	0.207956257	0.45	0.07	2.421640065	0.6356	0.2005	0.1193	0.0853	-0.5655	0.3113	41	5	1.039743709	2.261442568	143	0.92567973	17	17	0.920308501	2.360544697	13	1.791759469	6	1	1.588843355	-960.0498122	42.24293612	2412.626787	0	0.048293427	0	0	0.00737808	0.390500774	0.044622184	0.18702072	0.130553354
TCGA-D5-6536-01A	CRC	0.0074	0.9926	46.34798904275	0.34297511891635	46.0050139238336	0	543	1	493	C4	GI.CIN	0.206811579	0.26	0.08	4.84474342	0.4603	0.176	-0.1597	-1.4949	-1.0085	0.4604	57	71	0.600061626	2.500256776	133	0.333691868	7	23	NA	NA	NA	NA	0	NA	1.795119608	-882.9470418	136.1986307	880.6625729	0	0	0.006716263	0	0	0.345371932	0.00030004	0.237351023	0.233388319
TCGA-D5-6540-01A	CRC	0.0977	0.9023	33.7268370214191	3.29511197699265	30.4317250444265	0	491	0	491	C1	GI.HM-indel	0.202320202	0.24	0.01	6.181431475	0.9957	0.2815	-0.4448	-0.2781	-0.322	0.2491	501	3125	10.61335583	29.86608586	55	0.076547086	4	0	NA	NA	NA	2.163955657	9	0.984858662	0.810936927	-705.1833666	742.1567477	2337.331541	0	0.003883972	0	0	0	0.320639488	0.060332972	0.105545026	0.159558879
TCGA-D5-6928-01A	CRC	0.1192	0.8808	27.4431791509978	3.27122695479894	24.1719521961989	0	354	0	354	C2	GI.HM-indel	0.541600904	0.69	0	0.260104042	0.6005	0.0685	1.393	2.5963	1.2408	0.4098	696	1870	12.86700964	40.18987018	48	0.152759494	9	1	0.867270682	4.599400863	201	4.301024156	88	0.960621087	2.656196035	135.5192034	623.6858983	538.4985704	0.067722645	0.006610339	0	0	0	0.081592707	0.10701238	0.173883015	0
TCGA-D5-6930-01A	CRC	0.104	0.896	31.5679518944674	3.2830669970246	28.2848848974427	0	406	0	406	C1	GI.HM-indel	0.371130966	0.56	0	1.724734158	0.804	0.3195	0.1052	1.406	0.056	0.3341	474	1864	11.10763815	30.66445128	73	0.001332894	0	0	0.807562345	3.175194327	51	3.120291565	23	0.995151434	0.970519379	-799.8370585	769.7698514	-184.2072551	0	0.138299421	0	0	0	0.129720711	0.108024884	0.109009752	0.065054415
TCGA-DM-A1HA-01A	CRC	0	1	37.6721022348645	0	37.6721022348645	0	4000	0	4000	C1	GI.GS	0.027744032	0.07	0.14	13.35424218	0.4139	0.271	-1.439	-1.0397	-0.2193	-0.71	25	0	1.022666431	3.43511032	256	0.895701031	6	37	NA	NA	NA	1.242453325	4	0.896240625	1.754299947	-622.306285	-425.4113573	-2587.44913	0	0.000877766	0	0	0	0	0.172055511	0.113015492	0
TCGA-DM-A1HB-01A	CRC	0	1	35.7531225928552	0	35.7531225928552	0	4126	0	4126	C1	GI.HM-indel	0.226454387	0.26	0	NA	0.9527	0.3845	-1.0561	-1.5704	-0.8127	-0.0376	424	3188	9.898531905	27.40544695	81	0.000408287	0	0	NA	NA	NA	0	1	NA	0.815653146	-396.0200668	672.7061123	2459.343167	0.004101894	0	0	0.009191869	0	0.19011603	0.017799004	0.087801446	0.393939097
TCGA-DM-A28K-01A	CRC	0.0051	0.9949	49.5819789756423	0.252868092775776	49.3291108828666	0	2988	0	2988	C1	GI.CIN	0.093646016	0.12	0	0.429846719	0.8065	0.247	-1.103	-1.4677	-0.873	-0.3495	39	24	1.039625319	2.452449471	94	0.274572684	8	12	NA	NA	NA	0	1	NA	1.847583085	-2316.536689	903.2199148	730.255942	0.02678119	0	0	0	0	0.230315356	0.058259098	0.288748142	0.079858693
TCGA-F4-6461-01A	CRC	0.0266	0.9734	38.0243624553088	1.01144804131121	37.0129144139976	1	338	1	288	C1	GI.CIN	0.166077761	0.41	0.07	0.627887095	0.205	0.004	-0.0756	1.0584	-0.4134	0.3838	80	0	1.021281793	3.332603744	195	0.104356579	1	10	0.994309293	1.092360408	3	2.45831133	12	0.989297256	1.369595618	-1150.785355	10.50712026	-2031.477662	0	0.402540577	0	0	0	0.073368778	0.039377035	0.097072627	0.037208424
TCGA-F4-6570-01A	CRC	0.0051	0.9949	57.1502406856167	0.291466227496645	56.85877445812	1	188	0	188	C1	GI.HM-indel	0.255888944	0.41	0.07	17.09533866	0.4979	0.094	0.7561	0.8847	0.3088	0.472	727	2706	13.07897374	41.96944513	84	0.130360447	0	5	0.867876976	3.747048527	75	3.16936783	26	0.972766704	1.085529057	189.6932406	388.07712	-1865.453789	0.00608818	0.008164615	0	0.008801121	0	0.041028401	0.09197104	0.322904858	0
TCGA-F4-6704-01A	CRC	0.0044	0.9956	36.9752451912677	0.162691078841578	36.8125541124262	0	47	0	47	C1	GI.CIN	0.238196154	0.5	0.59	0.202860331	0.4412	0.202	0.1227	0.4199	-0.1569	0.5921	39	NA	0.480877356	2.013673928	118	0.658713317	16	26	0.863538301	4.291624131	144	2.842754265	20	0.948934686	1.504569515	-1387.749669	107.2879698	-2444.112468	0	0.023767424	0	0	0.002494514	0.123071505	0.039864004	0.371834193	0
TCGA-F4-6807-01A	CRC	0	1	32.3472510006557	0	32.3472510006557	0	1309	0	1309	C1	GI.CIN	0.314530422	0.45	0.23	13.45767184	0.5387	0.1745	0.458	1.1709	0.4437	0.653	63	14	1.29149693	3.847012132	80	0.258696958	5	18	0.940712006	3.80334687	57	3.107972276	23	0.991222456	1.166100797	-732.1479649	185.6756575	-1382.971356	0	0.064759819	0	0.014548521	0	0.042242194	0.111830066	0.292079994	0.001705313
TCGA-F4-6856-01A	CRC	0	1	47.7948912448791	0	47.7948912448791	0	1074	0	1074	C1	GI.HM-indel	0.318827318	0.4	0	5.938670575	0.7343	0.1745	-0.7913	-0.0361	-0.1549	-0.0154	303	2164	9.042164333	24.7792645	71	0.014649762	0	5	0.665321755	0.461165899	2	1.609437912	5	1	0.905825301	-1359.826967	704.4844542	2071.119807	0	0.07744812	0.004541085	0.000768654	0	0.081595401	0.034172452	0.072836312	0.046734693
TCGA-G4-6299-01A	CRC	0.0016	0.9984	53.4337026496338	0.0854939242394141	53.3482087253944	0	2268	0	2268	C2	GI.CIN	0.254301676	0.46	0.16	5.114424527	0.6325	0.1575	0.2307	0.7946	0.4872	0.1204	77	71	1.230906383	3.771287642	211	0.938495723	15	51	0.90816654	3.605686271	53	2.563151406	15	0.946493313	1.18570948	-240.8262269	205.3501526	-1765.905476	0	0.071421445	0	0.014984161	0	0.068184152	0.052719009	0.294168649	0.003267447
TCGA-G4-6303-01A	CRC	0.2888	0.7112	28.5075637005777	8.23298439672685	20.2745793038509	1	2003	1	872	C1	GI.CIN	0.109711915	0.32	0.26	5.092291602	0.4813	0.032	-0.367	-0.2728	-1.1895	0.2591	47	14	0.86275532	2.055387674	162	0.49885621	14	26	0.84350937	2.680718183	24	1.945910149	7	1	0.953973039	-1700.76327	-103.9373811	1623.392427	0	0.028536949	0.032208393	0.040152581	0.015795612	0.142039824	0.026866	0.195853629	0.11376852
TCGA-G4-6309-01A	CRC	0.0204	0.9796	39.1632378250115	0.798930051630236	38.3643077733813	0	2600	1	2176	C1	GI.HM-indel	0.105621042	0.19	0	6.471317548	1.0841	0.4845	-0.7476	-0.0019	-0.7133	-0.0381	325	1246	6.669723714	20.71410129	161	0.000849212	0	4	NA	NA	NA	1.609437912	5	1	2.101107459	-125.9810598	1046.934133	358.1133215	0.004808208	0.011420846	0.021611157	0.000187752	0	0.085962656	0.010381626	0.198523084	0.094087999
TCGA-G4-6320-01A	CRC	0.1884	0.8116	33.9241946167232	6.39131826579065	27.5328763509325	0	804	0	804	C1	GI.HM-indel	0.091834043	0.56	0.25	3.499988384	0.5558	0.159	-1.0734	0.0513	-1.3024	-0.3555	590	1071	8.736858505	23.60441034	60	0.25510664	9	4	NA	NA	NA	0.693147181	2	1	1.385503447	-1151.281181	310.0427939	-1169.510254	0	0.216014008	0	0	0.019453353	0.060683352	0.050897582	0.022276831	0.075100702
TCGA-G4-6321-01A	CRC	0	1	46.5205087198852	0	46.5205087198852	0	672	0	672	C4	GI.GS	0.313656941	0.43	0.03	9.889866447	-0.6764	-0.364	-0.4659	1.0686	0.7099	-0.3826	13	0	0.438132009	1.862061038	39	0.000304748	0	1	0.938776253	1.510902093	5	2.163955657	9	0.984858662	1.530407502	171.9839138	-448.2005073	3020.862007	0	0.132311473	0.010136013	0.018034076	0.004058531	0.028722147	0.011209578	0.06275664	0.016235571
TCGA-G4-6322-01A	CRC	0.1884	0.8116	30.7127981089562	5.78629116372736	24.9265069452289	0	792	1	789	C1	GI.CIN	0.080627018	0.12	0.03	6.955794264	0.6454	0.275	-0.7061	-0.2056	-0.8334	0.1047	32	3	0.756678883	1.891697207	239	0.2111553	2	8	0.885951895	3.097737501	33	1.791759469	6	1	3.637039946	-1167.192818	418.5464061	-2206.395452	0	0.037821597	0	0	0	0.188322424	0.041218867	0.163863459	0.054465533
TCGA-G4-6323-01A	CRC	0.0634	0.9366	31.3353039045421	1.98665826754797	29.3486456369941	0	419	0	419	C1	GI.GS	0.329437684	0.4	0.33	22.39872915	0.0859	0.05	-0.158	1.5419	-0.7601	-0.4731	41	2	0.700080048	2.362770163	67	0.07638566	2	3	0.872227054	3.195457582	39	2.564949357	13	1	2.51890024	-1553.695983	-315.823133	774.0630572	0.062451188	0.435093481	0.007307072	0	0	0	0.011065676	0.10988882	0
TCGA-G4-6586-01A	CRC	0.1397	0.8603	33.704043185031	4.70845483294883	28.9955883520822	0	1089	0	1089	C2	GI.HM-indel	0.272422624	0.34	0.02	6.97262278	0.7143	0.2835	-0.5787	0.2656	0.0456	-0.5856	422	1979	8.805224203	27.27843233	61	0.045041726	0	5	NA	NA	NA	2.273965716	11	0.948317361	0.723296188	-167.295852	771.2787389	1572.639926	0	0.034514593	0.00197997	0	0	0.047468556	0.043858683	0.066722284	0.035562154
TCGA-G4-6588-01A	CRC	0.0036	0.9964	51.1718001880121	0.184218480676843	50.9875817073352	0	796	0	796	C1	GI.HM-indel	0.243460387	0.39	0	7.820325009	1.0893	0.3655	-0.4033	-0.4208	-0.1093	0.0427	829	3549	16.93903327	48.07022954	97	0.003258217	0	0	0.883253678	1.582578142	6	1.791759469	6	1	1.193839747	-1049.693302	887.3382533	11.67373088	0	0	0	0	0	0.305431933	0.058177834	0.176323724	0.181806314
TCGA-G4-6628-01A	CRC	0.0017	0.9983	45.6192060713347	0.077552650321269	45.5416534210135	0	2424	0	2424	C2	GI.HM-indel	0.343114252	0.49	0.01	14.86130438	0.8572	0.3255	0.6212	1.3571	1.1635	0.0065	693	2198	17.60683182	48.92589671	71	0.088476342	2	2	0.83734089	3.149406654	43	3.726200396	51	0.947702351	0.525594685	218.8423863	652.2775039	-1935.144093	0	0.041001639	0.016631164	0.00427816	0	0	0.077698495	0.283606838	0.003003039
TCGA-NH-A50U-01A	CRC	1	0	22.327259021108	22.327259021108	0	1	334	1	276	C2	GI.CIN	0.062062219	0.17	0.22	16.28198885	0.8158	0.197	-0.5907	-1.254	1.2494	-0.0813	45	56	0.72403741	1.922444159	148	0.921959863	21	9	NA	NA	NA	1.098612289	3	1	1.223363394	-434.8113247	40.17841403	771.9349478	0.036204239	0.002376156	0	0	0	0.339699738	0.005493487	0.152487131	0.23633528
TCGA-NH-A6GA-01A	CRC	0.7646	0.2354	22.1713239233565	16.9521942717984	5.21912965155813	1	302	1	6	C1	GI.CIN	0.120798352	0.2	0.04	8.435689049	0.5557	0.1745	-0.5677	-0.1291	-0.4844	0.0605	34	0	0.702663555	1.914152444	116	0.900565737	12	24	0.895171786	2.224418323	12	2.197224577	9	1	1.06086617	-511.1107467	423.370142	-734.4007933	0.062832166	0	0	0.060840643	0	0.113368459	0.000717277	0.152784787	0.06014642
TCGA-WS-AB45-01A	CRC	1	0	29.592871831578	29.592871831578	0	0	2130	0	2130	C6	GI.HM-indel	0.464362067	0.76	0.01	NA	0.5182	-0.0805	1.1403	0.3628	-0.4375	1.0594	1096	5367	21.76225906	58.51468991	76	0.201342952	7	6	0.863846903	3.095611737	36	2.67011989	15	0.985993498	0.718515302	-660.0649583	626.0071066	3881.587492	0	0.058825631	0	0	0.007224274	0.055740068	0.024898274	0.348979498	0.017507105
TCGA-2H-A9GF-01A	ESCA	0.0179	0.9821	30.5465390804763	0.546783049540526	29.9997560309358	1	784	1	172	C1	GI.CIN	0.119211181	0.32	0.03	NA	0.8518	0.078	-0.2819	-0.7479	-0.2946	0.2465	114	NA	2.038089793	5.196009143	524	0.866838198	15	49	NA	0	1	2.978508421	20	0.994250537	5.441663434	-531.2843105	360.5783056	-97.76100536	0	0.029071799	0	0	0	0.32415455	0.041382007	0.391533669	0
TCGA-2H-A9GG-01A	ESCA	0.0181	0.9819	36.9763323905788	0.669271616269477	36.3070607743093	1	610	1	504	C3	NA	0.086270218	NA	NA	NA	0.2125	-0.0695	0.0123	0.713	0.0667	0.0934	NA	NA	NA	NA	NA	NA	NA	NA	0.892471687	4.763601612	208	4.39246688	101	0.951755618	6.793542805	185.051801	691.2086385	-1021.135402	0	0.176515494	0	0	0	0	0.037127007	0.093656529	0.008290818
TCGA-2H-A9GH-01A	ESCA	0.0038	0.9962	44.8313109756268	0.170358981707382	44.6609519939194	1	951	1	800	C2	GI.CIN	0.155891728	NA	NA	NA	0.9618	0.1795	-0.0785	-0.257	0.5829	0.008	55	NA	0.768684951	2.170404567	358	0.478795259	NA	NA	0.947230683	3.646977943	47	3.273342779	29	0.972098367	2.315530731	-675.4045985	768.6754292	-456.8918184	0	0.045385791	0	0.076688735	0	0	0.041102263	0.359038729	0.022288731
TCGA-2H-A9GI-01A	ESCA	0.0306	0.9694	29.6845899791298	0.908348453361373	28.7762415257685	1	435	1	400	C2	GI.CIN	0.264157846	0.4	0.23	NA	0.5496	0.1775	-0.4424	0.4758	1.229	-0.3118	NA	NA	1.294809488	3.686915154	279	0.915634702	19	35	0.676089792	4.314680666	591	3.666868599	66	0.875219755	1.249197785	-403.0580461	439.5387919	-841.9740444	0	0.264164373	0.019091998	0.006495744	0	0.047042057	0	0	0.054624721
TCGA-2H-A9GJ-01A	ESCA	0.0126	0.9874	43.6574785880223	0.550084230209081	43.1073943578132	1	1781	1	1261	NA	NA	0.087335735	0.17	0.14	NA	NA	NA	NA	NA	NA	NA	NA	NA	0.551571126	1.845641845	356	0.365578476	6	28	0.809384693	3.982157253	137	NA	NA	NA	NA	NA	NA	NA	NA	NA	NA	NA	NA	NA	NA	NA	NA
TCGA-2H-A9GK-01A	ESCA	0.0052	0.9948	46.7855657130328	0.243284941707771	46.542280771325	1	232	1	113	C1	GI.CIN	0.37800705	0.53	0.52	NA	0.2879	0.002	0.4658	1.295	0.3685	0.4943	101	NA	1.322878974	3.373341383	143	0.386860294	4	39	0.893830131	5.939582534	769	4.685296833	262	0.84141648	2.200240046	208.0364209	68.99890485	-682.8270226	0	0.071265115	0.063790802	0.058038952	0	0	0.002151122	0.104409383	0.084578559
TCGA-2H-A9GL-01A	ESCA	0.0075	0.9925	34.9756063119094	0.26231704733932	34.71328926457	1	180	1	109	C1	GI.CIN	0.100955048	0.25	0.33	NA	1.1517	0.205	0.1126	0.9519	0.3939	0.1655	74	NA	1.253823161	3.847940045	219	0.67144209	13	44	0.815048627	4.232512352	180	4.46587528	134	0.911805094	2.217679971	-245.6756339	1772.416061	-1257.731003	0	0.272346099	0.006604979	0.022873391	0	0.001958964	0.059725916	0.078415568	0.019849767
TCGA-2H-A9GM-01A	ESCA	0.0218	0.9782	39.4680906867839	0.860404376971889	38.607686309812	1	424	1	367	C1	GI.CIN	0.175566005	NA	NA	NA	0.694	0.0915	-0.3821	-0.2523	-0.3682	0.1596	13	NA	0.634219571	2.099485475	373	0.631104331	NA	NA	0.913714968	4.286554781	109	3.557432418	69	0.840184916	2.548967014	-777.6982459	810.9578971	-1967.446714	0	0.034477932	0.015159911	0	0	0.042577994	0.070567424	0.148075175	0.017983839
TCGA-2H-A9GN-01A	ESCA	0.0121	0.9879	37.1034653718812	0.448951930999762	36.6545134408814	1	272	1	242	C1	GI.CIN	0.10457781	0.25	0.24	NA	1.121	0.2965	-0.4702	-1.0989	-1.0541	0.4494	38	NA	0.668778078	2.09262818	509	0.702217141	20	34	0.961729935	2.538060435	14	3.906338631	52	0.988635202	2.139134089	264.630559	1147.086719	-1804.034379	0.010707299	0	0.020468596	0	0	0.123259599	0.037186259	0.177968971	0.167476157
TCGA-2H-A9GO-01A	ESCA	0.0207	0.9793	41.4969508832366	0.858986883282998	40.6379639999536	1	494	1	362	C1	GI.CIN	0.364465015	0.44	0.67	NA	1.0739	0.348	-1.2842	-1.5211	-0.5792	-0.3888	42	NA	0.998035021	2.473391139	189	0.625403295	9	36	NA	NA	NA	1.316786832	7	0.67669457	7.235722931	-1697.298257	1076.373684	-1716.308706	0.166534839	0	0.06865893	0	0	0	0	0.135398737	0.101689539
TCGA-2H-A9GR-01A	ESCA	0.0206	0.9794	39.8841495790751	0.821613481328946	39.0625360977461	1	987	1	987	C2	GI.CIN	0.287930473	0.42	0.66	NA	0.5206	0.112	-0.1044	0.7302	0.8432	0.2944	NA	NA	1.625231255	5.677755943	259	0.503472631	5	44	0.8842396	5.291233423	397	3.334150444	92	0.737352131	2.237575268	-1134.710631	505.6096293	629.375501	0	0.152159853	0	0.04465585	0	0	0.058880608	0.095063857	0
TCGA-IC-A6RE-01A	ESCA	9e-04	0.9991	39.2593343602801	0.0353334009242521	39.2240009593559	0	234	0	234	C2	GI.HM-SNV	0.247937256	0.46	0.53	NA	0.8769	0.097	-0.078	1.0806	0.5418	0.164	NA	NA	2.500156644	8.46544267	420	0.412161463	8	31	0.876070813	4.473169805	165	4.247796655	95	0.932786888	3.799379659	116.3216797	1032.262745	-1295.972856	0	0.193906995	0.051793285	0	0	0	0.025855369	0.20592458	0.009048253
TCGA-IC-A6RF-01A	ESCA	0.4288	0.5712	32.4671510499645	13.9219143702248	18.5452366797397	0	477	NA	NA	NA	NA	NA	NA	NA	NA	NA	NA	NA	NA	NA	NA	NA	NA	NA	NA	NA	NA	NA	NA	NA	NA	NA	NA	NA	NA	NA	NA	NA	NA	NA	NA	NA	NA	NA	NA	NA	NA	NA
TCGA-IG-A3I8-01A	ESCA	1	0	22.4611219809437	22.4611219809437	0	0	1012	0	1012	C1	GI.ESCC	0.074929257	0.38	0.14	NA	0.8241	0.181	-1.171	-1.4315	-0.4649	0.4548	NA	NA	0.81675567	1.792324942	142	0.638996312	19	13	0.458760104	1.325987248	18	2.528888682	36	0.705699824	3.149440326	-1744.374658	886.4416023	-3545.973389	0	0.011223591	0.175195031	0.032300098	0.011338664	0.060087339	0	0.05963949	0.007091247
TCGA-IG-A3QL-01A	ESCA	1	0	26.7815742309886	26.7815742309886	0	0	1071	0	1071	C2	GI.ESCC	0.03676168	NA	NA	NA	0.9666	0.336	-1.4948	-2.0336	0.3321	0.3765	NA	NA	0.996456129	1.918178048	137	0.694671329	NA	NA	NA	0	1	1.820075975	7	0.935334027	3.136336498	-1858.212415	1072.50869	-2550.800511	0.069484979	0	0.055912893	0	0	0.27581512	0.056229153	0.15428508	0.06646006
TCGA-IG-A3YA-01A	ESCA	0.3627	0.6373	26.6711997691577	9.67364415627352	16.9975556128842	0	632	0	632	C1	GI.ESCC	0.531164467	0.77	0.1	NA	0.8976	0.1785	0.617	1.0531	0.6428	0.6391	32	NA	0.409166052	1.270568266	93	0.355351917	7	23	0.783525409	4.226044228	220	4.237556742	251	0.766915724	3.781471566	-373.2015657	1282.253734	-1682.496566	0	0.134825906	0.055815244	0.004459862	0	0.209967977	0.06174532	0.212142275	0
TCGA-IG-A3YB-01A	ESCA	1	0	23.597881640905	23.597881640905	0	0	80	0	80	C3	GI.ESCC	0.142306403	0.42	0.11	NA	-0.2755	-0.1335	0.1682	0.0928	0.4889	0.1112	NA	NA	0.402700095	1.454194788	242	0.590715811	15	54	0.928317307	2.950242374	24	4.762363101	142	0.960962327	1.758071374	-1565.839191	-451.3902108	-2864.978133	0.027870491	0	0.035578387	0.046240934	0	0	0.078454257	0.252910151	0
TCGA-IG-A3YC-01A	ESCA	0.7115	0.2885	27.087683426607	19.2728867580309	7.81479666857612	0	612	1	542	C2	GI.ESCC	0.401773573	0.75	0.31	NA	0.5707	0.174	0.8222	1.5288	1.5736	0.5436	23	NA	0.300955122	1.094382262	127	0.554292022	17	42	0.831172842	4.278457611	172	4.608744422	167	0.90049824	5.035404379	-634.071289	583.129126	-1624.631099	0	0.020401108	0	0.013832758	0	0.219158893	0.081446846	0.183388084	0
TCGA-IG-A4QS-01A	ESCA	0.0357	0.9643	42.0460023117634	1.50104228252995	40.5449600292334	1	118	0	118	C2	GI.CIN	0.137265716	0.39	0.08	NA	0.6127	0.1485	-0.042	-0.3099	0.6427	-0.4017	97	NA	1.198628669	4.568358325	284	0.790571037	17	44	0.749434121	1.206167687	5	2.540599312	16	0.916327507	3.191795724	-537.2507624	640.8087266	-2290.147475	0.035911399	0	0	0	0	0.13798753	0.086541444	0.410267202	0
TCGA-IG-A50L-01A	ESCA	1	0	18.7528905249405	18.7528905249405	0	0	16	0	16	C1	GI.ESCC	0.281071456	0.43	0.48	NA	0.9747	0.314	-0.2393	-0.9432	0.3265	0.7344	67	NA	0.59813339	2.267922438	297	0.711767396	13	48	0.775027026	3.077083534	53	3.545449499	44	0.93691116	5.528886509	-981.7524876	1293.116938	-2721.499382	0	0.007816406	0.055913415	0.00450432	0	0.146787654	0.042163203	0.43343785	0.043919128
TCGA-IG-A51D-01A	ESCA	0.7949	0.2051	28.1449742211936	22.3724400084268	5.77253421276681	0	518	0	518	C2	GI.ESCC	0.318990194	0.62	0.08	NA	1.2157	0.3655	-0.0518	0.2633	2.0005	0.4146	63	NA	NA	NA	173	0.43538212	13	18	0.840856165	4.504118591	212	3.983552587	93	0.878867103	5.629991794	-407.3546947	849.3390954	-283.5334182	0.037343388	0	0.031621035	0.005610411	0	0.115799777	0.170590572	0.147080546	0
TCGA-IG-A5S3-01A	ESCA	1	0	21.2878883914822	21.2878883914822	0	0	712	0	712	C2	GI.ESCC	0.162997173	0.45	0.29	NA	1.03	0.116	-0.5809	0.0965	0.6686	0.1362	28	NA	NA	NA	110	0.789974185	27	22	0.919824292	3.825441686	64	4.151596496	70	0.97719222	3.858054295	-609.4123477	1366.165021	-3769.267697	0	0.073431008	0.009392249	0	0.006878105	0.096032422	0.087583423	0.027301027	0
TCGA-IG-A625-01A	ESCA	1	0	24.0992314299014	24.0992314299014	0	1	390	0	390	C1	GI.ESCC	0.10448165	0.26	0.02	NA	0.5504	0.062	-0.2956	-0.0491	0.3101	0.0581	NA	NA	0.330116918	1.155409212	217	0.358465529	9	19	0.80147133	3.737612734	106	3.637584814	72	0.850565537	3.729094982	-1519.363644	743.7205091	-2379.034966	0	0.09342616	0.002688296	0.043625384	0	0	0.111349203	0.32769594	0
TCGA-IG-A7DP-01A	ESCA	0.0088	0.9912	41.2319021750686	0.362840739140604	40.869061435928	0	452	0	452	NA	NA	0.691241156	0.77	0	NA	NA	NA	NA	NA	NA	NA	2	NA	0.044763848	0.111909621	47	4.52e-05	0	0	0.75157429	4.911719316	689	NA	NA	NA	NA	NA	NA	NA	NA	NA	NA	NA	NA	NA	NA	NA	NA
TCGA-IG-A97H-01A	ESCA	0.6426	0.3574	31.4831291898679	20.2310588174091	11.2520703724588	0	441	0	441	C2	GI.ESCC	0.250354485	NA	NA	NA	1.054	0.4075	0.0873	-0.8699	1.677	0.3379	32	NA	0.512793541	1.828220451	288	0.798848649	NA	NA	NA	NA	NA	2.430791329	12	0.978222393	3.280235347	133.1663735	1035.525907	-2682.971629	0.031783324	0	0.073019056	0.023904953	0	0.182876017	0	0.288756387	0.205404506
TCGA-IG-A97I-01A	ESCA	1	0	21.595775946874	21.595775946874	0	0	370	0	370	C2	GI.ESCC	0.144759027	0.37	0.03	NA	0.7982	0.144	-0.4343	-1.1099	0.8306	0.6451	34	NA	0.76399662	2.095533586	174	0.237355337	7	24	0.897186269	2.773240846	22	2.311423445	13	0.901157537	2.754333568	-480.1719912	995.7623179	-1919.287018	0.012684141	0	0.008038287	0	0	0.565806919	0.048225573	0.102223212	0
TCGA-JY-A6FA-01A	ESCA	0.9518	0.0482	24.5229105267203	23.3409062393324	1.18200428738792	1	1361	1	477	NA	NA	0.132474262	0.22	0.32	NA	NA	NA	NA	NA	NA	NA	NA	NA	0.782953353	2.116090144	506	0.485087391	7	49	0.943108781	5.47202879	331	NA	NA	NA	NA	NA	NA	NA	NA	NA	NA	NA	NA	NA	NA	NA	NA
TCGA-JY-A6FB-01A	ESCA	0.0114	0.9886	51.144648872713	0.583048997148928	50.5615998755641	0	1837	0	1837	C4	GI.CIN	0.153176677	0.36	0.35	NA	0.8567	0.1085	-0.6936	-1.8275	-0.335	0.0188	29	NA	0.715989118	1.605551354	209	0.606666157	12	21	NA	0	1	2.751666617	16	0.992453946	1.668033222	-1446.960135	1005.741414	286.3685882	0	0.019362775	0.056707378	0.022697316	0	0.035253451	0	0.33441262	0.110540987
TCGA-JY-A6FD-01A	ESCA	0.6573	0.3427	28.2497006074947	18.5685282093062	9.68117239818842	0	2069	0	2069	C2	GI.ESCC	0.36587418	0.56	0.08	NA	0.8475	0.149	-0.3748	-0.2371	2.1634	0.2324	67	NA	0.949114851	2.56955484	159	0.318191768	8	20	0.834396724	4.175276402	149	3.763554779	59	0.922996988	6.325233016	633.9216459	921.0562765	-1393.413026	0.013274718	0.003473987	0.135794946	0	0	0.040011759	0.133968316	0.041225836	0.083926696
TCGA-JY-A6FE-01A	ESCA	1	0	24.7039262263214	24.7039262263214	0	1	112	1	55	C2	GI.ESCC	0.204085209	0.29	0.18	NA	1.0637	0.402	0.4124	0.0963	0.5992	0.3652	23	NA	0.288004421	1.107709311	375	0.955479061	20	66	0.845349913	4.380420273	178	3.176537889	63	0.766699154	2.322727224	-477.2712417	1091.133664	-3210.933158	0.021783521	0.010088269	0.026240994	0.002715641	0	0	0.012585311	0.496422358	0.075256821
TCGA-JY-A6FG-01A	ESCA	0	1	34.0483588378149	0	34.0483588378149	1	1263	0	1263	C6	GI.ESCC	0.155101939	0.26	0	NA	-0.7142	-0.0675	-1.4275	-1.4332	-0.0441	0.0625	NA	NA	1.590608939	4.263715628	166	0.068043889	0	14	NA	NA	NA	2.826456965	20	0.943494514	4.778171383	-727.7265771	-751.3698028	-1092.532433	0.027486467	0	0.042459071	0.016145674	0	0.131317423	0.035495387	0.10524022	0.168815797
TCGA-JY-A6FH-01A	ESCA	0	1	27.0440296635747	0	27.0440296635747	0	1441	1	749	C2	GI.CIN	0.123733913	0.14	0.11	NA	1.0307	0.124	-1.4333	-1.1509	0.1824	-0.268	72	NA	0.829615329	2.467014003	555	0.939232926	15	33	0.686274673	1.580205831	10	3.450285591	33	0.986780532	6.396660495	-1016.518308	897.8346451	2405.982083	0	0.122064797	0.06302134	0	0	0.088668816	0.013780659	0.102826156	0
TCGA-JY-A938-01A	ESCA	0.0133	0.9867	32.2360965357671	0.428740083925702	31.8073564518414	0	1060	1	493	C2	GI.CIN	0.467873822	0.58	0.07	NA	1.0062	0.0905	0.2982	1.3142	1.0537	0.1646	21	NA	0.956713213	2.46619406	185	0.300952715	10	38	0.67347097	4.605467384	933	4.484894708	136	0.912926882	2.465760955	292.3352274	1107.40604	-3077.690985	0.064127691	0.001372349	0.010679795	0	0	0.01807653	0.121442564	0.136971561	0
TCGA-JY-A939-01A	ESCA	0.0213	0.9787	45.5879396793186	0.971023115169487	44.6169165641492	0	660	0	660	NA	NA	0.44219191	0.79	0.43	NA	NA	NA	NA	NA	NA	NA	22	NA	0.386751094	0.816474531	105	0.01234918	4	16	0.678209567	3.935052193	331	NA	NA	NA	NA	NA	NA	NA	NA	NA	NA	NA	NA	NA	NA	NA	NA
TCGA-JY-A93C-01A	ESCA	0.0092	0.9908	33.5900183194171	0.309028168538637	33.2809901508785	0	705	1	652	C2	GI.CIN	0.119603634	0.34	0.48	NA	0.5292	-0.0115	-0.2058	0.2841	0.5451	0.2265	NA	NA	0.831755321	1.685990516	145	0.599026851	18	21	0.792578353	4.993866431	545	2.994671095	126	0.619209375	2.018330345	-1465.835669	178.2720106	-681.696646	0	0.091184792	0.026269154	0	0	0.084337574	0.005578263	0.128800231	0.070149024
TCGA-JY-A93D-01A	ESCA	0.0209	0.9791	40.2482736739815	0.841188919786213	39.4070847541953	1	960	1	732	C6	GI.CIN	0.383598825	0.67	0.63	NA	0.3138	-0.139	0.9853	1.4346	1.017	0.6141	42	NA	0.648928918	1.946786755	123	0.358302809	9	30	0.781735345	4.799764771	464	4.135303599	218	0.768002115	1.943419969	-378.7731719	694.2005984	-1510.873865	0.067079966	0.064195525	0	0.007221019	0	0	0.10894151	0.242464281	0
TCGA-JY-A93E-01A	ESCA	0.043	0.957	39.7020854490953	1.7071896743111	37.9948957747842	0	767	0	767	C3	GI.CIN	0.331605027	0.54	0.08	NA	0.2616	-0.0725	0.706	1.4158	0.3957	0.345	83	NA	1.19104565	3.399893945	216	0.702550577	18	20	0.882830864	5.078548674	315	4.882325597	168	0.952841514	2.101691924	-475.9820435	497.0680333	-383.6406943	0.075558947	0.071771289	0	0.002224969	0	0.042299116	0.06423293	0.246677701	0.00456427
TCGA-L5-A43C-01A	ESCA	0.0255	0.9745	36.4520556971021	0.929527420276104	35.522528276826	0	96	0	96	C1	GI.CIN	0.539984162	0.78	0.16	NA	0.3441	0.03	0.9872	1.1283	-0.2857	0.926	71	NA	0.865822743	2.483544184	127	0.527868203	22	29	0.542657024	3.399909709	526	4.248918734	98	0.926706406	3.035772174	341.1228593	362.7698068	-2499.874504	0.014626127	0.019816146	0.034712238	0	0	0.186180073	0	0.128070115	0.239144416
TCGA-L5-A43C-11A	ESCA	0.0156	0.9844	48.241103569877	0.752561215690081	47.4885423541869	0	96	0	96	C1	GI.CIN	0.539984162	0.78	0.16	NA	0.3441	0.03	0.9872	1.1283	-0.2857	0.926	71	NA	0.865822743	2.483544184	127	0.527868203	22	29	0.542657024	3.399909709	526	4.248918734	98	0.926706406	3.035772174	341.1228593	362.7698068	-2499.874504	0.014626127	0.019816146	0.034712238	0	0	0.186180073	0	0.128070115	0.239144416
TCGA-L5-A43E-01A	ESCA	0.0186	0.9814	41.8493510292727	0.778397929144471	41.0709531001282	0	920	1	885	NA	NA	0.227086337	0.39	0.25	NA	NA	NA	NA	NA	NA	NA	79	NA	1.1541078	3.408643967	138	0.484263114	16	13	0.765018608	3.758272403	136	NA	NA	NA	NA	NA	NA	NA	NA	NA	NA	NA	NA	NA	NA	NA	NA
TCGA-L5-A43J-01A	ESCA	0.025	0.975	31.1154862376708	0.777887155941771	30.3375990817291	1	131	1	98	C1	GI.ESCC	0.099933061	0.36	0.18	NA	0.725	0.214	-0.316	-1.3093	0.2415	0.6968	304	NA	5.225055579	14.7168596	268	0.751449948	19	51	NA	NA	NA	1.609437912	5	1	1.949420352	-169.9157169	1059.844267	-1674.291	0.012723553	0	0.04732699	0	0	0.11277926	0.083218688	0.388847978	0
TCGA-L5-A4OE-01A	ESCA	0.0049	0.9951	49.5287932265652	0.242691086810169	49.286102139755	1	730	0	730	C2	GI.CIN	0.264285563	0.56	0.08	NA	0.4181	0.0395	0.0459	0.49	1.7765	0.1872	145	NA	2.007068662	5.507769818	118	0.81326207	18	24	0.907998667	4.412703186	129	4.799754456	173	0.93139586	1.943109415	113.4676904	467.18368	-1424.246196	0	0.135259603	0.076481245	0	0	0.011163892	0.057939047	0.077165948	0.054748807
TCGA-L5-A4OF-11A	ESCA	0.0146	0.9854	48.6964042300038	0.710967501758055	47.9854367282457	1	801	0	801	C2	GI.GS	0.269319172	0.42	0.61	NA	0.2731	-0.065	-0.5112	-0.0574	0.7374	0.0795	34	NA	0.499220603	1.452278118	201	0.494223894	6	31	0.760993698	4.237475073	262	3.524498728	92	0.779447926	7.071232385	-197.2577979	377.0144718	-1238.240811	0	0.152183383	0.090917517	0	0	0	0.022325893	0.141285284	0.051243667
TCGA-L5-A4OG-01A	ESCA	0.0046	0.9954	45.8456413885718	0.21088995038743	45.6347514381844	0	143	0	143	C1	GI.CIN	0.351840523	0.56	0.05	NA	0.525	0.046	0.131	0.6887	-0.1824	0.2322	88	NA	0.946599156	3.139938662	159	0.576327005	17	19	0.510461397	3.104737962	438	4.707138902	128	0.970137993	2.304870268	-738.5729018	250.0617333	-1327.401553	0.01164025	0	0.035250339	0	0	0.058101419	0.054672398	0.12912138	0.001295901
TCGA-L5-A4OG-11A	ESCA	0.0154	0.9846	43.565931117509	0.670915339209638	42.8950157782993	0	143	0	143	C1	GI.CIN	0.351840523	0.56	0.05	NA	0.525	0.046	0.131	0.6887	-0.1824	0.2322	88	NA	0.946599156	3.139938662	159	0.576327005	17	19	0.510461397	3.104737962	438	4.707138902	128	0.970137993	2.304870268	-738.5729018	250.0617333	-1327.401553	0.01164025	0	0.035250339	0	0	0.058101419	0.054672398	0.12912138	0.001295901
TCGA-L5-A4OH-01A	ESCA	0.1155	0.8845	31.0283367558681	3.58377289530276	27.4445638605653	0	992	0	992	C2	GI.CIN	0.164829529	0.37	0.22	NA	0.6805	0.1215	-1.0014	-1.12	1.2636	-0.2044	61	NA	0.553079523	2.476834384	278	0.677437057	16	36	0.966907228	2.124512325	9	3.48873742	36	0.973550714	2.774599648	-892.9655047	687.4940233	-2561.287478	0.071923038	0.020309066	0.150202322	0	0	0.043489327	0.043164559	0.077316055	0.083160905
TCGA-L5-A4OI-01A	ESCA	0.0676	0.9324	35.1129976143273	2.37363863872853	32.7393589755988	0	608	1	267	C4	GI.HM-indel	0.100657569	0.17	0.01	NA	0.6191	-0.0215	-0.9938	-0.9014	0.4257	-0.2242	NA	NA	11.50495896	35.25640745	158	0.207532995	5	8	0.858274604	2.82873308	27	3.222410678	27	0.977721534	1.374292269	-1020.176054	532.3863052	869.691918	0.06996076	0.001839207	0.017478074	0	0	0.074542915	0.016794396	0.181105555	0
TCGA-L5-A4OJ-01A	ESCA	0.0082	0.9918	48.0925588985215	0.394358982967876	47.6981999155536	0	639	0	639	C1	GI.CIN	0.183862746	0.22	0.08	NA	0.7077	0.072	-0.8845	-0.1495	-0.5986	-0.255	78	NA	1.726580202	4.818962654	230	0.828465294	2	27	0.759666742	4.620459422	438	4.095791311	79	0.937370453	1.994013245	-1256.275325	569.9895515	2046.057169	0	0	0.023466675	0	0	0.054402975	0.00349095	0.081607257	0.036539206
TCGA-L5-A4OJ-11A	ESCA	0.0331	0.9669	42.4412013933615	1.40480376612027	41.0363976272412	0	639	0	639	C1	GI.CIN	0.183862746	0.22	0.08	NA	0.7077	0.072	-0.8845	-0.1495	-0.5986	-0.255	78	NA	1.726580202	4.818962654	230	0.828465294	2	27	0.759666742	4.620459422	438	4.095791311	79	0.937370453	1.994013245	-1256.275325	569.9895515	2046.057169	0	0	0.023466675	0	0	0.054402975	0.00349095	0.081607257	0.036539206
TCGA-L5-A4OM-01A	ESCA	0.9407	0.0593	27.7638879545083	26.117489398806	1.64639855570234	1	1458	0	1458	C1	GI.ESCC	0.128539513	0.14	0.42	NA	1.1347	0.057	-0.8942	-0.9627	-0.4019	0.2349	31	NA	0.361823447	1.175926204	192	0.702098964	8	22	0.968524332	3.415365972	34	3.576011471	42	0.956748947	6.218456824	-729.6043712	1441.371539	-1725.473216	0.039351225	0.007363797	0.051797137	0.021243616	0.045077534	0.076733574	0.079167066	0	0
TCGA-L5-A4ON-01A	ESCA	0.0083	0.9917	40.0174174555232	0.332144564880842	39.6852728906423	1	558	0	558	C4	GI.CIN	0.133372106	NA	NA	NA	0.2234	-0.0875	-0.6081	-1.3371	0.5317	-0.0011	67	NA	NA	NA	338	0.949741809	NA	NA	0.713154321	0.988641814	4	3.370480801	30	0.990968892	2.140435915	-1162.149877	351.5464271	-2183.513399	0.006492363	0	0.083847619	0	0	0.066115601	0.042749355	0.185773527	0.082671794
TCGA-L5-A4OO-01A	ESCA	0.0848	0.9152	31.9814710550044	2.71202874546437	29.26944230954	0	101	0	101	C2	GI.CIN	0.397047686	0.57	0.33	NA	0.0699	-0.104	0.5569	1.4415	1.349	0.5432	42	NA	0.599361893	1.798085678	201	0.602562139	9	47	0.822671386	4.933109552	402	2.503042582	204	0.470663051	2.887620269	-571.6090249	77.78031644	-2034.133735	0	0.079898788	0.010960024	0	0.009814919	0.004471983	0.096411478	0.114855481	0
TCGA-L5-A4OO-11A	ESCA	0.0221	0.9779	42.8104105379466	0.94611007288862	41.864300465058	0	101	0	101	C2	GI.CIN	0.397047686	0.57	0.33	NA	0.0699	-0.104	0.5569	1.4415	1.349	0.5432	42	NA	0.599361893	1.798085678	201	0.602562139	9	47	0.822671386	4.933109552	402	2.503042582	204	0.470663051	2.887620269	-571.6090249	77.78031644	-2034.133735	0	0.079898788	0.010960024	0	0.009814919	0.004471983	0.096411478	0.114855481	0
TCGA-L5-A4OP-01A	ESCA	1	0	19.5416462591266	19.5416462591266	0	0	218	0	218	C1	GI.CIN	0.250479221	0.28	0.01	NA	0.1837	-0.043	-0.3103	0.2017	0.014	-0.1346	57	NA	0.567451855	2.175232112	133	0.930238036	10	28	0.687300434	2.900069478	68	3.937853141	82	0.893602002	3.909466017	-979.5138563	-207.6939657	209.1312085	0	0.2368051	0.003294193	0	0	0.034346261	0.018159397	0.07708115	0.010221184
TCGA-L5-A4OQ-11A	ESCA	0.3206	0.6794	31.7200997192303	10.1694639699852	21.550635749245	1	42	1	29	C2	GI.CIN	0.353121689	NA	NA	NA	0.7623	0.199	0.0414	0.9966	0.6604	0.2972	24	NA	0.360656883	1.178145818	1080	0.628702733	NA	NA	0.873321522	5.105820808	346	4.0960772	162	0.805110494	6.361484294	657.8431295	705.8889206	-2223.834682	0	0.196169843	0.016667262	0	0	0.016513943	0.076191192	0.051426349	0.137112095
TCGA-L5-A4OR-11A	ESCA	0.0184	0.9816	49.1633204913393	0.904605097040644	48.2587153942987	1	96	0	96	C1	GI.CIN	0.1928612	0.38	0.5	NA	0.8073	0.096	-0.3983	0.2047	-0.6791	0.0514	81	NA	1.283657317	3.232914723	274	0.733016278	18	39	0.790747884	4.67394994	369	4.754917591	144	0.956759802	3.632239408	-1009.902759	994.574069	-1118.280501	0.015159193	0.010549391	0.016045175	0.002232238	0.007996384	0.056860452	0.016534608	0.024628241	0.149885631
TCGA-L5-A4OS-01A	ESCA	0.942	0.058	25.5692918638046	24.086272935704	1.48301892810067	0	1782	0	1782	C1	GI.CIN	0.551877369	0.63	0.31	NA	0.9735	0.271	0.739	1.1843	0.4478	0.4901	NA	NA	0.708446643	1.416893287	335	0.250616586	7	45	0.399674825	2.372027801	378	4.860709377	152	0.967520895	6.307167845	341.6064726	486.8413023	-2692.483422	0.030774742	0.000927549	0.006854968	0	0	0.037548277	0.069436495	0.297957866	0.058923805
TCGA-L5-A4OT-01A	ESCA	0.0232	0.9768	42.713033894763	0.990942386358501	41.7220915084045	1	149	1	149	C1	GI.CIN	0.275461759	0.53	0.18	NA	0.4998	-0.0795	0.3574	0.3352	0.2035	0.5585	NA	NA	1.159338876	4.43276629	258	0.530335732	19	25	0.889085028	4.442946612	148	4.362885775	93	0.962557089	1.362419778	102.9771722	530.2192206	-539.7118885	0	0.068002158	0.008485875	0.018907123	0	0	0.061069694	0.206902369	0.064433209
TCGA-L5-A4OU-01A	ESCA	0.0247	0.9753	37.6324576596985	0.929521704194553	36.702935955504	0	882	0	882	C2	GI.CIN	0.434646595	0.65	0.23	NA	0.6522	0.095	0.6902	1.2596	1.3676	0.2516	NA	NA	1.276645406	2.971502237	158	0.362180702	12	21	0.765000171	3.433807589	89	3.60631791	65	0.863915511	1.524939185	-87.56355845	945.7828143	-1592.72743	0.066639721	0.008679738	0.038474459	0	0	0.025811849	0.095708331	0.235365013	0
TCGA-L5-A4OW-01A	ESCA	0.1042	0.8958	31.5281398987826	3.28523217745315	28.2429077213295	1	217	0	217	C1	GI.CIN	0.327071659	0.47	0.56	NA	1.0626	0.183	-0.1815	0.3336	0.2608	0.2542	126	NA	1.43822473	4.580192601	280	0.60661714	14	35	0.859063856	3.902980334	94	3.960824757	114	0.836287753	2.956031073	-1058.016763	970.0302401	-1171.779046	0	0.10557767	0.019597841	0	0	0.050714839	0.052234389	0.050939662	0.059450159
TCGA-L5-A4OX-01A	ESCA	0.0121	0.9879	36.452197982637	0.441071595589907	36.0111263870471	1	226	0	226	C2	GI.CIN	0.204666462	0.29	0.33	NA	1.0109	0.16	-0.4182	-0.1026	1.29	-0.2138	NA	NA	0.888790569	2.466393829	173	0.422708056	7	17	0.757975397	3.090673063	59	4.268992824	94	0.939624882	1.345647908	-237.2586292	1505.628504	-1529.305698	0	0.085906364	0.094228475	0	0	0	0.029480055	0.132730057	0
TCGA-L5-A88T-01A	ESCA	0.069	0.931	31.9579712824588	2.20510001848966	29.7528712639691	0	694	NA	NA	NA	NA	NA	NA	NA	NA	NA	NA	NA	NA	NA	NA	NA	NA	NA	NA	NA	NA	NA	NA	NA	NA	NA	NA	NA	NA	NA	NA	NA	NA	NA	NA	NA	NA	NA	NA	NA	NA	NA
TCGA-L5-A88V-01A	ESCA	0.0028	0.9972	41.3749175037946	0.115849769010625	41.259067734784	0	79	0	79	C1	GI.CIN	0.033143559	0.23	0.23	NA	1.0433	0.2255	-0.8639	-1.5711	-0.6708	0.0471	73	NA	0.937774824	3.096837791	444	0.718529633	22	39	0.804391653	2.063223853	13	3.159400253	26	0.969707378	2.298918595	-1067.317652	399.445232	1998.635887	0	0.010273083	0.02915122	0	0	0.03267048	0.068188427	0.394990365	0.103312845
TCGA-L5-A88Y-01A	ESCA	0.002	0.998	41.9532293433945	0.083906458686789	41.8693228847077	0	11	0	11	C3	GI.CIN	0.321341305	NA	NA	NA	-0.1203	-0.136	0.5944	0.1834	0.1438	0.4011	NA	NA	1.09400156	4.262047744	213	0.61770246	NA	NA	0.84521882	3.355765445	53	4.191341035	98	0.914148476	1.936088995	-716.6458238	-220.0454553	106.586371	0.016574036	0.005305703	0.014210773	0.01023305	0	0.061481594	0.003605247	0.272425535	0.118296003
TCGA-L5-A893-01A	ESCA	0.0033	0.9967	40.2158694604384	0.132712369219447	40.083157091219	0	92	0	92	NA	NA	0.303318412	0.64	0.49	NA	NA	NA	NA	NA	NA	NA	NA	NA	NA	NA	110	0.469278196	15	12	0.844417234	4.021261744	117	NA	NA	NA	NA	NA	NA	NA	NA	NA	NA	NA	NA	NA	NA	NA	NA
TCGA-L5-A8NE-01A	ESCA	0.0077	0.9923	42.5077264413429	0.327309493598341	42.1804169477446	0	1688	0	1688	C1	GI.CIN	0.191452626	0.36	0.04	NA	0.7094	0.1185	-0.7314	-0.1854	-0.2344	-0.0502	97	NA	1.21990205	4.613447752	804	0.778140462	12	47	0.696559737	3.406420305	133	3.82081462	51	0.971766039	4.621032358	18.9025479	678.7687719	786.7171359	0	0.211080179	0.024199987	0	0.011891878	0	0.002558964	0.053902938	0.062794309
TCGA-L5-A8NF-01A	ESCA	0.0189	0.9811	44.9339668143443	0.849251972791107	44.0847148415532	1	81	0	81	C1	GI.CIN	0.058793074	0.21	0.32	NA	0.6185	0.1445	-0.8772	-1.1692	0.073	-0.0316	46	NA	0.82775814	2.192440479	313	0.746248083	18	31	0.881692109	2.76454051	23	3.076418361	24	0.968019589	4.70989015	-1245.296092	859.5060331	1081.851876	0	0.027484768	0.091417243	0	0	0.086983203	0.015949815	0.238428379	0.027630716
TCGA-L5-A8NG-01A	ESCA	0.0165	0.9835	37.4990769764021	0.618734770110635	36.8803422062915	0	1094	0	1094	C2	GI.CIN	0.30725826	0.46	0.64	NA	0.5298	-0.0525	0.1919	0.9042	0.9135	0.3627	48	NA	1.024669429	2.537276681	188	0.41220013	9	21	0.885606241	5.429852442	460	4.02214732	132	0.823737556	2.771694947	84.08590921	1008.547792	-146.9728451	0	0.309296415	0.012011565	0	0	0.030189219	0.035520085	0.10154221	0.010983753
TCGA-L5-A8NH-01A	ESCA	0.0279	0.9721	40.6936348535263	1.13535241241338	39.5582824411129	1	393	0	393	C2	GI.CIN	0.246408265	0.28	0.72	NA	0.7198	0.1305	-0.1429	0.4858	0.7062	-0.1548	62	NA	0.649243959	2.395486331	184	0.611449301	7	23	0.650222502	4.010258002	477	1.040308361	145	0.209034362	3.855379519	-771.8079421	716.1509269	-1039.246345	0	0.194484309	0.029012169	0	0	0.011071667	0.024216565	0.08292053	0.059340165
TCGA-L5-A8NI-01A	ESCA	0.0144	0.9856	41.154582134685	0.592625982739465	40.5619561519456	1	410	1	401	C1	GI.CIN	0.107617609	0.35	0.03	NA	0.941	0.33	-0.3175	-0.6004	-0.1089	0.5345	111	NA	1.219865027	3.809403066	935	0.95278586	3	59	0.982659682	2.356315007	11	4.268540943	82	0.968643724	2.446547678	-602.5132105	1086.462361	-2474.272033	0	0.031125309	0	0.00032601	0	0	0.062770118	0.233020923	0.015179555
TCGA-L5-A8NJ-01A	ESCA	0.0107	0.9893	31.8897928460566	0.341220783452806	31.5485720626038	0	501	1	396	C2	GI.CIN	0.025944307	0.15	0.03	NA	0.9962	0.2945	-1.235	-0.5951	0.6853	-0.3949	149	NA	1.305451832	4.513765658	225	0.872376603	16	24	0.73261012	3.304701324	91	2.669413365	19	0.906594901	2.041272118	-981.1971124	735.8499284	-676.533038	0.005321878	0.057531715	0.045267368	0	0	0.029367446	0.027183665	0.080710056	0
TCGA-L5-A8NK-01A	ESCA	0.2551	0.7449	26.6260418766838	6.79230328274203	19.8337385939418	0	412	1	325	C2	GI.ESCC	0.211477448	0.55	0.39	NA	0.4818	0.09	-0.398	-0.0237	0.5673	0.1485	52	NA	1.095607878	3.265341126	123	0.328977911	12	38	0.634184567	1.96029142	22	3.71252587	51	0.944224443	5.406514677	-724.6666737	647.0233678	-1827.130711	0	0.007040822	0.002841104	0.054017875	0	0.029125808	0.033030267	0.138298857	0
TCGA-L5-A8NL-01A	ESCA	0.008	0.992	45.2113472736204	0.361690778188964	44.8496564954315	0	402	0	402	C1	GI.CIN	0.278897033	0.58	0.27	NA	0.6078	0.1165	0.4078	-0.3471	0.29	0.8157	28	NA	0.50141402	1.896653033	177	0.391783225	9	38	0.849407954	3.154337653	41	3.515853804	65	0.842244281	1.71820239	-53.08554271	1469.542648	-1981.161628	0	0.03367952	0.03932006	0	0	0.161571334	0	0.251605967	0.012222309
TCGA-L5-A8NM-01A	ESCA	0.0123	0.9877	35.5655906892823	0.437456765478172	35.1281339238041	1	236	0	236	C1	GI.HM-indel	0.346494493	0.73	0.02	NA	0.9204	0.1465	0.0905	0.7546	0.0966	-0.0104	651	NA	10.28842277	29.14690595	61	0.050451667	2	3	0.83337806	4.874698938	347	3.808019969	111	0.80857746	1.047142114	-198.8387244	958.8246254	234.6327282	0.007648714	0.003460768	0.004616945	0.00228567	0.002689787	0.060756727	0.051989583	0.04493761	0.107479749
TCGA-L5-A8NN-01A	ESCA	0.1149	0.8851	37.2666510523359	4.28193820591339	32.9847128464225	0	167	0	167	C2	GI.CIN	0.188091302	0.41	0.53	NA	0.9495	0.2535	-0.0514	0.0211	0.0102	-0.1718	35	NA	0.685899459	2.057698377	180	0.823656095	19	42	0.794693219	3.398637567	72	4.072604568	70	0.958599301	7.512868414	-1113.775076	977.6579607	-2107.079491	0	0.082006354	0.000699884	0.003706229	0	0	0.06324921	0.315444316	0.021690807
TCGA-L5-A8NR-01A	ESCA	0.0695	0.9305	30.3870415064932	2.11189938470128	28.275142121792	0	265	1	265	C2	GI.CIN	0.115625026	0.33	0.15	NA	0.5976	0.016	-0.2967	-1.1676	1.3337	0.2523	81	NA	1.687358577	3.70342337	362	0.500470892	15	34	0.853301189	2.675520943	23	3.015335123	24	0.94879926	3.606948686	-730.6867839	394.8489818	-75.50772898	0.006838343	0.037478853	0.137770106	0	0	0.094155701	0.029552839	0.385118987	0
TCGA-L5-A8NS-01A	ESCA	0.0181	0.9819	37.9526730017411	0.686943381331514	37.2657296204096	0	408	1	300	C1	GI.HM-SNV	0.200263566	0.36	0.55	NA	0.3318	-0.1175	0.3035	0.5903	0.7058	0.4554	NA	NA	1.77514575	6.925259965	205	0.756941948	7	55	0.772674892	3.510489806	94	4.178145933	90	0.928516146	2.601094176	-454.4631085	565.1594575	964.679933	0	0.180762858	0.008386365	0	0	0	0.07482071	0.120713231	0.01518017
TCGA-L5-A8NT-01A	ESCA	0.0146	0.9854	34.2053589181832	0.499398240205474	33.7059606779777	0	825	1	825	C1	GI.CIN	0.167453365	0.5	0.11	NA	0.2613	-0.078	0.2808	0.6488	0.1528	0.7067	NA	NA	0.601101662	1.782577342	124	0.691165645	24	25	0.821393367	3.416078978	64	4.621156984	113	0.97752864	1.870254285	-531.6060745	460.345249	-666.9954526	0	0.09434034	0.03940469	0.03998143	0	0.020154313	0.005463242	0.20603857	0
TCGA-L5-A8NU-01A	ESCA	0.0059	0.9941	43.9746077402208	0.259450185667303	43.7151575545535	1	2532	0	2532	C3	GI.CIN	0.507787587	0.76	0.09	NA	-0.1163	-0.1045	0.941	2.1522	0.6336	0.6073	25	NA	0.468492988	0.981604355	130	0.237099973	6	26	0.429299287	2.631196884	459	5.671367074	407	0.943841471	4.24904207	583.0456357	197.8508626	-524.9252031	0.068588742	0.024705805	0.024225089	0.0041386	0	0.010909388	0.067237003	0.063324334	0.000527476
TCGA-L5-A8NV-01A	ESCA	0.0103	0.9897	43.2543854729343	0.445520170371223	42.8088653025631	1	1599	1	1252	C2	GI.CIN	0.290255835	0.59	0.36	NA	0.2996	0.0585	0.3683	1.2119	0.4637	0.1277	NA	NA	0.873875723	2.119148629	189	0.52991916	17	34	0.837105606	4.45182806	204	1.118214272	81	0.254460623	2.404253477	-479.069249	468.777466	114.8833525	0	0.227476362	0.002076001	0	0	0.045641133	0.030054385	0.159804845	0.003652809
TCGA-L5-A8NW-01A	ESCA	0.2151	0.7849	29.5864221764411	6.36403941015249	23.2223827662886	1	1402	1	1147	C2	GI.CIN	0.166869218	0.38	0.03	NA	0.4737	-0.0905	0.1679	0.119	1.1765	0.2597	NA	NA	1.10795828	2.947169026	380	0.454972966	6	55	0.866199913	4.071555686	110	4.349980073	92	0.962004304	2.716732189	-171.9238054	531.1330214	-2400.818245	0	0.032962336	0.039805858	0	0	0.050466661	0.047221647	0.302105714	0
TCGA-L7-A56G-01A	ESCA	1	0	21.4614640634993	21.4614640634993	0	1	330	1	270	C1	GI.ESCC	0.112930757	0.45	0.32	NA	0.8468	0.122	-0.7382	-0.3167	0.1208	0.309	40	NA	0.44830947	1.546667671	184	0.660489081	23	34	0.398538528	1.405390532	34	3.352447775	37	0.928419825	3.251974227	-806.0057589	743.4832025	-1598.485067	0	0.005601204	0	0.068422758	0.024120951	0.063802735	0.163721756	0	0.101003483
TCGA-L7-A6VZ-01A	ESCA	0.0211	0.9789	43.8423855640003	0.925074335400406	42.9173112285999	0	315	0	315	C2	GI.CIN	0.17459252	NA	NA	NA	0.8253	0.109	-0.674	-0.6792	0.4223	-0.1879	NA	NA	1.052983618	2.380658614	231	0.732409552	NA	NA	0.700634274	1.741010766	12	3.809532133	51	0.96889651	2.958413534	-1114.213267	393.6719808	-537.5263541	0.036603769	0.032128949	0.127628995	0	0	0.125794203	0	0.212455762	0.087209402
TCGA-LN-A49M-01A	ESCA	1	0	22.2545867567769	22.2545867567769	0	0	385	0	385	C2	GI.ESCC	0.148954626	NA	NA	NA	0.8237	0.1895	-0.8971	-1.8094	1.7031	0.5152	83	NA	1.638263661	4.51692695	283	0.961896811	NA	NA	NA	0	1	2.45831133	12	0.989297256	5.560553441	-356.3789906	495.7822867	-1893.333066	0.028587452	0	0.002832072	0	0	0.477667621	0.102839194	0.169395842	0
TCGA-LN-A49P-01A	ESCA	0.7037	0.2963	28.0211580767377	19.7184889386003	8.30266913813738	0	375	1	320	C2	GI.ESCC	0.336281726	0.59	0.1	NA	0.8537	0.192	0.8593	1.0161	1.5297	0.3305	47	NA	0.365180252	1.417758625	172	0.376203534	8	39	0.894248787	4.303290022	123	4.622905657	192	0.879298093	2.964264796	-380.4604241	285.9997348	-2689.738483	0	0.032586536	0	0.007937116	0	0.052499845	0.095045621	0.354171769	0
TCGA-LN-A49S-01A	ESCA	0.065	0.935	30.1025183440808	1.95666369236525	28.1458546517155	0	400	1	49	C2	GI.ESCC	0.230650398	0.63	0.33	NA	0.7575	0.2015	-0.2726	0.1169	0.8393	-0.2189	NA	NA	0.967461639	2.4647237	250	0.750677335	14	54	0.906033068	4.096889979	92	3.812839891	67	0.906805856	4.696459793	-1117.383343	165.884759	-2076.769613	0	0.148598725	0.070303492	0.040650353	0	0	0.085225233	0.116717842	0
TCGA-LN-A49U-01A	ESCA	0.9004	0.0996	25.2353233599855	22.7218851533309	2.51343820665455	0	467	0	467	C1	GI.ESCC	0.053689975	0.24	0.05	NA	1.112	0.242	-1.1263	-2.1315	-0.7745	0.6551	NA	NA	0.963001375	2.575468794	245	0.414878087	10	26	NA	0	1	2.523210953	13	0.983727396	5.983818244	-1083.323113	1550.023867	-2896.681461	0.034181489	0	0.01465937	0.049101935	0	0.244727529	0	0.217216669	0
TCGA-LN-A49W-01A	ESCA	0.9293	0.0707	19.7311038367228	18.3361147954665	1.3949890412563	0	403	0	403	C2	GI.ESCC	0.393013849	NA	NA	NA	0.7976	0.1245	0.9484	1.4996	1.2675	0.7682	29	NA	0.515957167	1.695287834	405	0.634082205	NA	NA	0.819136346	5.125882964	522	4.694422083	217	0.872585809	2.675808527	279.0455323	1371.054916	228.0136986	0	0.072858575	0.008325981	0.065248131	0	0	0.091254998	0.220959886	0.041983535
TCGA-LN-A49X-01A	ESCA	0.6218	0.3782	28.9808956455317	18.0203209123916	10.9605747331401	0	384	0	384	C2	GI.ESCC	0.488629906	0.72	0.31	NA	1.0721	0.2735	-0.07	0.2134	0.3732	0.8415	30	NA	0.439085191	1.20170684	211	0.387331676	10	32	0.847300989	3.059534319	37	3.589151476	51	0.912846044	1.593610588	-173.0449593	2075.198254	-3612.452563	0.043985485	0.025866085	0	0.001237393	0	0.279906298	0.062018865	0.078784471	0.081592345
TCGA-LN-A49Y-01A	ESCA	0	1	25.7856020834646	0	25.7856020834646	0	379	1	90	C1	GI.ESCC	0.03373629	0.05	0.15	NA	1.0559	0.3855	-0.8681	-0.7743	-0.6054	0.1487	NA	NA	1.980113936	5.133628722	298	0.885148632	10	46	0.946096162	2.785722417	19	2.66539416	16	0.961337734	6.16808943	-1837.072041	1118.387711	-3712.901539	0.011472706	0.009691223	0.023335974	0	0	0.027460683	0.036438868	0.251286428	0
TCGA-LN-A4A1-01A	ESCA	1	0	24.2643356567075	24.2643356567075	0	0	383	1	205	C4	GI.ESCC	0.231290022	NA	NA	NA	0.6051	0.235	-0.3609	-1.9279	0.5245	0.7036	58	NA	0.831766923	2.520505827	445	0.816763805	NA	NA	NA	NA	NA	2.540036304	13	0.990287117	3.508969927	-657.1917598	315.7893316	-1273.293104	0.003647005	0	0	0	0	0.570448421	0.012961717	0.171833516	0.107759233
TCGA-LN-A4A3-01A	ESCA	1	0	23.640641670215	23.640641670215	0	0	388	0	388	C2	GI.ESCC	0.468436853	0.49	0.7	NA	0.9065	0.242	-0.6837	-0.2418	1.3474	0.2351	38	NA	0.297897925	1.168676473	143	0.648806694	17	27	0.867009338	3.031504707	33	3.044820482	22	0.985046478	6.295975402	-677.9819185	829.2459163	-1711.649386	0.037215032	0.103153291	0.138925144	0	0	0.14441855	0.03752754	0.076754665	0.085963198
TCGA-LN-A4A4-01A	ESCA	1	0	23.4849141994782	23.4849141994782	0	0	383	0	383	C1	GI.ESCC	0.11673825	0.36	0.05	NA	0.7165	0.085	-0.8594	-1.6969	-0.06	0.6463	28	NA	0.557199539	1.996631682	239	0.947121194	23	35	0.543975233	1.058526927	7	1.906154747	7	0.979569765	5.651786514	-2056.601543	1283.478242	-1161.954336	0.018531447	0	0.013179482	0.11150574	0	0.122427769	0.06960082	0.205486438	0.046612628
TCGA-LN-A4A9-01A	ESCA	1	0	25.868753225838	25.868753225838	0	1	351	1	274	C2	GI.ESCC	0.167376228	0.27	0.06	NA	0.2132	-0.096	0.5393	0.1554	1.5329	0.6966	71	NA	1.347615287	3.93238559	505	0.90289349	9	39	0.961316465	1.547179164	5	3.67211303	67	0.873336855	6.000122274	625.4419261	194.2481569	-1641.108556	0.002141813	0	0.016389869	0.033346357	0	0.099836351	0.088709929	0.282704441	0.087161262
TCGA-LN-A4MQ-01A	ESCA	0.9801	0.0199	24.5901314784491	24.100787862028	0.489343616421137	0	375	1	25	C1	GI.ESCC	0.196427705	0.36	0.49	NA	1.0267	0.121	-1.4609	-2.6073	-0.4538	0.0259	35	NA	0.456538085	1.326134438	202	0.722440184	12	50	0.835075605	1.344002338	5	1.33217904	4	0.960964047	2.992260472	-2039.889123	1202.373339	-1718.505444	0.036458937	0	0.145324597	0	0	0	0.003960072	0.464209084	0
TCGA-LN-A5U5-01A	ESCA	0.4966	0.5034	29.5110645775553	14.655194669214	14.8558699083413	1	136	1	136	C2	GI.ESCC	0.211008867	NA	NA	NA	1.1335	0.3495	-0.219	-0.0669	1.353	-0.0134	7	NA	0.491617003	0.960887778	215	0.381667574	NA	NA	0.502156879	1.288006963	13	3.510665922	44	0.927719343	3.365916082	-551.7400417	673.0448006	-1930.798541	0	0.040322317	0.161702959	0.033894565	0	0	0.025563079	0.282712858	0
TCGA-LN-A5U6-01A	ESCA	0.4065	0.5935	30.1888790855396	12.2717793482718	17.9170997372677	0	375	0	375	C1	GI.ESCC	0.098572059	0.28	0.17	NA	1.0535	0.209	-0.4385	-1.0569	0.3102	0.6253	53	NA	0.400580049	2.11417248	528	0.936398185	14	57	0.807001274	2.530347826	23	3.323122438	33	0.950411912	2.348464943	-617.8597987	1210.660421	129.4846783	0.027912687	0	0	0.007594751	0.014568462	0.241338594	0.060607883	0.154542287	0
TCGA-LN-A5U7-01A	ESCA	0.9761	0.0239	28.3930592567882	27.7144651405509	0.678594116237238	0	768	1	535	C2	GI.ESCC	0.084094665	0.23	0.06	NA	1.2117	0.267	-0.7624	-1.2807	1.3016	0.3334	50	NA	0.729098035	2.333113713	527	0.653632119	15	50	0.938513953	3.485239199	41	2.013092682	15	0.743373472	3.420387634	-639.9561694	1376.276647	-507.5162588	0.004155601	0.003082948	0.023630666	0	0	0.041685337	0.119374797	0.221126273	0.123274237
TCGA-LN-A7HV-01A	ESCA	0.9452	0.0548	25.747567640861	24.3366009341418	1.41096670671918	0	320	0	320	C1	GI.ESCC	0.284137357	0.36	0.07	NA	0.947	0.37	-0.7129	-0.9119	0.0899	0.1943	NA	NA	0.530497928	1.790430507	281	0.881407401	5	33	0.815974049	3.835469997	110	2.652587535	15	0.979519336	5.500651258	-1595.969907	736.8515847	-3145.176029	0	0.012840885	0.091750016	0.012565378	0	0.066215018	0	0.163500544	0.056822423
TCGA-LN-A7HW-01A	ESCA	1	0	23.7587410637544	23.7587410637544	0	0	365	1	97	C1	GI.ESCC	0.062814187	0.38	0.16	NA	0.7488	0.106	-0.8853	-2.189	-0.1997	0.8844	59	NA	0.566937336	1.553828254	305	0.875736054	21	54	0.790874657	1.821056196	10	2.145841753	9	0.976614669	4.77752021	-1727.214467	681.2670397	-2104.784762	0.008995791	0	0.064024648	0	0	0.280618779	0	0.238941991	0.038719942
TCGA-LN-A7HX-01A	ESCA	1	0	23.8732734218122	23.8732734218122	0	0	372	0	372	C1	GI.ESCC	0.173985549	0.42	0.21	NA	1.1009	0.155	-0.3172	-1.0419	0.278	0.5027	64	NA	0.853542898	2.086438194	310	0.626640052	14	45	0.961134897	3.054538441	24	2.248920215	20	0.750708011	5.079394366	-855.0167455	936.8138869	329.0310408	0.04782581	0	0.011942943	0.097971871	0.035391965	0.170190062	0.065739453	0.123333554	0.013216153
TCGA-LN-A7HY-01A	ESCA	0.8043	0.1957	23.7343802967262	19.0895620726569	4.64481822406932	0	366	1	88	C1	GI.ESCC	0.185758821	0.47	0.39	NA	0.7444	0.317	-0.0118	0.4712	-0.2414	0.7242	82	NA	0.95399347	2.81861707	591	0.670923945	14	73	0.868431775	5.183415299	391	3.089182388	65	0.740032534	4.537687131	-997.5267088	891.0363118	-2951.065601	0	0.060681563	7.6e-05	0	0	0.0154032	0.028895906	0.282500075	0
TCGA-LN-A8HZ-01A	ESCA	1	0	22.8332681697245	22.8332681697245	0	0	375	0	375	C2	GI.ESCC	0.204489436	0.28	0.56	NA	1.0547	0.3335	-1.0371	-1.1151	0.0796	0.3745	60	NA	0.319175069	1.846655758	142	0.784975836	10	36	0.894900105	3.323276032	41	3.014077281	22	0.975100577	5.324817763	-1395.648552	876.3261969	-2079.980606	0.030362097	0	0.066237028	0.009285505	0.022100681	0.12422802	0.008276962	0.255350225	0.048826041
TCGA-LN-A8I0-01A	ESCA	0.1358	0.8642	31.3422920677316	4.25628326279795	27.0860088049337	0	407	1	57	C2	GI.ESCC	0.142018127	NA	NA	NA	0.6681	0.332	-0.7562	-1.3874	1.2712	0.5457	8	NA	0.469533674	0.89211398	193	0.580557256	NA	NA	0.995252549	0.689856499	2	2.397698626	12	0.964904909	2.821520856	-563.514856	124.8492171	-3243.270686	0.087234331	0	0.139765154	0	0	0.067326892	0.048194555	0.307732909	0.00159164
TCGA-LN-A9FP-01A	ESCA	0.7421	0.2579	28.736710459301	21.3255128318473	7.41119762745373	0	366	1	290	C3	GI.ESCC	0.40927085	0.8	0.54	NA	-0.0448	-0.1515	0.0793	0.1212	-0.2869	0.5871	NA	NA	2.319911444	7.402626515	102	0.05650593	0	29	0.860702081	3.891912838	92	3.461048252	33	0.989858649	4.970015681	217.8292395	603.180089	-2334.530477	0	0.056119557	0.020475122	0	0	0	0.031687219	0.325875515	0
TCGA-LN-A9FQ-01A	ESCA	1	0	25.6024750007348	25.6024750007348	0	0	391	1	82	C1	GI.ESCC	0.080048094	0.22	0.4	NA	0.7827	0.117	-0.3352	-1.4469	-0.1393	0.6318	NA	NA	0.679684821	1.812492856	236	0.816607894	15	42	0.758326637	1.576895911	8	2.942076302	22	0.951807148	2.671903193	-1388.2239	574.1471471	-834.1490085	0	0.030644126	0	0.024826082	0	0.168930583	0.053181842	0.54538698	0
TCGA-LN-A9FR-01A	ESCA	0.8962	0.1038	26.1755229577209	23.4585036747095	2.71701928301143	0	373	0	373	C1	GI.ESCC	0.243897239	0.44	0.31	NA	0.6379	0.1375	0.0427	-1.0831	0.0641	1.0941	42	NA	0.330818296	1.40597776	180	0.825953158	11	46	0.927251127	1.285443009	4	3.352447139	33	0.958798767	1.630491353	-708.579136	745.7434766	-1951.109674	0	0.009467246	0.058186694	0.089900976	0.003536486	0.091138209	0.013507214	0.495507149	0.01806861
TCGA-M9-A5M8-01A	ESCA	0.006	0.994	36.9658043146098	0.221794825887659	36.7440094887221	0	1007	0	1007	C2	GI.CIN	0.244799273	0.37	0.01	NA	0.9092	0.2015	-0.4221	-0.0439	1.0564	0.1612	37	NA	0.529321313	1.49974372	198	0.89748375	7	22	0.827694301	4.912278104	378	2.588074911	69	0.611244641	1.667075815	-418.8439553	860.7294064	-470.5438508	0	0.179939598	0.081407606	0	0	0.075705567	0	0.064516252	0.058012267
TCGA-Q9-A6FW-01A	ESCA	0.0048	0.9952	36.4950736411554	0.175176353477546	36.3198972876778	0	238	0	238	C1	GI.CIN	0.26868708	0.44	0.35	NA	-0.0742	-0.061	-0.0414	0.6952	0.4551	0.2496	110	NA	1.239123109	3.94683657	148	0.382557881	4	38	0.647298887	2.711958851	66	4.163593586	72	0.973560589	2.690516394	-650.7188994	-181.8591815	-1726.128558	0.106265816	0.026021132	0.052984968	0	0	0.07413161	0.020363522	0.191441835	0.013836081
TCGA-R6-A6KZ-01A	ESCA	0.03	0.97	33.731802897653	1.01195408692959	32.7198488107234	1	154	1	154	C1	GI.CIN	0.241876297	0.53	0.22	NA	0.9203	0.2285	-0.0173	0.6428	-0.095	0.2108	65	NA	1.061384308	2.999564348	229	0.785543591	17	33	0.826295038	3.44927549	65	5.169318434	215	0.962514771	7.553434856	-832.5249474	922.4092908	-2456.229486	0	0.115724956	0.023993818	0	0	0.048860374	0.070973031	0.119665597	0
TCGA-R6-A8WC-01A	ESCA	0	1	28.4424330647697	0	28.4424330647697	0	70	0	70	C1	GI.CIN	0.02312552	0.08	0.02	NA	1.1092	0.2475	-1.3734	-1.9149	-0.1002	-0.2276	58	NA	1.060542681	2.294235187	197	0.947775211	17	21	NA	NA	NA	2.736339051	16	0.986925695	1.870097981	-382.7095767	1105.724319	-490.1441979	0	0.023407051	0	0.002304239	0.00801625	0.064546765	0	0.0568378	0
TCGA-R6-A8WG-01A	ESCA	0.7551	0.2449	25.0344488139193	18.9035122993904	6.13093651452883	1	386	1	107	C2	GI.CIN	0.23649525	0.35	0.49	NA	1.1221	0.1315	0.1488	0.2626	1.0458	0.0252	45	NA	0.717232469	1.80394833	166	0.885874473	28	20	0.616284412	3.450220184	270	4.455295432	104	0.959285196	5.754484167	242.3219507	1237.709063	-1436.099392	0	0.05045667	0	0	0	0.296779738	0.044720967	0.189622202	0.03608862
TCGA-RE-A7BO-01A	ESCA	0.0033	0.9967	43.6166814679386	0.143935048844197	43.4727464190944	1	213	0	213	C2	GI.CIN	0.34696704	0.51	0.18	NA	0.7199	0.284	-0.1733	-0.9138	0.8576	-0.0216	NA	NA	1.33935701	3.911772855	173	0.470083713	13	25	0.943445981	1.690428271	6	1.791759469	6	1	1.322325571	-381.6135178	859.096671	-2302.202522	0	0.050948513	0.111639724	0.009712125	0	0.128537126	0	0.267118519	0.036950317
TCGA-S8-A6BV-01A	ESCA	0.006	0.994	40.585970483281	0.243515822899686	40.3424546603813	0	609	1	267	C3	GI.CIN	0.272112175	0.59	0.04	NA	0.1168	-0.0815	0.1167	-0.6221	-0.2469	0.2653	62	NA	0.920068441	2.429924344	200	0.646910714	16	30	0.999180235	0.692578963	2	2.430791329	12	0.978222393	2.037121438	-220.4685191	-22.19961802	2208.501075	0.023341437	0	0	0	0	0.153168551	0.050723341	0.504310017	0
TCGA-S8-A6BW-01A	ESCA	1	0	25.6103577719032	25.6103577719032	0	0	620	0	620	C2	GI.ESCC	0.077596837	0.42	0.18	NA	0.8123	0.0615	-0.6208	-2.0869	0.8349	0.782	52	NA	0.739518618	1.741447068	180	0.759076329	19	46	0.83976182	2.883731345	31	2.997068727	21	0.984413414	3.097122603	-1018.381818	1256.866875	-2021.532412	0.046239786	0	0.204648677	0.006237191	0	0.036233537	0	0.261059099	0.013148553
TCGA-V5-A7RB-01A	ESCA	0.2453	0.7547	29.7062668052931	7.2869472473384	22.4193195579547	1	161	0	161	C2	GI.CIN	0.294965182	0.39	0.05	NA	0.9738	0.093	-0.4858	-0.5101	0.9174	-0.0164	81	NA	1.213246758	4.323570263	312	0.276179762	8	30	0.80302957	3.14147015	50	3.936075622	70	0.926463465	3.018456597	-732.804519	478.9228512	-562.7484411	0	0.009691061	0.116611752	0	0	0.019996402	0.060828385	0.236024951	0.125032767
TCGA-V5-A7RE-01A	ESCA	0.0059	0.9941	43.4231378881981	0.256196513540369	43.1669413746577	0	500	1	294	C2	GI.CIN	0.083739287	0.36	0.11	NA	1.1626	0.355	-1.3869	-1.1596	0.9814	-0.4808	NA	NA	1.082821527	2.894890205	450	0.634830972	15	27	0.927805859	3.022881056	26	3.824835073	49	0.982788202	1.62152895	-1073.972871	1197.787605	-1327.109335	4.61e-05	0.01466997	0.108443789	0	0	0.011976744	0	0.022142333	0.131155743
TCGA-V5-A7RE-11A	ESCA	0.0132	0.9868	30.2426604569462	0.399203118031689	29.8434573389145	0	500	1	294	C2	GI.CIN	0.083739287	0.36	0.11	NA	1.1626	0.355	-1.3869	-1.1596	0.9814	-0.4808	NA	NA	1.082821527	2.894890205	450	0.634830972	15	27	0.927805859	3.022881056	26	3.824835073	49	0.982788202	1.62152895	-1073.972871	1197.787605	-1327.109335	4.61e-05	0.01466997	0.108443789	0	0	0.011976744	0	0.022142333	0.131155743
TCGA-V5-AASV-01A	ESCA	0.2605	0.7395	29.3712174567439	7.65120214748179	21.7200153092621	0	467	1	322	C2	GI.ESCC	0.182542085	0.26	0.01	NA	0.8919	0.214	-0.0452	0.2106	1.4149	0.0455	52	NA	0.898632077	2.332164199	226	0.768810451	11	8	0.794595288	4.027727395	159	3.616640762	58	0.890701028	4.205387305	-1444.734745	805.5227316	-2108.821047	0.049057656	0	0.011931623	0.007944293	0	0.060280447	0.058171209	0.169496776	0
TCGA-V5-AASX-01A	ESCA	0.0036	0.9964	41.2997513444913	0.148679104840169	41.1510722396512	0	273	1	273	C2	GI.CIN	0.249910613	0.34	0.71	NA	0.6034	-0.0145	-0.1491	0.4413	0.5061	0.1257	152	NA	1.746339565	4.958741973	142	0.410069638	4	15	0.758246776	3.783979417	147	3.309130088	70	0.77889462	1.206379006	-493.5086303	515.3048258	2046.487882	0	0.03979492	0.005481927	0.00471191	0	0.044734406	0.049471746	0.097405736	0.020975052
TCGA-V5-AASX-11A	ESCA	0.0054	0.9946	44.645530083301	0.241085862449825	44.4044442208511	0	273	1	273	C2	GI.CIN	0.249910613	0.34	0.71	NA	0.6034	-0.0145	-0.1491	0.4413	0.5061	0.1257	152	NA	1.746339565	4.958741973	142	0.410069638	4	15	0.758246776	3.783979417	147	3.309130088	70	0.77889462	1.206379006	-493.5086303	515.3048258	2046.487882	0	0.03979492	0.005481927	0.00471191	0	0.044734406	0.049471746	0.097405736	0.020975052
TCGA-VR-A8EO-01A	ESCA	0.1123	0.8877	29.6843469201241	3.33355215912993	26.3507947609941	0	785	0	785	C1	GI.ESCC	0.07338811	NA	NA	NA	1.4001	0.3835	-0.5613	-1.2058	-1.16	0.4852	NA	NA	0.320136279	0.937541961	159	0.668470499	NA	NA	0.713858914	1.711758915	11	2.711670714	17	0.957100784	4.547492871	-768.2527223	1696.101523	-3157.457737	0	0.008816409	0.054824586	0	0.00438526	0.253354692	0.012921461	0.110022133	0.071283555
TCGA-VR-A8EQ-01A	ESCA	0.0062	0.9938	51.3301568971285	0.318246972762196	51.0119099243663	1	694	1	694	C1	GI.CIN	0.478578237	0.65	0.17	NA	0.4761	0.0455	-0.1139	0.1215	0.1455	0.029	80	NA	1.123068121	3.322409858	263	0.630855824	16	32	0.576129921	0.79868566	4	4.642219512	118	0.973071975	2.022157132	-1106.20954	756.4532051	2263.175387	0.009738289	0	0.027060437	0	0	0.24110331	0.009344996	0.125091261	0.082171075
TCGA-VR-A8EW-01A	ESCA	1	0	28.0552875462452	28.0552875462452	0	1	247	1	247	C1	GI.ESCC	0.13824575	0.47	0.27	NA	0.984	0.229	-0.7878	-0.8908	-0.9383	0.2187	63	NA	0.655301096	1.902487054	246	0.76531812	22	40	0.917708039	3.338242062	38	3.076705031	24	0.968109791	4.572798415	-1176.99267	558.8122773	-1794.978232	0.078052693	0.017407375	0.006542613	0	0	0.308707043	0	0.25569509	0.097159848
TCGA-VR-A8EY-01A	ESCA	0.5736	0.4264	30.4212903874443	17.449652166238	12.9716382212062	0	1025	0	1025	C1	GI.ESCC	0.123301967	0.26	0.07	NA	0.9401	0.3765	-1.0777	-1.4611	-0.6231	0.2817	53	NA	0.516564835	1.786453389	274	0.805313693	7	35	0.755945681	1.812678575	11	2.476247133	13	0.965417553	5.323080903	-1223.421283	942.6073285	-2253.350065	0.018011061	0	0.065597258	0.022603841	0	0.195423502	0	0.248895743	0.1498886
TCGA-VR-A8EZ-01A	ESCA	0.0796	0.9204	30.6336099842365	2.43843535474522	28.1951746294913	1	553	1	379	C2	GI.ESCC	0.116040073	0.32	0.34	NA	1.3433	0.6385	-0.3375	-0.2564	0.3865	0.2778	53	NA	0.832557742	2.880199756	365	0.707248621	7	73	0.777208889	3.142295383	57	3.308686893	38	0.909583099	3.148245164	-648.2017348	1226.058716	-4034.399995	0	0.023655036	0.013694962	0.00623732	0	0	0.080192361	0.340450136	0.069457231
TCGA-VR-AA4G-01A	ESCA	0.944	0.056	28.4349225892781	26.8425669242785	1.59235566499957	0	549	0	549	C2	GI.ESCC	0.311758215	NA	NA	NA	1.0361	0.2775	-0.1269	0.0567	1.0187	0.6136	22	NA	0.455793203	1.128630789	159	0.284423142	NA	NA	0.859717354	4.18470384	130	3.360331693	60	0.820725184	5.280022601	-306.3644286	1019.676042	-2505.950894	0.071974602	0	0.142204493	0.033135444	0	0.042480832	0.055314524	0.040006242	0.027700086
TCGA-XP-A8T6-01A	ESCA	1	0	23.0249612190055	23.0249612190055	0	1	763	0	763	C1	GI.ESCC	0.283948358	0.53	0.28	NA	0.8003	0.123	-0.5483	-0.2994	-0.3022	0.2357	33	NA	0.576667654	1.552566761	326	0.745143254	12	56	0.929046783	5.087890843	239	3.547878941	40	0.961776872	6.594749074	-313.6379613	701.2718732	-2737.79212	0.022048046	0	0.015663147	0.069032095	0	0	0.053860145	0.262898281	0.018350615
TCGA-XP-A8T8-01A	ESCA	1	0	26.116990656903	26.116990656903	0	0	437	0	437	C2	GI.ESCC	0.182012551	0.36	0.18	NA	1.1799	0.2575	-1.0299	-1.0121	0.9088	-0.0327	NA	NA	0.539806647	2.091750756	273	0.750965894	20	40	0.772398436	0.535385798	2	3.080416071	30	0.90568577	2.812428167	-1185.238667	1230.46625	-2958.110023	0	0	0.227048661	0.040895957	0	0	0.017487665	0.053823653	0.010143951
TCGA-Z6-A8JE-01A	ESCA	0.4362	0.5638	21.9236250745527	9.56308525751987	12.3605398170328	0	64	0	64	C1	GI.ESCC	0.196239801	0.34	0.49	NA	1.331	0.457	-0.3116	-0.5142	-0.8441	0.5547	66	NA	0.686803591	3.30524228	288	0.750863877	14	50	0.744366552	3.582029077	123	2.027607798	23	0.646662905	5.222552509	-1273.906237	1237.974435	-2983.363544	0.033589251	0.007523234	0	0	0	0.487107714	0.015137936	0.21960012	0
TCGA-Z6-A9VB-01A	ESCA	0.9753	0.0247	23.363303322326	22.7862297302645	0.577073592061452	0	40	0	40	C2	GI.ESCC	0.194845392	0.28	0.51	NA	1.1892	0.274	-0.7635	-0.3448	0.2988	0.0897	41	NA	0.661278319	1.700429963	252	0.497131492	8	44	0.878804963	4.775181862	229	3.556122406	58	0.875796655	4.29597072	-1712.456968	620.7947743	-1950.022002	0.006349984	0.071701755	0.065132135	0.01745255	0	0.016714726	0	0.154888374	0.000194516
TCGA-02-2485-01A	GBM	1	0	22.2188265283375	22.2188265283375	0	0	470	1	186	C4	GBM_LGG.Classic-like	0.049500604	0.13	0.03	NA	0.3223	0.15	0.0189	-1.1057	1.3247	-0.2922	20	2	0.50914786	1.357727626	215	0.188346361	8	3	NA	NA	NA	2.351673302	11	0.980723941	3.83462596	405.9458423	-7.338642273	-4563.182807	0.016485737	0	0	0	0.011271542	0.006171912	0.074522775	0.342673031	0.094994105
TCGA-06-0125-01A	GBM	1	0	24.0892758528492	24.0892758528492	0	1	1448	1	797	C4	GBM_LGG.Classic-like	0.292691422	0.1	0	NA	0.2372	0.06	-0.1638	-2.4995	-0.9935	0.059	26	NA	0.226696031	0.835941613	231	0.155485661	6	7	NA	NA	NA	0	1	NA	2.53617791	-328.5628011	257.0118216	-3861.711559	0	0.012726965	0	0	0	0.354498299	0.004789242	0.313120661	0
TCGA-06-0129-01A	GBM	1	0	23.6256533343546	23.6256533343546	0	1	1024	1	148	C4	GBM_LGG.G-CIMP-low	0.057804822	0.24	0.09	NA	0.7821	-0.112	0.7657	-1.5415	1.3736	-0.9087	12	12	0.287599178	1.03535704	860	0.203771911	5	11	NA	NA	NA	1.098612289	3	1	3.004430526	-172.7449808	576.3264947	-1798.98875	0	0.047284545	0	0	0	0	0.008392698	0.773305651	0.023253955
TCGA-06-0130-01A	GBM	1	0	23.2895474596551	23.2895474596551	0	1	394	1	244	C4	GBM_LGG.Mesenchymal-like	0.573796413	0.73	0.3	NA	0.3791	0.1765	1.6168	0.4182	1.1653	0.5404	18	5	0.199903253	0.713940188	86	0.411656001	25	9	NA	NA	NA	4.428360899	92	0.979338336	3.025254738	284.071031	556.2092133	-2477.485368	0	0.004841275	0	0.009310102	0	0	0.104505412	0.529451014	0.027089163
TCGA-06-0156-01A	GBM	1	0	22.6051483143497	22.6051483143497	0	1	178	1	178	C4	GBM_LGG.	NA	NA	NA	NA	0.4888	0.138	0.7848	-0.5092	-0.3308	0.0911	NA	NA	NA	NA	NA	NA	NA	NA	0.714157352	1.485048466	8	2.48490665	12	1	4.378533415	-295.8569505	560.632043	-3725.958022	0.024198393	0.000202984	0.000141736	0	0	0	0.012356985	0.465042561	0.082227738
TCGA-06-0211-01A	GBM	1	0	23.9295968556315	23.9295968556315	0	1	360	1	53	C4	GBM_LGG.	0.2302484	0.14	0.13	NA	0.3633	0.198	0.0968	-1.9778	-0.8438	-0.144	25	NA	0.281557396	0.717971361	116	0.27276303	9	2	NA	NA	NA	1.098612289	3	1	2.694684595	-5.431168704	246.3227063	-3581.91308	0.004211647	0.001597703	0	0	0	0.098088849	0.015639821	0.719582281	0
TCGA-06-0646-01A	GBM	1	0	23.7046257693142	23.7046257693142	0	1	175	1	90	C4	GBM_LGG.	NA	0.16	0.05	NA	0.319	0.0345	0.7786	-1.519	0.0971	0.007	13	1	0.337673992	0.759766482	151	0.209243677	4	2	NA	NA	NA	1.906154747	7	0.979569765	3.776933053	220.6362654	432.1989269	-2302.572991	0.003015285	0	0	0	0.080840679	0	0.013420049	0.491456019	0.199352263
TCGA-06-0747-01A	GBM	1	0	23.0293499981301	23.0293499981301	0	1	82	1	82	C4	GBM_LGG.	NA	0.08	0.03	NA	-0.0827	0	-0.2064	-2.3336	0.3681	-0.1652	23	45	0.612491173	1.753951995	85	0.167392337	7	12	NA	NA	NA	0.636514168	2	0.918295834	2.492486899	-4.772982407	-765.9398719	-4043.428142	0.014532273	0	0.008185962	0	0.002389739	0	0.001443337	0.283085494	0.097156118
TCGA-06-1804-01A	GBM	1	0	21.1396192268262	21.1396192268262	0	1	414	1	414	C4	GBM_LGG.Classic-like	0.109658633	0.19	0.31	NA	-0.2124	-0.16	0.0797	-1.7569	0.7152	-0.4955	29	NA	0.85312121	1.882750257	336	0.195301991	4	4	NA	0	1	NA	0	NA	3.786443784	-73.04647015	-910.5398444	-4003.535338	0.064855665	0	0	0	0	0	0.038140875	0.410831769	0
TCGA-06-2559-01A	GBM	1	0	23.6941129280529	23.6941129280529	0	1	150	1	150	C4	GBM_LGG.Mesenchymal-like	0.05225838	0.1	0.01	NA	0.7822	0.104	0.2802	-2.041	-0.0986	-0.0209	27	0	0.65374237	1.279061158	175	0.121887594	4	6	NA	NA	NA	0.693147181	2	1	2.900848147	-445.3150405	996.8378229	-4444.354153	0	0.007082546	0	0	0	0.09969287	0.009328052	0.388327052	0
TCGA-06-2565-01A	GBM	1	0	23.1177371028795	23.1177371028795	0	1	506	1	178	C4	GBM_LGG.Classic-like	0.042119414	0.09	0	NA	-0.2221	-0.077	0.1903	-1.354	0.4683	-0.1111	23	49	0.310050251	1.127455457	229	0.140573702	7	11	1	0.693147181	2	2.685945325	15	0.991837346	2.66197916	299.8420954	-322.4604993	-4268.086925	0.013721743	0.002095574	0	0.004571851	0	0	0.016487058	0.590946811	0
TCGA-06-2569-01A	GBM	1	0	22.7155094812454	22.7155094812454	0	0	13	0	13	C1	GBM_LGG.LGm6-GBM	0.080048385	0.06	0.22	NA	0.5325	0.118	-1.2178	-2.2947	-1.2708	0.1735	13	2	0.258985726	0.776957177	330	0.599779732	11	31	NA	NA	NA	0	1	NA	3.190923626	-1374.273082	1187.583893	-2700.986901	0	0	0.020954555	0	0	0.137792738	0	0.395208313	0
TCGA-06-2570-01A	GBM	1	0	23.1903039842556	23.1903039842556	0	0	958	0	958	C4	GBM_LGG.G-CIMP-low	0.03922429	0.1	0	NA	0.1381	-0.0045	0.6113	-1.9553	-0.6176	-0.2984	18	100	0.225763148	0.874832198	127	0.09393327	1	9	NA	NA	NA	NA	0	NA	3.463479516	-284.7370282	24.87107495	-3150.196505	0.020508655	0	0	0	0	0	0.01274744	0.707329417	0
TCGA-19-1390-01A	GBM	1	0	22.9805268064665	22.9805268064665	0	1	772	0	772	C4	GBM_LGG.Classic-like	0.040462307	0.2	0.19	NA	0.8219	0.028	-0.2843	-2.8115	-0.7912	-0.4265	43	0	1.127033168	2.600845772	251	0.875650407	16	13	NA	NA	NA	NA	0	NA	2.681120419	-162.1889192	657.3461748	-4210.087626	0	0.008042399	0.006594114	0	0	0	0	0.39310442	0
TCGA-27-1830-01A	GBM	1	0	22.077936523928	22.077936523928	0	1	154	1	124	C4	GBM_LGG.Mesenchymal-like	0.248398715	0.32	0.19	NA	-0.0625	-0.034	0.6215	-0.8856	0.0864	0.3449	17	NA	0.330158093	0.990474279	225	0.410201226	7	5	NA	NA	NA	2.425479708	13	0.945624794	3.465097705	266.3970909	108.3850799	-3936.279502	0.01634447	0	0.000322082	0	0	0	0.001856067	0.473667821	0.280258894
TCGA-27-1834-01A	GBM	1	0	22.7487746120452	22.7487746120452	0	1	1233	1	335	C4	GBM_LGG.Mesenchymal-like	0.190236424	0.26	0.45	NA	-0.6609	-0.132	0.7648	-0.7196	1.5542	-0.1981	29	0	0.474926666	1.173348233	166	0.58346735	4	2	NA	NA	NA	2.965015693	20	0.989746554	3.857700001	-199.3512756	-949.3336101	-2548.373744	0.038037209	0	0	0	0	0	0.021893422	0.630975305	0
TCGA-28-5215-01A	GBM	1	0	21.5390232237536	21.5390232237536	0	1	335	1	164	C4	GBM_LGG.Mesenchymal-like	0.216262777	0.23	0.53	NA	0.4617	0.049	0.6804	-0.8099	-0.1581	0.1759	15	NA	0.332857957	0.665715913	81	0.553321757	4	3	0.921930777	3.038533443	27	2.51265853	13	0.97961331	4.089119254	329.4604341	735.4679444	-3064.234825	0	0.034648157	0	0	0.025416738	0	0.019393366	0.429039179	0.179180701
TCGA-32-2615-01A	GBM	1	0	22.5881907697836	22.5881907697836	0	1	485	1	131	C4	GBM_LGG.Mesenchymal-like	0.12122927	0.16	0.41	NA	-0.1032	0.012	0.6522	-1.0575	0.3302	0.1821	9	4	0.403643284	0.778454905	216	0.70556458	3	9	NA	NA	NA	2.079441542	8	1	3.568444753	-32.92596711	-411.8682917	-3667.27605	0.014182815	0	0.006744219	0	0	0	0.006396072	0.400406848	0.058920089
TCGA-32-2634-01A	GBM	1	0	21.4861705414618	21.4861705414618	0	0	693	0	693	C4	GBM_LGG.Classic-like	0.05079875	0.11	0.02	NA	0.5858	0.1445	-0.0148	-1.852	-0.4032	-0.2038	11	2	0.372197404	1.145222781	123	0.91402307	6	11	NA	NA	NA	0	1	NA	3.444619562	353.337837	812.0492429	-4344.237586	0.000207781	0	0	0	0	0.018400607	0.002671267	0.725205339	0.094760828
TCGA-41-4097-01A	GBM	1	0	22.8699486246935	22.8699486246935	0	1	6	1	6	C4	GBM_LGG.Classic-like	0.385072133	0.47	0.35	NA	-0.581	-0.192	0.824	-0.7564	-0.3768	0.3348	28	3	0.233211593	0.845392025	152	0.509443054	4	5	NA	NA	NA	2.813355405	17	0.992991019	3.698371831	485.8964964	-839.2695908	-2194.50483	0.021206668	0	0	0	0	0	0.00475037	0.558770341	0
TCGA-BA-4074-01A	HNSC	0.2987	0.7013	34.6352240447389	10.3455414221635	24.2896826225754	1	462	1	396	C2	HNSC.Mesenchymal	0.217916472	0.39	0.06	NA	1.4033	0.912	-0.1023	-0.2615	1.0226	0.3959	79	71	1.093732144	3.421418501	168	0.648295559	12	27	NA	NA	NA	1.560710409	5	0.9697239	3.518440851	-109.8026685	1332.256111	-990.9211208	0	0.022000267	0.099517552	0.020660672	0.000969693	0.103552179	0.113231021	0.267351616	0.119702472
TCGA-BA-4078-01A	HNSC	1	0	28.0775614809359	28.0775614809359	0	1	276	1	276	C1	HNSC.Classical	0.058146823	0.14	0.02	NA	0.9576	0.189	0.1094	-0.1404	-0.0517	0.7533	206	13	3.617707571	10.59875265	123	0.946944778	13	24	0.939010785	1.511279557	5	3.548582422	37	0.982736941	4.201370432	-1943.585812	886.3957972	-1467.064857	0	0.002390894	0.051546702	0.117951503	0	0	0.025403074	0.290173018	0.027313824
TCGA-BA-5153-01A	HNSC	0.1397	0.8603	31.3771341898143	4.38338564631706	26.9937485434973	1	1762	1	1522	C1	HNSC.Atypical	0.192965746	0.21	0	NA	1.0455	0.008	0.3007	1.5749	0.3267	0.1753	26	9	0.224900708	1.012053188	70	0.177316565	4	21	0.883078698	4.256687971	124	3.859637123	57	0.954634722	2.032251551	-479.9166974	986.7012609	-2167.678397	0	0.102616374	0.012954909	0.006257065	0	0.013913008	0.023042439	0.078643488	0.047005333
TCGA-BA-6869-01A	HNSC	0.0067	0.9933	36.9260814563194	0.24740474575734	36.6786767105621	0	644	0	644	C1	HNSC.Atypical	0.196584391	0.36	0.05	NA	0.2455	0.169	-0.6898	0.2055	0.0787	0.2117	190	148	3.8824355	12.2355543	141	0.218232387	4	23	0.954407067	3.807114566	54	2.302585093	10	1	2.6100083	-218.9219411	-360.0272089	-731.0775426	0.017126656	0	0.107818111	0	0	0	0.053757502	0.128071899	0.075785838
TCGA-BA-A8YP-01A	HNSC	0.9548	0.0452	32.5037633577858	31.0345932540139	1.46917010377192	0	499	0	499	C1	NA	0.108357407	0.39	0.16	NA	0.9717	0.3265	-0.2088	-0.8974	0.261	0.7529	67	4	1.2254932	3.676479599	553	0.711111406	11	67	0.8133494	3.382625059	64	2.302585093	10	1	5.526966103	-906.1181724	738.9955684	-2150.710846	0	0	0.073460101	0	0	0.143260654	0.037043673	0.312730179	0.092096915
TCGA-BB-4225-01A	HNSC	0.0456	0.9544	33.7210815176439	1.53768131720456	32.1834002004393	0	146	0	146	C2	HNSC.Atypical	0.190496939	0.35	0.25	NA	0.9704	0.233	0.447	1.8278	1.3726	0.0134	33	NA	0.7415959	1.4831918	127	0.860108675	22	11	0.853089199	4.410884048	176	4.756702114	125	0.985168399	2.761468795	-242.0040976	753.5966581	-3679.009725	0	0.108649103	0.03677508	0.002222274	0	0.0464781	0.040557888	0.063973484	0.034591891
TCGA-BB-4227-01A	HNSC	0.8797	0.1203	28.3460147776937	24.9359891999371	3.41002557775655	0	134	1	85	C1	NA	0.136176882	0.21	0.01	NA	0.9887	0.251	-0.6468	-1.6002	-0.6003	-0.0061	115	117	2.761483732	5.668308713	255	0.616801124	6	35	NA	NA	NA	1.609437912	5	1	6.872304621	-1251.824157	461.207416	-1589.654791	0.030840441	0	0.121373324	0	0	0	0	0.45113239	0.162068528
TCGA-CN-4722-01A	HNSC	0.2454	0.7546	28.4865132497349	6.99059035148494	21.4959228982499	0	1483	0	1483	C1	NA	0.392998077	NA	NA	NA	0.0244	0.086	-0.2292	0.7081	-0.61	0.5273	NA	NA	NA	NA	90	0.074216056	2	3	0.960889112	4.109401908	72	3.578323836	37	0.990973465	4.793216792	-1031.292261	607.4924134	-784.4890199	0	0.131942246	0	0.029222742	0	0	0.011645979	0.175947625	0
TCGA-CN-4723-01A	HNSC	0.9392	0.0608	25.1279040936389	23.6001275247456	1.52777656889324	0	1699	0	1699	C2	HNSC.Classical	0.32128719	0.48	0.31	NA	0.9671	0.32	0.3147	0.6034	1.1431	0.8568	139	19	7.273510535	19.71430268	226	0.349883116	7	34	0.793183262	3.586607016	92	3.347705834	34	0.949337372	6.282403644	6.899718977	867.3325516	-1466.089058	0.011324387	0.006418521	0.014194159	0.001697943	0	0.205951542	0.09267705	0.121457197	0.053066196
TCGA-CN-4726-01A	HNSC	0	1	36.5506671623148	0	36.5506671623148	1	142	1	79	C1	HNSC.Basal	0.345261391	0.52	0.03	NA	0.0307	0.0855	0.0533	-0.7423	0.618	0.6361	27	58	0.60990171	1.469308665	107	0.243973929	6	22	NA	NA	NA	1.747868097	6	0.975503759	2.178372999	-173.0730005	51.78603166	-2503.790903	0	0.0060949	0.024709193	0.106317444	0.002935999	0.037127025	0.000197338	0.161125891	0.217660735
TCGA-CN-4728-01A	HNSC	1	0	29.0465276497268	29.0465276497268	0	0	1724	0	1724	C1	HNSC.Mesenchymal	0.39443306	0.76	0.48	NA	0.2855	0.029	1.1246	1.1235	0.841	1.1231	38	7	0.92519911	2.971851686	130	0.442629058	10	21	0.289274581	0.836111079	18	3.945092675	55	0.984468347	3.283840261	251.3856876	128.6260489	-1402.478659	0.010151387	0.010768546	0.008745219	0.009041927	0	0.328529628	0.054249986	0.311720754	0.012311368
TCGA-CN-4735-01A	HNSC	1	0	26.4218095294452	26.4218095294452	0	0	1737	0	1737	C2	HNSC.Mesenchymal	0.22891892	0.28	0.01	NA	0.7941	0.1625	0.7067	1.1642	0.6108	0.4278	58	5	1.095155291	3.369708589	185	0.570275542	8	28	0.838143462	3.59602053	73	3.595149494	38	0.988333839	5.838389707	-588.9144501	766.1755019	-2093.427679	0.019376789	0.011192605	0.003542522	0.060295113	0.000234935	0.210753378	0.067577572	0.156520691	0
TCGA-CN-4736-01A	HNSC	1	0	27.4906753531372	27.4906753531372	0	1	395	1	209	C2	HNSC.Mesenchymal	0.417855548	0.66	0.26	NA	0.1974	0.0755	0.8266	0.8635	2.2061	0.7094	31	21	0.495578839	2.419590803	143	0.346544355	4	19	0.917297222	1.476332927	5	3.148097385	30	0.925585031	5.283482093	652.2827401	0.8340079	-719.698704	0	0.012107383	0.002995369	0.005541143	0	0.215393749	0.151687467	0.237878724	0
TCGA-CN-4737-01A	HNSC	1	0	24.5127134814163	24.5127134814163	0	0	625	0	625	C1	HNSC.Mesenchymal	0.205089003	0.49	0.42	NA	0.1664	-0.0165	0.0119	-0.5283	0.3549	0.8768	20	84	0.41991868	0.923821097	167	0.68952435	21	19	NA	0	1	2.302585093	10	1	5.715736014	-476.4195685	-155.2280138	-931.122955	0.025955891	0	0.048711958	0	0	0.474909354	0.012511568	0.24103517	0
TCGA-CN-4738-01A	HNSC	0.8666	0.1334	22.4697216115608	19.4722607485786	2.99746086298221	1	436	0	436	C2	HNSC.Atypical	0.341420988	0.77	0.44	NA	0.067	0.057	0.4651	0.9044	0.8017	0.5601	48	88	0.887395139	2.232800672	88	0.178786913	7	21	0.902109589	3.918588524	77	3.371890775	36	0.940944036	3.659574011	235.81697	-108.0934321	244.1366988	0	0.026612763	0.008403043	0.035383698	0	0.021393954	0.139460125	0.189907035	0
TCGA-CN-4739-01A	HNSC	1	0	23.7339957543545	23.7339957543545	0	1	1394	1	1302	C1	HNSC.Atypical	0.418240406	0.51	0.49	NA	0.8568	0.1405	0.1878	1.4214	-0.239	0.2948	109	13	1.749634277	5.079583385	105	0.482915218	12	15	0.884916046	4.796718397	226	3.456162798	35	0.972102517	4.23509332	27.29557079	231.7211511	-640.991961	0.025487125	0.025283918	0.013477905	0.013563758	0	0	0.023074322	0.091601566	0.024511764
TCGA-CN-4741-01A	HNSC	1	0	23.0586276096149	23.0586276096149	0	0	2239	1	1716	C2	HNSC.Atypical	0.111519301	0.36	0.08	NA	0.9954	0.202	-0.3067	0.2232	0.438	0.309	63	NA	1.053424809	2.704739375	93	0.154349113	4	11	0.855136897	2.256755296	14	3.307104056	29	0.982124596	2.755704251	-397.2778323	836.6668997	-2034.40448	0	0.032326174	0.010933634	0.07803284	0	0.068430681	0.073686758	0.187003179	0
TCGA-CN-4742-01A	HNSC	1	0	30.3977260187162	30.3977260187162	0	1	397	1	397	C2	HNSC.Basal	0.347958697	0.7	0.09	NA	0.4291	0.171	0.0643	0.3249	1.463	0.9474	17	3	0.425925035	1.788885146	144	0.552625791	11	27	0.869156444	4.124088333	115	2.944438979	19	1	5.613924856	342.3323639	251.5623029	742.5597678	0	0.181705716	0.005913349	0	0	0.326316595	0.014369837	0.103653505	0.050775435
TCGA-CN-5356-01A	HNSC	0.2336	0.7664	26.8899668296844	6.28149625141428	20.6084705782701	0	1409	0	1409	C1	HNSC.Mesenchymal	0.306051461	0.63	0.23	NA	0.5482	0.15	-0.1873	0.4618	-0.422	0.6687	141	16	2.757208858	8.783273577	148	0.66696024	20	26	0.912244557	4.191873072	99	2.63905733	14	1	6.011473725	-523.0508267	618.0313357	-1392.267488	0	0.207564121	0.022074213	0	0	0.018886868	0.017729615	0.115429537	0.07874125
TCGA-CN-5359-01A	HNSC	1	0	25.125854970008	25.125854970008	0	1	377	1	356	C2	HNSC.Mesenchymal	0.530781093	0.81	0.13	NA	0.6428	0.1335	0.9621	1.2561	1.4797	0.8514	74	41	1.215012582	3.532013321	191	0.540212251	20	36	0.774131658	1.856286642	11	4.583670608	103	0.988983524	4.244671571	-55.41606496	559.4047186	-1306.138733	0	0.043631612	0.024215558	0	0	0.075559402	0.062406446	0.245803149	0.042390741
TCGA-CN-5360-01A	HNSC	0.1629	0.8371	34.3929781223851	5.60261613613653	28.7903619862486	0	2169	0	2169	C2	HNSC.Atypical	0.339357153	0.47	0.08	NA	0.1374	-0.081	0.8711	1.6744	0.895	0.5654	241	91	4.012999093	13.26034483	92	0.944428505	17	25	0.83552836	4.443440075	204	2.938371411	47	0.763184094	3.361173743	-179.3283607	149.3161219	811.7028737	0	0.166831759	0	0.017490005	0	0.089018259	0.105786565	0.187557687	0
TCGA-CN-5361-01A	HNSC	1	0	25.7936430600375	25.7936430600375	0	1	2120	1	2062	C2	NA	0.222125888	NA	NA	NA	0.4995	0.0775	-0.0477	-0.4154	1.2968	0.8824	41	21	1.352118504	2.422545652	NA	NA	NA	NA	NA	NA	NA	2.397895273	11	1	4.904462271	-365.4856074	239.8848933	-397.1555517	0.004786293	0	0	0.055372871	0	0.142965072	0.181215783	0.307455309	0
TCGA-CN-5365-01A	HNSC	1	0	35.8310682723852	35.8310682723852	0	1	351	1	351	C2	HNSC.Basal	0.368644003	0	0.38	NA	0.9458	0.343	0.1343	-0.0721	1.5569	0.263	42	71	0.515183665	1.831764141	120	0.272271044	5	18	NA	NA	NA	2.425479708	13	0.945624794	4.978064847	-561.860665	525.4380316	-1522.440727	0.03475428	0	0.004020812	0.068925621	0	0.055210896	0.084569585	0.268942758	0.128078502
TCGA-CN-6010-01A	HNSC	0.8125	0.1875	27.1818118395019	22.0852221195953	5.0965897199066	0	1523	1	540	C1	HNSC.Classical	0.248151937	0.59	0.31	NA	0.8381	0.155	-0.0563	0.6722	-0.3754	0.7041	64	8	1.320288531	3.795829525	208	0.578227035	9	39	0.928762081	4.966190719	210	2.564949357	13	1	2.894294044	-1078.471435	514.505117	-903.4556894	0.031291502	0.004513407	0.015926167	0.010111435	0	0.021692939	0.075452484	0.167327952	0
TCGA-CN-6011-01A	HNSC	1	0	31.4072228479667	31.4072228479667	0	0	933	0	933	C2	HNSC.Basal	0.152251402	0.32	0.08	NA	0.3037	-0.06	-0.2487	-0.7118	2.3035	0.3359	129	78	2.970644605	9.124122716	253	0.7584365	13	39	NA	NA	NA	1.846220219	7	0.94876951	3.417198926	-296.0394216	36.46591997	349.0327862	0	0	0.093846117	0.014143093	0	0.116633157	0.045946115	0.25442805	0
TCGA-CN-6012-01A	HNSC	0.942	0.058	27.4284742996043	25.8376227902273	1.59085150937705	0	1460	0	1460	C2	HNSC.Atypical	0.308077469	0.38	0.43	NA	0.644	0.109	0.3904	1.0546	0.8671	0.5449	NA	NA	0.719826256	3.179232629	98	0.772613632	14	34	0.77425395	4.259370899	245	3.17805383	24	1	4.218551547	-1023.272635	-108.7739937	-78.74155556	0.001198854	0.012475079	0.002720527	0	0	0.102101272	0.185977479	0.244196216	0
TCGA-CN-6013-01A	HNSC	1	0	28.918945355921	28.918945355921	0	1	727	1	323	C2	HNSC.Atypical	0.38711583	0.49	0.13	NA	0.2919	-0.059	0.9499	1.3204	1.6177	0.3572	67	47	1.516466567	4.822363684	114	0.374681759	12	20	0.851663878	4.033649137	114	3.835069313	51	0.975391503	5.139661043	632.3112144	-387.3989593	-511.7252741	0	0.016983085	0.026780312	0.012536103	0	0.065270021	0.100770348	0.213269355	0.020712487
TCGA-CN-6019-01A	HNSC	1	0	27.3980148240451	27.3980148240451	0	0	1038	0	1038	C6	HNSC.Mesenchymal	0.305413252	0.64	0.2	NA	-0.6997	-0.1695	1.0627	1.0336	-0.1719	1.195	55	5	0.814586702	3.499705829	50	0.286270314	10	14	0.956403835	2.865129836	20	3.308777758	28	0.992969593	3.158315839	259.6072583	-669.1712305	-551.8647532	0	0.046895112	0	0.000888565	0	0.36421947	0.027510276	0.346642396	0
TCGA-CN-6020-01A	HNSC	0.0561	0.9439	35.74105637546	2.00507326266331	33.7359831127967	1	205	0	205	C2	HNSC.Basal	0.406509007	0.66	0.68	NA	0.6225	0.1885	0.1455	0.0332	1.2697	0.8357	70	128	1.466855326	3.263004705	167	0.443187241	21	26	0.840079844	2.428143054	18	2.351673302	11	0.980723941	3.484048467	27.50192172	617.8079894	-1283.704146	0	0.061188741	0.107936085	0	0	0.222960282	0.042475113	0.087166706	0.061589948
TCGA-CN-6022-01A	HNSC	0.8504	0.1496	25.0264858717204	21.282523585311	3.74396228640937	1	281	1	101	C1	HNSC.Mesenchymal	0.345166234	0.63	0.03	NA	0.7657	0.2115	0.5424	-0.0488	0.074	1.0345	34	0	0.889826278	1.720330804	145	0.334254521	10	22	0.984719909	1.365111658	4	2.978508421	20	0.994250537	6.664609091	255.1948901	811.7763329	1091.853999	0.007087908	0.002673446	0	0.018180868	0	0.347214617	0.0314729	0.25839081	0.062402666
TCGA-CN-6023-01A	HNSC	0	1	26.1691522554448	0	26.1691522554448	0	1584	0	1584	C2	HNSC.Classical	0.414133292	0.64	0.28	NA	0.8283	0.198	0.6081	1.5183	1.1687	0.0432	52	0	0.64062355	2.83704715	176	0.730919932	19	37	0.781704591	3.68146138	111	2.920774794	46	0.762874997	3.012793007	-706.0948225	516.0156692	-1525.505941	0.034185616	0.007965159	0	0.036414249	0	0.00481791	0.080292474	0.234058468	0
TCGA-CN-6988-01A	HNSC	0.1959	0.8041	26.1635219365973	5.1254339473794	21.0380879892179	0	318	0	318	C1	HNSC.Atypical	0.068723181	0.23	0.07	NA	0.5817	0.034	-1.3207	-1.6962	-0.1373	-0.1279	86	11	1.351527943	3.99451592	156	0.540343698	17	27	NA	0	1	NA	0	NA	1.935565361	-958.2117161	223.9401674	-1597.61651	0.028609789	0	0.191718187	0	0	0.08637017	0	0.20647804	0.13326377
TCGA-CN-6989-01A	HNSC	0.8993	0.1007	25.6733656241755	23.088057705821	2.58530791835447	1	980	1	436	C1	HNSC.Mesenchymal	0.231163408	0.69	0.29	NA	0.7075	0.2325	0.7683	0.2376	0.3816	1.0906	38	2	0.876432536	2.454011102	168	0.513712529	14	43	0.863361442	2.845498468	27	3.424730339	36	0.955689198	3.095418766	-158.8226301	1108.097242	-316.3514515	0.00133298	0.00694861	0.036918889	0.021470145	0	0.327140465	0	0.242436288	0.103668932
TCGA-CN-6992-01A	HNSC	0.9492	0.0508	26.3533112391793	25.014563028229	1.33874821095031	0	1066	0	1066	C1	HNSC.Classical	0.161101633	0.43	0.13	NA	0.6934	0.1605	-0.1181	-0.2227	-0.453	0.5169	150	248	2.851502602	8.554507807	238	0.853999839	11	47	0.929689893	2.73741516	19	3.076418361	24	0.968019589	4.694104638	-785.7079202	625.7364739	-2290.904187	0	0.112380537	0	0.00724767	0.006991246	0.160859157	0.042029716	0.285260098	0
TCGA-CN-6997-01A	HNSC	0.9135	0.0865	30.3030744381195	27.6818584992222	2.62121593889734	1	988	1	279	C1	HNSC.Classical	0.09959837	0.19	0.15	NA	0.8903	0.333	-0.4154	-0.7407	-0.7268	0.5826	67	124	0.92530596	3.611678102	256	0.907406082	11	32	0.77546637	2.100001858	15	2.197224577	9	1	3.484712654	-1240.749299	809.9329656	-1628.866713	0.015506754	0.01610984	0.030511176	0.013817229	0	0.219958296	0.011915916	0.136211796	0.013991492
TCGA-CN-A497-01A	HNSC	0.709	0.291	27.9879672643868	19.8434687904502	8.14449847393656	0	1065	0	1065	C1	NA	0.23445045	0.33	0.09	NA	0.5071	0.1385	-0.2427	0.3144	-0.0848	0.4454	135	163	2.727687182	9.531228773	104	0.30719287	10	15	0.766190994	3.012529388	51	2.163955657	9	0.984858662	1.862403516	-743.3819972	128.8972588	485.3131783	0	0.029831532	0.039155168	0.011834141	0	0.051845257	0.033310837	0.116345282	0.07688369
TCGA-CN-A499-01A	HNSC	1	0	27.4486122183466	27.4486122183466	0	0	717	0	717	C2	NA	0.368219869	0.58	0.32	NA	1.2557	0.3795	0.3414	0.8244	2.4924	0.1316	13	0	0.390291821	0.870650986	107	0.562969699	14	17	0.785765757	2.353943839	20	3.115475025	24	0.980309079	2.176266351	355.5723721	1009.946802	-1801.156568	0	0.018792475	0.067353375	0.005240573	0	0	0.232996233	0.148607007	0.003972793
TCGA-CN-A49A-01A	HNSC	1	0	26.7006578977409	26.7006578977409	0	1	526	1	344	C2	NA	0.226643302	0.45	0.19	NA	0.7631	0.1385	-0.9996	-1.2727	-0.0056	0.7094	66	4	1.067073821	2.957318876	370	0.567368787	12	47	NA	NA	NA	0	1	NA	6.532881757	-637.9973592	1457.780525	-2210.498476	0	0.120509857	0	0.004130241	0.005996794	0.322094039	0	0.06652852	0.151173421
TCGA-CN-A641-01A	HNSC	0	1	31.0701869028882	0	31.0701869028882	0	367	0	367	C1	NA	0.280143822	0.33	0.16	NA	0.7202	0.413	-0.7309	-0.505	-0.1335	-0.0259	107	124	1.688226139	5.210215154	103	0.402416345	8	21	0.959213871	1.866544007	7	NA	0	NA	5.66565024	-58.28471237	728.0717037	-1094.186421	0.025617104	0	0.026661556	0.060646694	0	0.107132263	0.046349296	0.252789079	0
TCGA-CN-A6V3-01A	HNSC	0.8993	0.1007	27.436321897102	24.6734842820639	2.76283761503817	0	742	0	742	C2	NA	0.266709777	0.46	0.09	NA	0.8236	0.2395	0.0597	0.8196	2.0255	0.2977	105	83	2.1083268	5.726671442	115	0.245036096	6	23	0.900916299	3.76077353	65	2.197224577	9	1	5.524924137	-53.6374752	248.7183494	-542.7256355	0	0.075307532	0.003936339	0.001268502	0	0.108864573	0.193919975	0.112186308	0.016487154
TCGA-CQ-5332-01A	HNSC	0.4037	0.5963	32.4633168247793	13.1054410021634	19.3578758226159	1	317	0	317	C1	HNSC.Classical	0.078971659	0.36	0.22	NA	0.7592	0.2075	-0.2291	-0.3406	-1.0223	0.6045	71	86	1.199122578	3.717279992	289	0.844393542	13	54	0.840990316	2.831863184	29	2.430791329	12	0.978222393	5.583281025	-42.91007182	757.2183123	-725.8322312	0	0.00836483	0.011176803	0	0	0.345701099	0.011859588	0.239875511	0.134647331
TCGA-CQ-6225-01A	HNSC	0.3277	0.6723	30.2914519494841	9.92650880384595	20.3649431456382	1	403	1	180	C1	HNSC.Atypical	0.036727829	0.19	0.27	NA	0.7371	0.266	-1.0462	-1.2668	-1.3824	-0.1584	57	26	1.390242865	3.656943187	134	0.780240258	23	39	NA	NA	NA	0	1	NA	6.253781545	-1182.453222	67.22277986	-1844.892143	0.005594294	0	0.005465373	0	0	0.438883015	0.00997341	0.200603332	0.051833581
TCGA-CQ-6229-01A	HNSC	1	0	24.7956026231917	24.7956026231917	0	0	1179	0	1179	C2	HNSC.Basal	0.443554808	0.77	0.33	NA	0.4567	0.1565	-0.1603	0.1982	2.0912	0.4734	12	5	0.296089735	0.681006391	55	0.347059296	13	12	0.945310577	1.038529816	3	2.751915969	17	0.971305594	1.439458032	-157.8304462	616.957348	-1226.810363	0	0.011342538	0.031556334	0.049417378	0	0.014973193	0.223217988	0.187986327	0
TCGA-CQ-7068-01A	HNSC	0.8504	0.1496	25.7470720704884	21.8953100887433	3.85176198174506	0	1309	1	1148	C2	HNSC.Basal	0.296267152	0.37	0	NA	0.61	0.1655	0.5303	0.8095	2.5661	0.062	58	132	1.181743212	2.612274468	121	0.112385813	5	9	0.845437954	1.360679897	5	3.800879201	66	0.907205828	1.430765605	517.2069098	321.9770014	430.149355	0	0.017473012	0	0.005726124	0	0.014475679	0.182412133	0.144812624	0.001613488
TCGA-CQ-A4C7-01A	HNSC	1	0	30.858238430274	30.858238430274	0	1	353	NA	NA	NA	NA	NA	NA	NA	NA	NA	NA	NA	NA	NA	NA	NA	NA	NA	NA	NA	NA	NA	NA	NA	NA	NA	NA	NA	NA	NA	NA	NA	NA	NA	NA	NA	NA	NA	NA	NA	NA	NA
TCGA-CQ-A4C9-01A	HNSC	0.9069	0.093	30.5847437618072	27.7373041175829	2.84438116984807	0	707	1	287	C2	NA	0.211424964	0.59	0.4	NA	0.8585	0.215	-0.3478	0.0204	1.0572	0.4568	39	6	0.857907375	2.328605733	108	0.531414622	16	33	0.927527928	2.13571198	10	1.945910149	7	1	4.464247394	-863.4646928	685.0379106	-1093.139563	0	0.124078989	0.011771466	0.000830205	0	0.124852924	0.013458328	0.315404489	0.041155729
TCGA-CQ-A4CD-01A	HNSC	1	0	27.3253539536016	27.3253539536016	0	0	1022	0	1022	C2	NA	0.358251267	0.48	0.01	NA	0.8183	0.3365	0.1167	-0.6667	2.154	0.2997	NA	NA	0.87386974	4.248814942	133	0.261411042	8	33	NA	NA	NA	1.747868097	6	0.975503759	3.651546102	-548.4403379	634.5538199	-1134.645677	0	0	0.036407848	0	0	0.277995255	0.246994554	0.166573245	0.063074982
TCGA-CQ-A4CG-01A	HNSC	1	0	29.1731858384527	29.1731858384527	0	1	430	1	350	C2	NA	0.085411988	0.25	0.03	NA	0.8552	0.2505	-0.6796	-1.5191	1.4652	0.7603	33	4	0.587831962	1.903455878	119	0.870058112	9	15	NA	0	1	NA	0	NA	3.599063869	165.592016	872.2139298	-1616.24706	0	0.05637065	0.114754767	0.033603411	0	0.160731625	0.159472524	0.102196828	0.019623995
TCGA-CQ-A4CI-01A	HNSC	1	0	28.9208817277395	28.9208817277395	0	0	950	1	517	C1	NA	0.056234708	0.2	0.07	NA	1.2719	0.381	-0.9746	-1.4273	-1.0542	0.4009	34	7	0.776954024	2.589846748	216	0.931879962	9	60	NA	0	1	0	1	NA	1.952997607	-1326.582485	1207.093067	-1845.609701	0	0.017525265	0.019668183	0	0	0.23384125	0.002014919	0.303979381	0.086632173
TCGA-CR-6482-01A	HNSC	0.2131	0.7869	27.798997671364	5.92396640376766	21.8750312675963	0	345	0	345	C2	HNSC.Atypical	0.444462896	NA	NA	NA	0.7709	0.1105	1.0205	2.3423	0.7434	0.3742	13	NA	0.388479108	0.986139275	84	0.217574433	7	10	0.885232095	3.42691138	48	4.034115006	68	0.956062955	1.774109411	228.5568842	1175.657894	-1053.999795	0	0.155486618	0.011500465	0.037423444	0	0.00187367	0.0807818	0.17229155	0
TCGA-CR-6484-01A	HNSC	1	0	25.1041871644977	25.1041871644977	0	0	354	0	354	C2	HNSC.Mesenchymal	0.478716137	0.7	0.28	NA	0.582	0.0745	1.0247	1.5403	1.4522	0.6231	91	1	2.240722928	6.132504856	114	0.528648212	19	24	0.887772172	4.624836839	183	3.31441292	31	0.96517917	4.601203276	-439.5616543	-192.9469389	687.3010102	0.006117358	0.020807713	0	0.017067105	0	0.214278378	0.08011167	0.227111222	0
TCGA-CR-6488-01A	HNSC	1	0	26.6244621661423	26.6244621661423	0	0	379	0	379	C1	HNSC.Mesenchymal	0.345921528	0.71	0.3	NA	0.2087	0.0075	0.6859	0.1642	0.5786	0.9186	19	NA	0.367745643	0.919364107	126	0.531361474	14	32	NA	NA	NA	3.249127409	27	0.98582774	1.968257285	-307.4581311	245.466598	294.9922118	0.007026672	0	0	0.020760247	0	0.453757862	0.0290469	0.268763213	0
TCGA-CR-6492-01A	HNSC	1	0	25.1583417231744	25.1583417231744	0	0	479	0	479	C2	HNSC.Atypical	0.399603907	NA	NA	NA	0.5008	0.1725	0.0598	0.7929	1.9478	0.4312	23	NA	0.522501978	1.413828882	62	0.081385507	NA	NA	0.945251834	4.242891759	89	2.689535773	16	0.970044981	2.425590174	-219.937686	42.00811022	749.2151677	0	0.095629517	0.019808466	0.018514963	0	0.020319522	0.154591052	0.139288744	0.047808172
TCGA-CR-7373-01A	HNSC	1	0	26.4822591494505	26.4822591494505	0	0	889	0	889	C2	HNSC.Basal	0.31611742	0.55	0.17	NA	0.9084	0.3325	0.4824	0.7764	2.2786	0.4453	40	3	1.097299987	2.541115758	68	0.348697037	14	16	0.61255273	2.432013151	53	3.344548859	29	0.993244736	2.019089054	411.6518526	884.0090203	-2332.222171	0	0	0.025338293	0.010439515	0	0.17883934	0.122833432	0.180781274	0.031907682
TCGA-CR-7390-01A	HNSC	0.7398	0.2602	27.5253351587232	20.3632429504234	7.16209220829978	0	1508	0	1508	C1	HNSC.Classical	0.271189208	0.53	0.11	NA	0.9515	0.252	-0.4846	-1.0252	-1.3638	0.8332	59	96	1.432317419	3.186175483	182	0.641357715	15	35	0.890314139	1.851356206	8	1.098612289	3	1	4.234585491	-659.9171632	1141.667011	-373.5225633	0	0	0.039456099	0	0.019604499	0.316865404	0	0.178665243	0.080750197
TCGA-CR-7401-01A	HNSC	1	0	28.5450035933759	28.5450035933759	0	0	1077	0	1077	C2	HNSC.Basal	0.307815779	0.67	0.1	NA	0.2621	0.153	-0.1677	0.0118	1.3052	0.9523	37	4	1.014177007	1.76756564	67	0.189027432	6	15	0.96816421	0.671080292	2	3.152706717	25	0.979443411	4.319384802	-717.4986389	90.97784622	591.5689127	0.052765711	0	0.045096143	0.01896752	0	0.033788548	0.056134987	0.290400683	0
TCGA-CR-7402-01A	HNSC	1	0	28.4139714960104	28.4139714960104	0	0	911	0	911	C1	HNSC.Atypical	0.260496432	0.39	0.16	NA	0.9379	0.1365	-0.1786	0.6439	0.1997	0.455	515	928	7.261113083	24.83300674	133	0.266429333	7	20	0.888558953	5.371343594	422	3.023096501	24	0.95124144	4.085969992	-37.69698382	946.4616547	-1244.235352	0	0.025918056	0.010959181	0.007697722	0	0.020381781	0.034890192	0.076026572	0
TCGA-CR-7404-01A	HNSC	1	0	23.8925946758171	23.8925946758171	0	0	1472	1	234	C2	HNSC.Atypical	0.389871848	0.6	0.44	NA	1.0859	0.1815	0.5159	1.6308	1.0398	0.2038	43	15	1.153716408	2.914651977	87	0.344483368	10	18	0.933756515	4.817301496	174	4.088147727	60	0.998486489	2.438570014	-503.9917069	584.8445489	-600.5573355	0.054303143	0.01132203	0.018404201	0	0	0.038011015	0.134366553	0.190398634	0
TCGA-CV-5434-01A	HNSC	1	0	23.7800158906718	23.7800158906718	0	1	3314	1	1859	C2	HNSC.Mesenchymal	0.155646965	0.42	0.09	NA	0.5982	0.117	0.6327	0.3597	1.15	0.7161	52	74	0.941410927	3.674539423	230	0.749546763	18	31	NA	0	1	3.467994408	33	0.991845248	2.308825524	-171.8079008	450.1593498	-1097.930142	0	0.016473164	0	0	0	0.29950322	0.063221473	0.362976986	0
TCGA-CV-5435-01A	HNSC	1	0	27.8656441982748	27.8656441982748	0	1	2319	1	284	C1	HNSC.Classical	0.068511328	0.34	0.15	NA	0.6204	0.1795	-0.818	-1.4605	-0.2878	0.7325	58	91	1.116508171	2.806358375	148	0.88575522	18	21	NA	NA	NA	1.386294361	4	1	1.471681431	-1200.318582	561.7506391	-659.1411788	0	0.003221602	0	0.027116583	0	0.353856876	0.048775355	0.266088965	0
TCGA-CV-5442-01A	HNSC	1	0	27.0568656704031	27.0568656704031	0	0	2327	0	2327	C1	HNSC.Basal	0.084086219	0.15	0.01	NA	0.6071	0.119	-1.5129	-1.3096	-2.6224	-0.5378	81	38	1.778337311	6.125384072	128	0.947713055	17	4	NA	0	1	0	1	NA	1.680073889	-1436.522042	583.4952253	2030.555245	0.002003822	0	0.020610662	0.122263097	0	0.167233001	0	0.098687803	0.047789367
TCGA-CV-6933-01A	HNSC	0.4248	0.5752	28.1967605297988	11.9779838730585	16.2187766567403	1	2741	0	2741	C1	HNSC.Classical	0.28039262	0.52	0.22	NA	0.6594	0.191	0.6561	-0.149	0.4381	0.7347	45	0	0.941404512	2.853632427	226	0.816038402	23	47	0.981861298	1.361148781	4	1.609437912	5	1	5.021646482	-250.5025453	137.1711649	-153.580482	0	0.013528752	0.02813475	0.005436863	0	0.636284787	0.008650016	0.191903234	0
TCGA-CV-6935-01A	HNSC	1	0	27.5651543094805	27.5651543094805	0	1	295	1	295	C1	HNSC.Classical	0.081235124	0.2	0.12	NA	0.0962	0.1045	-0.3511	-0.5198	-0.9983	0.7654	121	73	1.861872579	5.674278337	238	0.888001788	10	33	0.869704856	3.250669418	42	1.747868097	6	0.975503759	2.965839192	-1015.070902	-23.95438312	-635.0936159	0	0.11240565	0.013645213	0	0.010947995	0.287645801	0.022664825	0.294732273	0
TCGA-CV-6936-01A	HNSC	1	0	24.3725109473208	24.3725109473208	0	1	166	1	157	C2	HNSC.Classical	0.274816657	0.38	0.06	NA	0.9817	0.2755	-0.1782	0.4484	0.959	0.2925	125	8	2.329034712	6.866115319	212	0.366159034	9	33	0.80292877	3.594982543	88	2.834125877	19	0.962535103	3.33495325	69.43216695	595.5573364	1443.1275	0	0.095938359	0.029128261	0.010858526	0	0.037298904	0.100721718	0.093488608	0.021991616
TCGA-CV-6939-01A	HNSC	0.5492	0.4508	26.614969413476	14.616941201881	11.998028211595	1	666	1	666	C1	HNSC.Atypical	0.331799096	0.54	0.16	NA	0.8296	0.0995	0.4311	1.2124	0.4015	0.4587	14	32	0.356145628	0.920042873	95	0.349235148	4	14	0.90502457	4.140225836	97	3.520805544	37	0.975044471	2.626500791	2.70468024	786.7461528	-1897.146484	0	0.137095149	0.007654758	0.007630318	0	0.050175629	0.078540009	0.191671927	0
TCGA-CV-6940-01A	HNSC	1	0	27.0609641037282	27.0609641037282	0	1	804	0	804	C1	HNSC.Classical	0.116591671	0.4	0.27	NA	0.8357	0.252	-0.5342	-0.6385	-0.9649	0.5946	55	1	1.125262405	3.286950708	150	0.802900817	17	29	0.999762381	1.098351237	3	1.609437912	5	1	2.085878568	-1353.581806	359.9456466	-414.9514908	0	0	0	0.078459278	0	0.225108862	0.037862165	0.237447199	0
TCGA-CV-6948-01A	HNSC	1	0	24.9961001834507	24.9961001834507	0	1	1289	0	1289	C1	HNSC.Atypical	0.120722802	0.16	0.09	NA	1.1235	0.386	0.0434	0.3678	-0.2012	0.0533	85	184	1.802578154	4.787174769	389	0.915068209	10	52	0.776622394	3.126178266	56	3.436522831	32	0.991570889	4.503999021	-1772.278489	510.1888731	-2860.601798	0.018036882	0	0	0.023400286	0	0.211075916	0.113012813	0.272510535	0.006411385
TCGA-CV-6956-01A	HNSC	0.8024	0.1976	29.566647638554	23.7242780651757	5.84236957337826	1	217	1	217	C2	HNSC.Basal	0.120084447	0.42	0.07	NA	0.8449	0.21	-1.7512	-2.4474	0.6422	0.2037	72	15	2.020573479	4.421834715	258	0.47951392	10	24	NA	NA	NA	NA	0	NA	4.565345882	-797.5375856	893.9493998	190.650041	0.012260043	0	0.07860145	0	0	0.584830889	0.024950656	0.12643604	0
TCGA-CV-6959-01A	HNSC	1	0	25.2002019084411	25.2002019084411	0	1	256	1	103	C2	HNSC.Basal	0.286581762	0.6	0.04	NA	0.7971	0.2125	0.2021	0.2954	1.1148	0.7071	26	182	0.553514785	1.485750213	94	0.415896728	13	12	0.834483751	3.959568758	115	2.523210953	13	0.983727396	2.808667652	-307.9691003	701.1497559	-735.4051915	0	0.046764859	0.00899476	0	0	0.265988266	0.124299298	0.191774246	0.085432552
TCGA-CV-6960-01A	HNSC	0.0634	0.9366	32.3886350844976	2.05343946435715	30.3351956201404	1	862	0	862	C1	HNSC.Classical	0.311791716	0.33	0	NA	0.544	0.2115	-0.9337	-1.8374	0.0281	0.4286	72	174	1.41456713	4.449992429	161	0.839891969	9	34	NA	NA	NA	0	1	NA	1.903221002	783.282244	654.1896499	591.8782863	0.053384523	0	0.097434578	0.224902275	0	0.203990194	0	0.166387341	0.114741957
TCGA-CV-7091-01A	HNSC	0	1	33.4033876369935	0	33.4033876369935	0	3381	0	3381	C2	HNSC.Basal	0.239067068	0.55	0.12	NA	0.6292	0.227	-0.2356	0.2113	0.6304	0.7575	50	31	0.966893536	3.281578062	184	0.694425168	18	36	0.96323122	0.667661004	2	2.96682676	21	0.974480176	4.104763186	-84.24774606	127.3179215	327.876396	0	0.019446494	0.004918335	0.026388401	0	0.081534304	0.133544075	0.241717426	0
TCGA-CV-7095-01A	HNSC	1	0	28.0531639075679	28.0531639075679	0	1	572	0	572	C2	HNSC.Basal	0.28821155	0.44	0.36	NA	0.5962	0.153	-0.4158	-0.4136	1.2014	0.424	NA	NA	1.938120055	5.667532889	155	0.455085536	7	28	0.964160375	3.103512522	25	1.906154747	7	0.979569765	3.041449047	-207.1765106	447.0611129	-635.1862041	0.005690169	0	0.019683523	0.071869308	0	0.179270462	0.113490419	0.256947736	0.003225262
TCGA-CV-7238-01A	HNSC	1	0	23.1277477977137	23.1277477977137	0	0	2727	0	2727	C2	HNSC.Mesenchymal	0.553522464	0.75	0.4	NA	0.4763	0.2005	0.3034	1.2216	2.0348	0.6468	22	60	0.445804525	1.367133876	49	0.140530389	2	2	0.583647634	1.718514845	19	2.891424171	22	0.935420401	4.750670008	-292.8314702	-176.8265942	-311.8894801	0	0.098997366	0.015204915	0.001238705	0	0.166391033	0.090973045	0.159043882	0.031772526
TCGA-CV-7250-01A	HNSC	0	1	37.6629370448264	0	37.6629370448264	1	2900	1	111	C2	HNSC.Atypical	0.250399677	0.35	0.11	NA	0.4583	0.15	-0.3196	0.1171	0.5183	0.11	81	11	1.900795804	5.316288264	143	0.22309952	6	10	0.925570261	1.924669251	8	2.441015278	12	0.982336813	5.995766487	49.75235295	148.1044605	-819.0276937	0.002717779	0.002275179	0.065235452	0	0	0.181881722	0.027473579	0.185447322	0.08434781
TCGA-CV-7261-01A	HNSC	0.6786	0.3214	28.4584392348266	19.3118968647533	9.14654237007326	0	1512	0	1512	C1	HNSC.Classical	0.255192129	0.48	0.45	NA	0.7849	0.199	-0.0651	-0.0531	-0.1246	0.6827	59	0	0.768370172	2.807506397	152	0.642787449	15	43	0.957655269	3.952371991	62	1.609437912	5	1	4.661190055	-1225.785182	687.7139795	-1540.372824	0	0.129913429	0.024168576	0	0	0.106837539	0.110634511	0.211557554	0.067353021
TCGA-CV-7407-01A	HNSC	1	0	32.0006573545075	32.0006573545075	0	1	1081	0	1081	C2	HNSC.Atypical	0.320994314	0.61	0.4	NA	0.4823	0.0805	0.3138	-0.0241	1.4439	0.3305	50	8	1.25675868	2.820043866	297	0.715467163	20	30	NA	NA	NA	2.811375957	18	0.972669329	1.838325719	-585.2943478	-242.2038271	406.1043371	0	0	0.027775686	0.084561936	0	0	0.098467594	0.296445346	0
TCGA-CV-7418-01A	HNSC	1	0	22.4727566644609	22.4727566644609	0	1	789	1	494	C2	HNSC.Classical	0.19804306	0.26	0.18	NA	1.0733	0.4305	0.04	0.2756	0.8218	0.2809	97	113	1.443332198	4.360705791	321	0.841885087	12	34	0.751746591	2.129858472	17	2.506661813	14	0.949832269	4.182400935	-152.5112646	680.9559575	-2249.065012	0.013746346	0.012115611	0.108583808	0	0	0.046783835	0.105588836	0.271472859	0
TCGA-CV-7421-01A	HNSC	0.2131	0.7869	25.5827880153101	5.45169212606258	20.1310958892475	1	2	0	2	C2	HNSC.Classical	0.176271407	0.58	0.25	NA	0.4421	0.244	-0.3044	-0.7098	0.7975	0.8918	16	1	0.917246496	1.454942717	210	0.522274031	18	44	NA	NA	NA	1.973001406	8	0.948813115	4.253050088	-422.7693679	84.99973284	-520.9515058	0	0.020143796	0	0	0	0.421134436	0.076669328	0.266333972	0
TCGA-CV-7424-01A	HNSC	1	0	23.9455981880591	23.9455981880591	0	1	453	1	453	C1	HNSC.Classical	0.266046932	0.52	0.36	NA	0.572	0.2115	0.1601	0.869	0.0892	0.7259	54	6	1.715249888	4.554284184	240	0.580013965	17	27	0.815741681	4.001437091	135	3.040727294	22	0.983722269	5.254509828	-1172.463538	260.0687579	-2584.934904	0	0.098290978	0	0.025838149	0	0.068026451	0.109004733	0.120890315	0
TCGA-CV-7435-01A	HNSC	0.0578	0.9422	37.3104789572213	2.15654568372739	35.153933273494	1	4680	0	4680	C2	HNSC.Mesenchymal	0.256963484	0.61	0.04	NA	0.2934	0.1255	0.4477	0.5574	1.8835	1.0858	13	11	0.561880639	2.217949892	160	0.749521845	23	30	0.857516736	3.566311849	64	3.308777758	28	0.992969593	3.777795984	231.2518837	557.9282474	186.3615451	0	0.041333106	0.007244466	0	0	0.283351011	0.056447122	0.268324413	0
TCGA-CV-7568-01A	HNSC	1	0	24.6279385388624	24.6279385388624	0	1	927	0	927	C2	NA	0.494920059	NA	NA	NA	0.7716	0.0765	-0.4689	-0.546	0.6585	0.7315	831	10	28.45321183	55.47481551	NA	NA	NA	NA	0.859185603	2.483365802	18	3.120952994	25	0.969578562	3.544131619	-474.7085131	637.8849904	-2511.396226	0.013043123	0	0	0.008216362	0	0.21170121	0.137152734	0.241820705	0.001739011
TCGA-CV-A45U-01A	HNSC	1	0	26.7173894563775	26.7173894563775	0	1	1079	1	1064	C2	NA	0.341520993	0.66	0.43	NA	0.8901	0.2075	-0.4377	0.3094	0.7419	0.3739	61	54	2.217181962	4.943716536	196	0.495677067	16	51	0.861741583	2.066366068	11	1.560710409	5	0.9697239	7.006193808	-408.7951231	213.0407532	-3228.339037	0	0.010635278	0	0.019487187	0	0.071490244	0.080686252	0.112602907	0.027510134
TCGA-CV-A6JZ-01A	HNSC	1	0	27.6079280197828	27.6079280197828	0	0	714	1	393	C2	NA	0.451286515	0.65	0.04	NA	0.9135	0.3195	0.9318	1.3783	1.791	0.4414	49	11	0.911004446	2.497915416	58	0.255558118	11	28	0.897126075	3.020888891	29	3.354535869	37	0.928998097	2.26441833	-154.7091399	223.8991698	-1262.992961	0	0.025695586	0	0.017102779	0	0.019332957	0.118974199	0.30187794	0
TCGA-CX-7082-01A	HNSC	0.6463	0.3537	24.5506704840147	15.8670983338187	8.68357215019599	1	11	NA	NA	NA	NA	NA	NA	NA	NA	NA	NA	NA	NA	NA	NA	NA	NA	NA	NA	NA	NA	NA	NA	NA	NA	NA	NA	NA	NA	NA	NA	NA	NA	NA	NA	NA	NA	NA	NA	NA	NA	NA
TCGA-D6-6827-01A	HNSC	1	0	23.0042615390948	23.0042615390948	0	0	568	0	568	C1	NA	0.060148365	0.25	0.03	NA	0.6459	0.119	-0.2226	-0.1734	-0.1828	0.2005	6	57	0.147539703	0.324587347	316	0.222166492	6	6	0.863518839	1.795636945	8	2.302585093	10	1	2.447951312	-909.5844792	1053.895949	-3137.782907	0	0.210898521	0.016769389	0	0	0.038788801	0.036997275	0.155466858	0.032173903
TCGA-D6-A6EO-01A	HNSC	0.044	0.956	34.2827012712295	1.5084388559341	32.7742624152954	0	759	0	759	C2	NA	0.196742133	0.29	0.02	NA	0.6364	0.2355	-0.9636	-0.5625	1.8546	0.2125	37	4	0.500740935	2.120785135	188	0.301682952	4	47	0.950001875	3.35004911	34	0.693147181	2	1	1.611890438	-1025.298589	787.7465497	-2138.122709	0	0.003407493	0.123604929	0	0	0.144028633	0.04256356	0.199568352	0.103551656
TCGA-DQ-5629-01A	HNSC	1	0	29.8743038343487	29.8743038343487	0	1	941	0	941	C2	HNSC.Classical	0.185600911	0.41	0.35	NA	0.8954	0.2585	-0.9032	-0.8918	0.141	0.4672	172	105	2.910029537	8.190083129	224	0.750159992	18	41	0.674941462	1.61843894	11	0.693147181	2	1	6.419372527	-1304.24127	823.8509897	-1364.590256	0	0.181122178	0.110413294	0	0	0.101673689	0	0.162836353	0.035585784
TCGA-F7-7848-01A	HNSC	0	1	28.6005885797853	0	28.6005885797853	0	1131	0	1131	C1	HNSC.Atypical	0.330220176	0.43	0.12	NA	0.6877	0.0585	0.2277	1.1933	-0.1157	0.3426	138	161	2.759756038	8.099284023	150	0.725818149	13	22	0.920426196	4.451440557	126	2.999815906	24	0.943916015	2.874513052	-746.938815	324.6077659	-1002.166318	0.02954662	0.01930812	0.018341655	0.019387942	0	0.035184206	0.01555501	0.260627888	0.008676144
TCGA-F7-8298-01A	HNSC	0.936	0.064	32.0002638608809	29.9522469737845	2.04801688709638	0	995	0	995	C1	NA	0.262529035	0.47	0.08	NA	1.0973	0.308	-0.2059	-0.2347	0.26	0.7015	54	26	0.689989956	2.357465684	147	0.370757953	13	34	0.987393923	1.769172412	6	1.386294361	4	1	5.504965673	-408.8984552	1216.742056	-1679.547453	0	0	0	0	0	0.272783709	0.017250099	0.322598589	0.123725911
TCGA-H7-8502-01A	HNSC	1	0	29.5016298826348	29.5016298826348	0	0	458	0	458	C2	NA	0.089778057	0.21	0.06	NA	1.0595	0.3685	-0.2831	-1.0233	0.9384	0.5403	NA	NA	0	0	106	0.283653028	8	26	NA	NA	NA	1.039720771	3	0.94639463	2.080709182	-472.8818045	1133.563187	-2436.390167	0	0.017065311	0.105028492	0	0	0.047873809	0.138366933	0.236311161	0.065620577
TCGA-HD-7229-01A	HNSC	1	0	25.4563332171022	25.4563332171022	0	0	1027	1	162	C2	HNSC.Basal	0.283119128	0.43	0.02	NA	0.7738	0.128	-0.1301	0.4705	2.3729	0.3198	72	15	1.162911485	4.012044623	172	0.262597293	5	30	0.926447085	3.642628397	51	2.69801102	16	0.97310178	2.09067026	-172.2900819	449.432706	1040.379522	0	0.133494315	0.067240653	0	0	0.090723345	0.109637405	0.084823554	0.051431033
TCGA-HL-7533-01A	HNSC	1	0	27.2591945154529	27.2591945154529	0	0	1057	0	1057	C2	NA	0.250475665	NA	NA	NA	1.1003	0.4145	-0.1489	0.5532	1.9424	0.1381	NA	NA	NA	NA	132	0.156495639	3	17	0.606481911	0.420381226	2	2.655725387	17	0.937354539	2.668839436	-780.9904241	943.3722417	235.4335177	0	0.023627128	0	0.028297229	0	0.11196744	0.159592334	0.056567297	0.030132668
TCGA-MZ-A5BI-01A	HNSC	0	1	37.0804812019994	0	37.0804812019994	1	217	0	217	C2	NA	0.421371049	0.5	0.35	NA	0.8221	0.325	0.8428	2.0044	0.8744	0.0883	16	3	0.284859877	0.854579631	125	0.536884761	8	38	0.889746127	4.981174254	270	0.591405258	29	0.175632106	3.485596466	640.9842337	687.1155126	-2574.269884	0.034482764	0.021761721	0.025276827	0.009050002	0	0.091991366	0.063398081	0.136907387	0.124864857
TCGA-MZ-A6I9-01A	HNSC	0	1	37.6240320037157	0	37.6240320037157	1	489	1	246	C1	NA	0.350538794	0.63	0.38	NA	1.0236	0.355	-0.6067	0.7971	-0.1794	-0.2756	15	4	0.592992771	0.741240963	1076	0.257943714	2	26	0.927036353	3.549289756	46	2.857102837	18	0.988489743	2.518023006	-1162.263182	101.1541687	-1860.764199	0	0.128867478	0	0.03830316	0	0.010533121	0.023860566	0.028819837	0.057951245
TCGA-P3-A5QE-01A	HNSC	1	0	24.091867361717	24.091867361717	0	0	1559	0	1559	C2	NA	0.286189065	0.29	0	NA	1.0272	0.051	0.1805	1.4935	1.38	-0.2711	21	NA	0.262227417	0.961500528	85	0.185869936	4	12	0.968598429	1.558899034	5	3.945645594	60	0.963681863	2.557715076	-701.4869208	861.9398682	-1942.456465	0.003842672	0.035579324	0.039081466	0.019750272	0	0.06018595	0.152969667	0.01536274	0.003936505
TCGA-P3-A6T8-01A	HNSC	1	0	27.4183046573991	27.4183046573991	0	0	400	0	400	C2	NA	0.321732465	0.53	0.16	NA	0.5346	0.2465	-0.6506	-1.3447	-0.0216	1.1938	36	19	0.530910619	2.271117648	222	0.3564905	10	47	NA	NA	NA	0	1	NA	2.956139758	329.7650283	359.6989278	-417.754143	0	0	0.076493036	0	0.003874584	0.437727701	0	0.030330825	0.142896237
TCGA-QK-A64Z-01A	HNSC	1	0	24.9400605804672	24.9400605804672	0	1	641	1	553	C2	NA	0.348295013	0.56	0.11	NA	0.4324	0.2375	-0.4384	-0.9701	1.9782	0.5075	32	2	0.804694912	1.925519968	96	0.232763627	10	19	NA	NA	NA	1.609437912	5	1	3.432524929	-430.2132865	-236.7955395	-846.9551748	0	0	0	0.042170077	0	0.14198167	0.205516587	0.159711023	0
TCGA-QK-A8Z8-01A	HNSC	0	1	33.0754615525118	0	33.0754615525118	1	171	1	171	C2	NA	0.175527855	0.3	0.23	NA	0.464	0.124	-0.8294	-0.152	1.3951	-0.1203	202	256	3.336625567	9.748749484	232	0.466655801	9	29	0.891486539	3.169544938	35	2.397895273	11	1	4.886294894	-224.2780756	19.31780814	-1945.988089	0	0.088946124	0.11715878	0	0	0.046596822	0.0051762	0.089402891	0
TCGA-QK-A8ZA-01A	HNSC	0.8666	0.1334	29.8622648268983	25.87863869899	3.98362612790823	1	371	0	371	C2	NA	0.134809356	0.31	0.34	NA	0.8319	0.2445	-0.9421	-1.4921	0.5639	-0.0514	61	1	1.034543007	2.926278791	451	0.821329482	18	49	NA	NA	NA	1.609437912	5	1	3.405703723	-1073.443379	487.8387755	-1346.144955	0.034437877	0	0.113028037	0	0	0.081258347	0.007357649	0.219297766	0.111626648
TCGA-RS-A6TP-01A	HNSC	1	0	28.3353048286268	28.3353048286268	0	0	516	0	516	C2	NA	0.074935832	0.12	0	NA	1.1885	0.2425	-0.9188	-0.5611	1.0373	-0.5019	51	102	1.1706662	2.969494752	122	0.101036662	2	17	NA	0	1	1.475076311	5	0.916516443	2.411804276	-7.779167267	386.4092196	301.2975375	0.001427512	0	0.085069136	0	0	0.101226465	0.25567917	0.07645315	0.022693653
TCGA-T2-A6X0-01A	HNSC	1	0	28.7674216465523	28.7674216465523	0	0	216	0	216	C2	NA	0.233613053	0.3	0.12	NA	1.0734	0.2825	0.0952	1.0596	0.8278	-0.0458	40	0	0.635875623	1.358461558	163	0.287158894	2	33	0.902653387	4.70236032	183	3.328471881	29	0.988470289	2.726486344	-1384.203199	990.3550329	-2009.336157	0	0.087700188	0	0	0	0.012943842	0.189040411	0.204345211	0
TCGA-UF-A71B-01A	HNSC	1	0	27.7110210790205	27.7110210790205	0	0	1506	0	1506	C2	NA	0.328584026	0.45	0.12	NA	0.8825	0.4325	0.0242	0.5123	0.9901	0.4748	58	29	1.440860638	3.418512494	111	0.401110454	8	28	0.807649515	3.508272341	77	1.945910149	7	1	7.004052617	-289.7459815	741.4044438	-957.8977173	0.027128342	0	0.008416253	0.004746953	0	0.266657329	0.01816835	0.203950936	0.139094464
TCGA-UF-A7J9-01A	HNSC	0.7398	0.2602	27.5334635247066	20.3692563155779	7.16420720912865	0	1358	0	1358	C1	NA	0.303959369	0.49	0.28	NA	0.75	0.19	0.0543	-0.4132	-0.2794	0.9363	130	128	2.045891478	6.224120553	114	0.707839054	12	31	0.979556606	1.576535538	5	2.163955657	9	0.984858662	4.55361255	-1256.118488	827.8920779	-1745.401319	0	0.077510396	0	0	0	0.437324215	0.028994972	0.228189469	0.025821595
TCGA-UF-A7JA-01A	HNSC	1	0	30.7220416728224	30.7220416728224	0	0	2265	0	2265	C1	NA	0.548750368	0.75	0.31	NA	0.5293	0.1925	-0.5564	-0.8698	-0.1121	0.7042	66	2	1.403414869	5.098119321	143	0.404478913	18	38	NA	NA	NA	1.609437912	5	1	6.388053259	-509.5240956	28.97269328	-2227.976482	0.059747945	0	0	0	0	0.455580751	0.044221769	0.185452011	0.016403752
TCGA-UF-A7JV-01A	HNSC	1	0	26.577823585235	26.577823585235	0	1	90	1	55	C2	NA	0.413123259	0.55	0.03	NA	0.6466	0.3485	0.6201	-0.1466	1.2542	0.8486	26	1	0.713387132	1.769200087	95	0.102953114	4	11	NA	NA	NA	2.524167662	14	0.956465641	1.247293295	757.7771107	216.6946427	-1487.587108	0.01375187	0	0	0	0.004905742	0.485643668	0.034547146	0.17340559	0.168678338
TCGA-KL-8324-11A	KICH	1	0	24.7710568537739	24.7710568537739	0	0	4676	0	4676	C4	KICH.Eosin.0	0.028433641	0.08	0.01	NA	-2.1783	-0.6135	-0.9358	-1.3386	-1.1217	-0.6279	21	0	0.103013389	0.695340375	69	0.946094988	14	0	0.997581085	1.095954839	3	1.054920168	3	0.960229718	1.238396973	-1882.314807	-1338.397404	4186.880386	0.005002517	0.029030188	0.045649572	0	0	0	0.004998151	0.344999813	0
TCGA-KL-8336-11A	KICH	1	0	25.5310482920148	25.5310482920148	0	1	920	1	47	C3	KICH.Eosin.0	0.111951188	0.15	0	NA	-0.4171	-0.2575	0.0111	-0.6534	-0.4551	-0.4481	12	0	0.128834003	0.463802412	87	0.94773124	16	1	NA	NA	NA	0.693147181	2	1	1.287126628	-1991.540671	-1013.461918	1624.461256	0.004212818	0.006477994	0	0	0.005127703	0.021359619	0.042271175	0.337365419	0
TCGA-KN-8419-11A	KICH	0.7646	0.2354	25.4864616478817	19.4869485759704	5.99951307191136	0	714	0	714	C4	KICH.Eosin.1	0.162773469	NA	NA	NA	-2.4546	-0.4905	-0.0364	-1.0899	-0.9383	-0.6171	9	NA	0.156389977	0.338844951	95	0.947732857	24	0	NA	NA	NA	1.386294361	4	1	1.02118065	-488.7882734	-1551.653153	4136.204549	0	0.093587921	0.021271227	0	0.030084047	0	0.049003491	0.314956655	0.055249297
TCGA-KN-8422-11A	KICH	0.9391	0.0609	26.4056114428378	24.797509705969	1.60810173686882	0	775	0	775	C5	KICH.Eosin.0	0.132754623	0.3	0	NA	-1.7854	-0.349	-0.6992	-1.603	-0.7245	-1.0138	10	0	0.078423869	0.418260632	75	0.553371462	14	0	NA	NA	NA	NA	0	NA	1.680561205	-582.0717431	-1353.278413	2246.956535	0	0.019327324	0.009675318	0.005769929	0	0	0.016035367	0.328376175	0
TCGA-KN-8424-11A	KICH	1	0	25.0980662005591	25.0980662005591	0	0	1983	0	1983	C3	KICH.Eosin.0	0.131341227	0.15	0.03	NA	-1.5072	-0.331	0.2748	-0.7721	-0.3293	-0.4062	11	8	0.209427587	0.680639658	73	0.905015195	11	4	NA	NA	NA	1.039720771	3	0.94639463	1.023898166	-1220.33658	-1605.92939	2565.127628	0	0.031073228	0.03802472	0	0	0.098814496	0.047045948	0.452083478	0
TCGA-KN-8425-11A	KICH	1	0	27.6279015467261	27.6279015467261	0	0	3179	0	3179	C3	KICH.Eosin.0	0.194771443	0.34	0.12	NA	-2.4035	-0.497	0.3067	-0.1376	-0.1979	-0.67	7	NA	0	0.355948849	74	0.731459414	24	0	NA	0	1	1.609437912	5	1	1.541537117	-1450.877493	-1323.38184	2799.530592	0.019403435	0.021531889	0	0	0	0.007814031	0.033675808	0.690690628	0
TCGA-KN-8427-11A	KICH	1	0	26.294845604102	26.294845604102	0	0	30	0	30	C1	KICH.Eosin.1	0.319671567	0.44	0.02	NA	0.1959	0.076	-0.1161	-0.2677	-1.7679	0.3321	26	2	0.591771637	1.312189281	163	0.862964083	22	15	0.981239171	0.680143165	2	2.718473401	16	0.980482024	0.57825293	-473.1420797	99.63006587	-294.8980673	0	0	0	0	0	0.014997473	0.018441561	0.289406143	0
TCGA-KN-8430-11A	KICH	0.8024	0.1976	25.4127242917429	20.3911699716945	5.02155432004839	NA	NA	NA	NA	NA	NA	NA	NA	NA	NA	NA	NA	NA	NA	NA	NA	NA	NA	NA	NA	NA	NA	NA	NA	NA	NA	NA	NA	NA	NA	NA	NA	NA	NA	NA	NA	NA	NA	NA	NA	NA	NA	NA
TCGA-KN-8431-11A	KICH	1	0	28.2660193296614	28.2660193296614	0	0	588	0	588	C4	KICH.Eosin.0	0.060097473	0.15	0	NA	-2.2651	-0.581	-0.9942	-1.531	-1.2967	-1.0429	8	3	0.077276385	0.257587949	80	0.947710294	10	0	NA	NA	NA	NA	0	NA	0.684080328	-684.6910999	-1069.46398	3807.82653	0.030939652	0	0.009560302	0	0	0	0.016606943	0.408322521	0
TCGA-KN-8435-11A	KICH	1	0	25.2262934186558	25.2262934186558	0	0	3498	0	3498	C3	KICH.Eosin.1	0.012497753	0.05	0	NA	-0.8215	-0.3315	-1.1533	-2.2697	-1.4256	-0.7461	4	7	0.050768111	0.583833281	138	0.947612875	11	3	NA	NA	NA	0.693147181	2	1	1.045877616	-1146.273406	-1315.370488	2781.073358	0.068587628	0	0	0	0.004344062	0.196620404	0.005746364	0.071515692	0
TCGA-KN-8436-11A	KICH	1	0	26.9914542729087	26.9914542729087	0	0	1288	0	1288	C3	KICH.Eosin.1	0.009750803	0.03	0.04	NA	-1.8774	-0.324	-1.2477	-1.7012	-1.0059	-0.8666	12	186	0.103222471	0.412889886	77	0.947716936	15	6	NA	NA	NA	0.693147181	2	1	1.724563583	-1503.628792	-817.8571492	1953.979034	0.018519708	0	0.042977651	0	0	0	0.105479997	0.180400805	0
TCGA-KN-8437-11A	KICH	1	0	25.1804947574252	25.1804947574252	0	0	3068	0	3068	C5	KICH.Eosin.1	0.185170731	0.28	0	NA	-1.5472	-0.379	-0.1647	-1.7946	-0.7913	-0.7961	3	NA	0.104089529	0.104089529	41	0.000117424	0	0	0.944342272	1.309136367	4	NA	0	NA	0.816996708	-1122.537301	-500.1503758	3095.353019	0.029624926	0	0.036518686	0	0	0	0	0.474203825	0
TCGA-KO-8403-11A	KICH	1	0	27.4745620673857	27.4745620673857	0	0	3208	0	3208	C3	KICH.Eosin.0	0.156483824	0.24	0	NA	-1.5615	-0.406	0.3882	-0.4862	-0.2665	-0.632	11	0	0.183885335	0.420309337	57	0.94772631	10	0	NA	NA	NA	1.560710409	5	0.9697239	1.408499615	-1044.514698	-970.2939144	2607.410502	0.012915997	0.027225579	0	0	0	0.039926473	0.050805509	0.518942339	0
TCGA-A3-3307-01A	KIRC	1	0	27.7966993465179	27.7966993465179	0	0	1436	0	1436	C3	KIRC.1	NA	NA	NA	NA	-1.2714	-0.2575	0.7872	0.4144	0.3178	-0.1656	NA	NA	NA	NA	81	0.049364428	1	5	NA	NA	NA	2.817797196	23	0.898677211	1.282464406	68.34591534	-1010.090911	1545.443171	0	0.005328705	0	0	0	0	0.070817139	0.34784567	0
TCGA-A3-3308-01A	KIRC	1	0	25.5157820351343	25.5157820351343	0	0	16	0	16	C3	KIRC.3	0.238993978	0.62	0.04	NA	-0.752	-0.197	0.634	0.1361	0.0912	0.4318	32	102	0.638632549	1.915897647	114	0.08464829	3	6	NA	NA	NA	2.912494403	19	0.989150879	2.061128763	2.95382005	-528.275159	568.1584542	0	0.03273718	0	0	0	0.036770593	0.071555217	0.444550312	0
TCGA-A3-3311-01A	KIRC	1	0	27.5618612206129	27.5618612206129	0	1	1191	0	1191	C3	KIRC.1	0.270899786	0.51	0.1	NA	-0.8553	-0.235	0.9392	0.6936	0.1873	0.1308	29	21	0.385274034	1.265900397	129	0.175427559	1	7	0.924791393	2.899678063	23	3.467540738	49	0.890981719	2.249198999	826.1960799	-645.8457525	1426.962368	0	0.099993778	0	6.05e-05	0	0	0.0687009	0.340468852	0.004591083
TCGA-A3-3313-01A	KIRC	1	0	23.0148011050411	23.0148011050411	0	1	735	0	735	C3	NA	0.115027001	0.26	0.34	NA	-0.8356	-0.267	0.1627	-1.0045	-0.7548	-0.3002	31	49	0.583912493	2.419066044	296	0.33893427	7	9	NA	NA	NA	1.945910149	7	1	1.248944615	-1189.199922	-1025.882402	2313.205126	0.033735224	0.022533534	0	0.003352039	0.030917963	0.004129175	0.019747456	0.439739647	0
TCGA-A3-3316-01A	KIRC	1	0	25.998837037949	25.998837037949	0	0	1493	0	1493	C3	KIRC.3	0.221329288	0.71	0.2	NA	-0.9068	-0.2385	0.9039	-0.1148	-0.2368	0.4011	18	18	0.083020691	0.968574731	106	0.627849602	24	8	NA	NA	NA	2.755549791	17	0.972588173	1.448044368	647.4159846	-479.8785559	897.758416	0	0.022202987	0	0	0	0.111633894	0.024291403	0.455213892	0.072195398
TCGA-A3-3317-01A	KIRC	1	0	26.2161974463279	26.2161974463279	0	0	1491	1	560	C3	KIRC.2	0.211198341	0.59	0.01	NA	-0.8625	-0.2585	0.8442	0.6534	0.1345	0.325	34	220	0.668337138	1.642995465	178	0.288654652	7	9	NA	NA	NA	3.235816095	33	0.925442327	1.93312634	-156.4876053	-109.5219213	91.51778262	0.019448629	0	0	0.021100618	0	0.031767084	0.104827921	0.348227735	0
TCGA-A3-3319-01A	KIRC	1	0	25.2984896341708	25.2984896341708	0	0	1130	0	1130	C3	KIRC.3	0.323327226	0.45	0.19	NA	-0.0892	-0.1175	0.8962	0.4245	0.198	-8e-04	32	28	0.526630718	1.801631402	203	0.403346162	14	9	0.661874301	1.5240219	10	3.294684934	30	0.968683838	2.061229742	528.9958422	-880.8991654	457.9226521	0	0.022939234	0.003561322	0	0	0	0.050827732	0.321093156	0
TCGA-A3-3320-01A	KIRC	1	0	25.5445154696383	25.5445154696383	0	0	1508	0	1508	C3	KIRC.1	0.074982879	0.29	0.03	NA	-1.8744	-0.3805	0.4667	0.0309	0.0677	-0.1277	30	66	0.634213607	1.930215326	126	0.108351752	1	9	NA	NA	NA	2.948256052	21	0.968380465	0.936479985	385.6663838	-1427.304847	3251.246783	0	0	0	0	0	0	0.063197378	0.325284331	0.059902349
TCGA-A3-3322-01A	KIRC	1	0	25.9628325871364	25.9628325871364	0	0	1478	0	1478	C3	KIRC.2	0.114678764	0.27	0.07	NA	-1.0821	-0.364	0.4589	-0.4504	0.1458	-0.0239	21	67	0.396170402	1.188511206	216	0.195376248	6	0	NA	NA	NA	2.271868513	10	0.986659959	0.640108494	-318.0414247	-802.0990223	3519.480019	0.015963714	0	0	0.006750656	0	0.015770222	0.02326118	0.549656688	0.017175884
TCGA-A3-3324-01A	KIRC	0.9286	0.0714	26.0703061175952	24.2088862607989	1.86141985679629	0	1186	0	1186	C3	KIRC.2	0.270490523	NA	NA	NA	-1.4254	-0.3135	0.7832	0.5318	0.2531	0.0262	NA	NA	NA	NA	111	0.213872246	6	0	NA	NA	NA	3.715616865	55	0.927204376	1.85011354	376.8672169	-1015.994058	2345.791956	0	0.008543522	0.000454122	0.017167124	0	0	0.04516217	0.325690537	0
TCGA-A3-3325-01A	KIRC	1	0	24.9924349865956	24.9924349865956	0	1	1170	0	1170	C3	KIRC.1	0.191624552	NA	NA	NA	-1.0199	-0.191	0.7456	0.4948	0.0129	0.2381	NA	NA	NA	NA	119	0.562046703	22	7	0.868932951	2.4091937	16	3.940934876	54	0.987954534	1.609721044	101.8970073	-758.3259024	1834.536677	0.011833054	0.003451714	0.000698044	0	0	0	0.034345959	0.431575159	0
TCGA-A3-3329-01A	KIRC	1	0	28.3669119094775	28.3669119094775	0	0	1624	0	1624	C3	KIRC.1	0.143827834	NA	NA	NA	-1.426	-0.2305	0.8132	0.6222	0.2418	-0.1131	NA	NA	NA	NA	NA	NA	NA	NA	NA	NA	NA	3.47639022	38	0.955686015	1.363535477	220.9854801	-1372.783839	2563.691498	0.007732745	0.002104912	0	0	0	0	0.166072239	0.288171456	0
TCGA-A3-3331-01A	KIRC	1	0	25.0305452459132	25.0305452459132	0	0	1485	0	1485	C3	KIRC.1	0.178098998	0.44	0.03	NA	-1.0912	-0.413	0.859	0.4744	0.2434	-0.0271	39	36	0.692617774	2.42416221	91	0.140401048	4	4	0.593294089	0.95487	5	3.730485348	47	0.968920087	1.484519285	601.3443523	-1128.284141	3373.41625	0.021793552	0	0	0	0	0	0.089681627	0.351807856	0.102477082
TCGA-A3-3343-01A	KIRC	1	0	27.6288779498338	27.6288779498338	0	0	945	0	945	C3	KIRC.1	0.189541841	NA	NA	NA	-1.5907	-0.3655	0.9607	0.6789	0.4616	-0.0971	NA	NA	NA	NA	95	0.051455927	1	5	0.77398236	1.245676554	5	3.897760792	52	0.986464281	1.082419599	-423.4350334	-1550.236941	3854.284416	0	0.026152818	0.010563284	0	0	0	0.081105353	0.27836457	0
TCGA-A3-3346-01A	KIRC	1	0	25.3927888462537	25.3927888462537	0	1	137	1	114	C4	KIRC.	0.460390381	0.47	0.07	NA	0.035	0.1385	1.0105	0.3838	1.4534	0.1117	29	64	0.750014813	2.222266112	129	0.959234741	13	9	NA	NA	NA	2.94700477	20	0.98373436	2.356921176	-87.5028421	-826.7266994	978.7409292	0	0.003334022	0	0	0	0.07575903	0.067974052	0.394129973	0
TCGA-A3-3347-01A	KIRC	1	0	26.215605692655	26.215605692655	0	1	1610	1	610	C3	KIRC.3	0.296441452	0.74	0.53	NA	-0.1883	-0.1915	1.3774	1.1887	0.2864	0.665	21	81	0.309434585	0.78765167	69	0.390922737	9	5	0.935968217	3.847647283	61	3.568747388	45	0.937500343	1.764254662	84.65701901	-24.9392026	642.2128951	0.017952825	0.013115049	0	0.00033269	0	0.210438249	0.028326254	0.430227033	0
TCGA-A3-3349-01A	KIRC	1	0	26.6336216961318	26.6336216961318	0	0	1385	0	1385	C3	KIRC.3	0.132324323	NA	NA	NA	-1.2167	-0.2925	0.6352	0.3943	0.1807	0.3728	22	39	0.195462156	0.921464451	76	0.036266131	NA	NA	NA	NA	NA	2.251312839	18	0.778900788	1.568636437	-203.5241496	-941.335479	2828.226599	0	0.126111784	0	0	0	0	0.009584797	0.369897928	0
TCGA-A3-3351-01A	KIRC	1	0	26.5713603425321	26.5713603425321	0	0	910	0	910	C3	KIRC.2	0.35386719	0.43	0	NA	-1.1412	-0.395	1.2242	1.0633	0.9325	0.0885	NA	NA	0	0	90	0.093547426	1	3	0.977682542	0.677677898	2	3.243633759	44	0.857154126	1.639375674	315.3172751	-746.6170011	3073.271971	0.007444481	0	0	0	0	0	0.05483224	0.237226601	0
TCGA-A3-3352-01A	KIRC	1	0	24.0172863414231	24.0172863414231	0	1	561	0	561	C3	KIRC.1	0.16674704	NA	NA	NA	-1.2922	-0.259	0.7192	0.4218	0.7218	-0.1742	NA	NA	NA	NA	85	0.279594179	9	4	NA	NA	NA	3.929064768	54	0.984978812	1.912275181	-65.78168557	-1113.445088	3242.092996	0	0.003545808	0	0.009866443	0	0	0.092104606	0.340083913	0
TCGA-A3-3357-01A	KIRC	1	0	24.9104558707851	24.9104558707851	0	0	2688	0	2688	C3	KIRC.1	0.245625387	0.4	0	NA	-0.9829	-0.306	0.9693	0.4441	0.2816	-0.2314	22	1	0.746166669	2.152403853	155	0.149345097	5	7	NA	NA	NA	3.17386796	38	0.872520353	1.295773023	301.5673438	-1182.902921	2959.83934	0	0.007793135	0.004995597	0	0	0	0.007174624	0.541496506	0
TCGA-A3-3358-01A	KIRC	1	0	24.5328231714509	24.5328231714509	0	0	1307	0	1307	C3	KIRC.4	0.348945768	0.5	0.06	NA	-0.9803	-0.1595	1.2427	1.6322	0.3137	0.0344	28	80	0.631744156	1.608076034	107	0.211022941	9	4	0.882964737	3.812189755	75	4.124271851	82	0.935905289	2.0457508	433.7913458	-1204.538771	2060.738798	0.018798256	0.015800831	0.00318218	0.000670715	0	0	0.040082358	0.432513212	0.009654637
TCGA-A3-3358-11A	KIRC	1	0	25.291249447651	25.291249447651	0	0	1307	0	1307	C3	KIRC.4	0.348945768	0.5	0.06	NA	-0.9803	-0.1595	1.2427	1.6322	0.3137	0.0344	28	80	0.631744156	1.608076034	107	0.211022941	9	4	0.882964737	3.812189755	75	4.124271851	82	0.935905289	2.0457508	433.7913458	-1204.538771	2060.738798	0.018798256	0.015800831	0.00318218	0.000670715	0	0	0.040082358	0.432513212	0.009654637
TCGA-A3-3359-01A	KIRC	1	0	28.5207927893109	28.5207927893109	0	0	2504	0	2504	C3	KIRC.2	0.197215109	NA	NA	NA	-1.2526	-0.3725	0.8649	0.7521	0.495	-0.0808	NA	NA	NA	NA	61	0.086297361	1	4	NA	NA	NA	3.260042724	47	0.846731882	0.821336154	410.5414575	-1329.166951	2202.320601	0	0.006493765	0	0	0	0	0.136119327	0.243550944	0
TCGA-A3-3363-01A	KIRC	1	0	22.8710575129048	22.8710575129048	0	0	319	0	319	C4	KIRC.4	0.09918913	0.21	0	NA	-1.4183	-0.081	0.6372	-0.4259	-0.2855	-0.2793	23	19	0.25405254	1.185578521	186	0.050961986	2	3	NA	NA	NA	2.67011989	15	0.985993498	2.137722006	-480.0969987	-1462.193217	931.8942348	0.019980236	0.000792773	0	0	0	0	0.00374001	0.641197388	0
TCGA-A3-3367-01A	KIRC	1	0	26.5864744058064	26.5864744058064	0	0	2270	0	2270	C3	KIRC.1	0.138903166	0.28	0.02	NA	-1.1044	-0.319	0.7486	0.1237	0.7993	0.0232	29	109	0.48216407	1.730118135	103	0.066231831	1	5	NA	NA	NA	3.491660438	34	0.990159802	1.406177599	156.1920032	-1093.976933	3159.758524	0	0.04558573	0	0.043248933	0	0	0.068973752	0.338571584	0
TCGA-A3-3370-01A	KIRC	1	0	22.2467157198684	22.2467157198684	0	0	2274	0	2274	C3	KIRC.1	0.283636542	0.57	0.01	NA	-1.0158	-0.3465	1.0092	0.8426	0.468	0.0048	19	5	0.23867341	0.924859465	71	0.100528771	1	9	0.98380246	0.681919901	2	3.71098902	62	0.899168448	1.267297594	187.6309907	-482.7723393	2994.358325	0	0.003671737	0	0.002901871	0	0	0.096214228	0.279645481	0
TCGA-A3-3372-01A	KIRC	1	0	25.6751464183486	25.6751464183486	0	0	735	0	735	C3	KIRC.2	0.257411748	0.5	0	NA	-1.1013	-0.36	0.6646	0.2419	0.4225	0.0352	NA	NA	0	0	74	0.640642597	22	1	NA	NA	NA	3.272249183	37	0.906209795	1.012621589	-357.0968197	-873.2838305	2696.273389	0	0.015658463	0	0	0	0	0.110818449	0.272421414	0
TCGA-A3-3376-01A	KIRC	1	0	23.2730741226236	23.2730741226236	0	1	1696	0	1696	C3	KIRC.	0.212556479	0.68	0	NA	-1.0678	-0.3735	0.9244	0.5342	0.438	0.3848	34	29	0.369324215	1.278429974	150	0.046642708	0	5	NA	0	1	3.388934792	34	0.961029018	1.244417473	290.5173619	-304.8177715	1944.696881	0.004452258	0	0.012474749	0	0	0	0.011228709	0.422182493	0
TCGA-A3-3378-01A	KIRC	1	0	26.0355601996478	26.0355601996478	0	0	630	0	630	C3	KIRC.2	0.517195828	0.61	0	NA	-0.6717	-0.3435	1.4987	1.4284	0.264	0.1096	25	3	0.550281005	1.265646312	61	0.063069037	1	3	0.793363587	3.661468568	101	4.149426078	73	0.96712861	1.87208558	90.64223835	-547.0365347	3023.404401	0	0.038177489	0	0.001607516	0	0	0.048043191	0.297377574	0
TCGA-A3-3382-01A	KIRC	1	0	26.7804282781318	26.7804282781318	0	0	574	1	514	C3	KIRC.3	0.159159301	0.37	0.01	NA	-1.4383	-0.301	0.7519	0.3376	-0.0709	0.1052	31	62	0.531970071	2.351867684	120	0.706442057	24	3	NA	NA	NA	3.491660438	34	0.990159802	1.726829639	306.0081167	-1047.850737	2897.714438	0	0.009614832	0.003387745	0	0	0	0.064772841	0.389709614	0
TCGA-A3-3385-01A	KIRC	1	0	26.6635685416468	26.6635685416468	0	0	1993	0	1993	C3	KIRC.1	0.028876991	0.14	0	NA	-0.7591	-0.37	-0.0014	-1.2397	-0.3863	-0.445	27	197	0.341562008	1.508565536	81	0.15976849	7	4	NA	NA	NA	0.693147181	2	1	1.133034007	-1049.848157	-1100.0984	3094.785028	0	0.023090498	0	0.178840186	0	0	0.014993735	0.36154998	0
TCGA-A3-3387-01A	KIRC	1	0	26.9521002663179	26.9521002663179	0	0	617	0	617	C3	KIRC.3	0.302846475	0.47	0.29	NA	-0.5883	-0.1615	1.1199	0.6511	0.1999	0.3415	44	43	0.541467051	2.105705198	69	0.302369691	2	4	0.789447794	1.094407026	4	3.536954686	37	0.97951678	2.199461683	237.7434518	-591.0429382	589.3058363	0	0.078596007	0.008895195	0.007594253	0	0	0.017107968	0.400589165	0
TCGA-A3-A6NI-01A	KIRC	1	0	26.0036753309411	26.0036753309411	0	0	1018	0	1018	C3	NA	0.178024268	0.34	0.43	NA	-1.163	-0.161	0.6186	-0.2888	-0.0866	0.2383	22	37	0.550548746	1.601596351	318	0.132423794	3	16	NA	NA	NA	1.609437912	5	1	2.095383836	-134.6013982	-1247.018102	2416.236648	0.018253146	0	0	0	0	0	0.03834196	0.545481471	0
TCGA-A3-A6NJ-01A	KIRC	1	0	23.9219373051827	23.9219373051827	0	0	468	0	468	C3	NA	0.345176856	0.61	0	NA	-1.6378	-0.2785	0.9911	1.3254	0.544	-0.0334	26	36	0.303636349	1.113333279	110	0.05126379	1	4	0.976387927	0.676780539	2	2.772084257	26	0.85082938	1.542172491	804.9240623	-1263.183018	2018.769472	0	0.009228198	0	0.003052973	0	0	0.07947158	0.21973002	0
TCGA-A3-A6NL-01A	KIRC	1	0	27.4084829349798	27.4084829349798	0	0	689	0	689	C3	NA	0.231827455	0.47	0.03	NA	-1.2873	-0.3	0.8059	0.6374	0.3648	0.2913	22	NA	0.363277644	0.804400496	115	0.096733491	3	4	NA	NA	NA	2.302585093	10	1	0.961934261	369.2792605	-1149.201336	2918.607568	0	0.059373342	0	0	0	0	0.059887088	0.331272875	0
TCGA-A3-A6NN-01A	KIRC	1	0	26.0761352451259	26.0761352451259	0	0	3	0	3	C3	NA	0.22658838	0.4	0.04	NA	-1.3027	-0.337	0.7613	0.2699	0.1011	0.3133	23	67	0.540049131	2.314496274	65	0.220449314	6	5	NA	NA	NA	2.668907478	18	0.923378618	0.828836008	-199.5980214	-955.2972031	2901.098217	0.002009299	0	0	0	0	0	0.067054807	0.356532192	0
TCGA-A3-A8CQ-01A	KIRC	1	0	27.7881704425222	27.7881704425222	0	0	3	0	3	C3	NA	0.102306101	0.38	0	NA	-1.3092	-0.329	0.3205	-0.2221	-0.0403	0.1509	13	7	0.51623075	0.712890083	49	0.208464229	5	5	NA	NA	NA	2.079441542	8	1	0.798239128	-261.4316667	-1249.496506	2728.35026	0	0.004005639	0	0.049423989	0	0	0.033712732	0.398922522	0
TCGA-A3-A8OU-01A	KIRC	1	0	26.517210206308	26.517210206308	0	0	0	0	0	C3	NA	0.23780266	0.42	0.1	NA	-1.279	-0.265	0.6072	0.5761	-0.2137	0.179	37	12	0.487500951	1.608753138	58	0.022510596	0	4	0.798222484	2.600685913	26	3.091042453	22	1	NA	154.8757833	-1487.366897	2524.140782	0.006687971	0	0	0	0	0	0.053984728	0.351237181	0
TCGA-A3-A8OW-01A	KIRC	1	0	28.0322465903533	28.0322465903533	0	0	323	0	323	C3	NA	0.128764333	0.44	0	NA	-1.5626	-0.3315	0.3462	0.5891	0.4167	-0.0972	22	11	0.074489664	0.720066751	65	0.058972983	1	4	NA	NA	NA	2.052234684	15	0.757827415	1.053354119	-144.0361112	-921.9081398	2104.345856	0	0.001797898	0	0	0	0	0.027791175	0.216374289	0
TCGA-A3-A8OX-01A	KIRC	1	0	24.6733323449091	24.6733323449091	0	0	0	0	0	C3	NA	0.42302045	0.06	0	NA	-0.9658	-0.1925	0.8168	1.0913	0.1409	0.3272	26	NA	0.397233448	0.868948167	53	0.000191754	0	0	0.601048242	1.493548772	12	3.631683251	49	0.933158001	NA	503.4546483	-712.3640376	2916.086323	0	0.042298812	0	0.01059606	0	0	0.098446685	0.23827449	0
TCGA-AK-3426-01A	KIRC	1	0	26.6957460311442	26.6957460311442	0	1	885	1	256	C3	NA	0.568735016	0.7	0.06	NA	-0.3156	-0.1495	1.7146	2.3534	0.6925	0.342	11	0	0.28292031	0.679008745	47	0.278104734	5	5	NA	NA	NA	4.593051176	124	0.952859519	1.853361008	388.411635	-492.1728545	-381.1215504	0	0.007662125	0	0.01495956	0	0	0.075482449	0.159955086	0
TCGA-AK-3431-01A	KIRC	1	0	29.3433142946876	29.3433142946876	0	1	2241	0	2241	C3	KIRC.3	0.180175579	NA	NA	NA	-1.1507	-0.147	0.5464	0.3464	-0.0256	0.5155	NA	NA	NA	NA	54	0.042582849	1	5	NA	NA	NA	2.477694463	15	0.914936681	1.731880016	257.1098222	-75.45233972	196.2770199	0	0.023436986	0	0	0	0	0.028967631	0.356853815	0
TCGA-AK-3434-01A	KIRC	1	0	29.8047449770348	29.8047449770348	0	0	2087	1	1640	C3	KIRC.4	0.130479195	NA	NA	NA	-1.2312	-0.2845	0.4578	0.5281	0.4351	0.1502	NA	NA	NA	NA	69	0.174328102	6	4	NA	NA	NA	2.185849269	14	0.82826896	1.546122615	332.6559401	-1118.442761	1526.863975	0	0.016621167	0.001142034	0	0	0	0.116830936	0.224143309	0
TCGA-AK-3445-01A	KIRC	1	0	27.1362101428139	27.1362101428139	0	0	2392	0	2392	C3	KIRC.3	0.190650077	NA	NA	NA	-0.8794	-0.2465	0.983	0.8318	0.0752	0.3031	NA	NA	NA	NA	91	0.319202399	9	7	NA	NA	NA	4.148073296	68	0.98307044	2.146126635	532.0465947	-1023.855569	1737.242026	0	0.010330441	0	0.00306566	0	0	0.073425059	0.365406802	0.003377143
TCGA-AK-3454-01A	KIRC	1	0	23.4549376569579	23.4549376569579	0	0	874	0	874	C3	KIRC.1	0.169385125	NA	NA	NA	-1.2809	-0.2385	0.3106	0.1118	0.1941	-0.0387	NA	NA	NA	NA	95	0.120049713	1	11	NA	NA	NA	1.71049323	6	0.954644448	1.261245614	927.5326691	-1207.295069	3127.458526	0.003559614	0.013085734	0.001870073	0	0	0	0.061923056	0.246650445	0.010235449
TCGA-AK-3455-01A	KIRC	1	0	26.3391521585009	26.3391521585009	0	1	683	0	683	C2	KIRC.4	0.282271221	0.44	0	NA	-1.4021	-0.1195	0.5638	1.8656	0.4907	-0.4608	32	32	0.307238025	1.508259396	95	0.100649239	2	3	0.786630167	2.130233981	15	4.086051756	132	0.836825212	2.153205793	856.153091	-1036.220207	2669.758224	0	0.028903964	0	0	0	0.001206554	0.05632771	0.023672636	0
TCGA-AS-3778-01A	KIRC	1	0	28.0214075413619	28.0214075413619	0	0	43	0	43	C3	NA	0.11684442	0.3	0	NA	-1.1627	-0.308	0.499	0.0198	-0.0362	0.3575	18	88	0.470377832	1.38346421	64	0.028348189	1	2	NA	NA	NA	1.609437912	5	1	1.280122332	143.2854027	-1223.004143	3590.996307	0	0	0	0	0	0	0.078054002	0.393726984	0
TCGA-B0-4688-01A	KIRC	1	0	26.7582303461902	26.7582303461902	0	1	101	1	101	C4	NA	0.212600764	NA	NA	NA	0.9864	0.2295	0.4839	-0.5659	-0.6989	0.5007	NA	NA	NA	NA	440	0.737405951	10	45	0.817487227	2.213796449	15	2.302585093	10	1	2.539746554	-769.2846048	1489.760602	-4996.10879	0	0.013435989	0.017100932	0	0	0	0.002710523	0.505435961	0
TCGA-B0-4691-01A	KIRC	0.8172	0.1828	18.3582716574441	15.0023795984634	3.35589205898079	1	139	1	139	C2	KIRC.4	0.28651142	NA	NA	NA	-0.5435	0.0835	0.7453	1.9291	0.4126	0.3761	NA	NA	NA	NA	86	0.256127207	6	7	0.562306055	1.982893874	34	4.014972437	71	0.94188927	2.503232157	747.9784784	-720.3188782	515.5637212	0.001582114	0.006912873	0	0	0	0	0.074983743	0.110058635	0.012942918
TCGA-B0-4693-01A	KIRC	1	0	27.7541597423285	27.7541597423285	0	1	77	0	77	C3	KIRC.1	0.310871853	NA	NA	NA	-1.6371	-0.31	0.7633	1.0861	0.2207	-0.0837	NA	NA	NA	NA	67	0.103844951	3	3	0.774428502	3.059955754	52	3.387300885	33	0.968766927	1.649462338	1029.661087	-1275.675985	2100.628963	0	0.031374886	0	0	0	0	0.059827892	0.222945214	0.008944426
TCGA-B0-4694-01A	KIRC	1	0	25.3426077962803	25.3426077962803	0	1	106	0	106	C3	KIRC.4	0.433820086	NA	NA	NA	-1.1709	-0.1295	1.5163	1.7949	0.6242	0.4016	NA	NA	NA	NA	68	0.172992787	5	7	0.822324863	3.324701581	57	4.767777446	158	0.94176552	2.017084884	415.327135	-1088.441469	1179.876732	0	0.039486866	0	0	0	0.056962641	0.060898733	0.289721516	0
TCGA-B0-4699-01A	KIRC	1	0	23.0851612293646	23.0851612293646	0	1	110	0	110	C2	NA	0.268036627	NA	NA	NA	0.2731	0.056	0.968	0.7008	0.9737	0.397	NA	NA	NA	NA	91	0.918063267	13	4	NA	NA	NA	3.232945108	56	0.803146	2.350645128	72.11309575	-137.4654885	652.3585034	0.004822894	0	0	0	0	0	0.050922513	0.300732145	0.01071654
TCGA-B0-4700-11A	KIRC	1	0	25.9593067501295	25.9593067501295	0	1	1980	1	1980	C6	KIRC.3	0.62629945	0.34	0.31	NA	-0.3528	-0.0465	1.2588	2.2094	0.8696	0.7186	7	1	0.308901265	0.673966397	86	0.048237632	0	0	0.951659004	3.436362543	37	4.155744705	96	0.910479335	1.743276224	1308.700068	-241.8561484	613.4555233	0	0.026530354	0	0	0	0.072117983	0.124188119	0.162659207	0
TCGA-B0-4703-01A	KIRC	1	0	28.899110117276	28.899110117276	0	1	182	1	182	C6	KIRC.3	0.306967582	NA	NA	NA	-0.2388	-0.141	0.8683	0.8966	0.5729	0.812	NA	NA	NA	NA	99	0.198083301	4	13	NA	NA	NA	3.612455718	70	0.850290635	1.754234111	943.5655808	-49.67126318	-1401.167198	0	0.017177239	0	0	0	0	0.103664244	0.273619297	0.000424224
TCGA-B0-4706-01A	KIRC	1	0	26.9515359730378	26.9515359730378	0	1	65	0	65	C2	KIRC.2	0.132438431	0.36	0	NA	-0.8273	-0.2205	0.0082	0.6041	0.8431	0.1861	21	5	0.246844796	1.042233581	95	0.057467244	1	6	NA	NA	NA	3.48696934	35	0.980767362	1.904146029	98.11290473	-1148.156005	2899.690325	0	0.014434278	0	0	0	0	0.068449641	0.098720507	0
TCGA-B0-4710-01A	KIRC	1	0	26.1438104007819	26.1438104007819	0	0	1755	0	1755	C3	KIRC.	0.161179976	0.47	0	NA	-0.6167	-0.2165	0.4913	1.0593	0.1354	0.1163	29	40	0.431128908	1.859243417	59	0.518025325	19	5	0.828970452	3.036984352	39	2.920687027	20	0.974949281	1.482956987	214.359687	-771.4540011	2799.133548	0.003950003	0.038823577	0	0	0	0.003858136	0.026060129	0.22454528	0.000263944
TCGA-B0-4712-01A	KIRC	1	0	26.9855305653843	26.9855305653843	0	1	1337	1	1337	C2	KIRC.4	0.333890467	0.59	0.06	NA	0.0399	0.1785	1.0343	1.3919	0.3798	0.4489	53	13	0.70114105	2.740824103	88	0.679969724	25	6	0.978039705	1.074486439	3	3.748420219	55	0.935390207	1.405091055	297.9224795	-351.954714	-1028.882956	0	0.022800493	0	0.001256053	0	0	0.101656212	0.287917271	0
TCGA-B0-4712-11A	KIRC	1	0	26.5873193988608	26.5873193988608	0	1	1337	1	1337	C2	KIRC.4	0.333890467	0.59	0.06	NA	0.0399	0.1785	1.0343	1.3919	0.3798	0.4489	53	13	0.70114105	2.740824103	88	0.679969724	25	6	0.978039705	1.074486439	3	3.748420219	55	0.935390207	1.405091055	297.9224795	-351.954714	-1028.882956	0	0.022800493	0	0.001256053	0	0	0.101656212	0.287917271	0
TCGA-B0-4714-01A	KIRC	1	0	27.0137931108933	27.0137931108933	0	1	99	1	99	C3	KIRC.2	0.221153354	NA	NA	NA	-1.1022	-0.3225	1.0653	1.2091	0.7827	-0.0588	NA	NA	NA	NA	75	0.126539336	3	5	NA	NA	NA	3.25363822	60	0.794666441	1.406467568	546.897304	-1278.244007	2368.616664	0.005147435	0	0	0	0	0	0.101674453	0.184244456	0
TCGA-B0-4814-01A	KIRC	1	0	26.8462176082629	26.8462176082629	0	1	168	1	168	C3	KIRC.4	0.150765457	NA	NA	NA	-0.9344	-0.2685	0.2679	0.4752	0.3794	-0.0115	NA	NA	NA	NA	80	0.199571726	4	5	0.841225619	3.103179902	40	3.118427281	25	0.968793905	1.708588745	-401.0165911	-1034.722701	3225.923982	0.054529362	0.008201575	0.004346368	0	0.002051336	0	0.076850785	0.211747569	0
TCGA-B0-4815-01A	KIRC	1	0	23.4762620434709	23.4762620434709	0	1	1588	1	1588	C3	KIRC.2	0.506399299	0.67	0.16	NA	-0.2952	-0.1175	1.4601	2.5989	0.4414	0.1324	31	6	0.613240999	1.616726271	61	0.475013539	14	13	0.748839485	4.256088944	294	4.612930968	147	0.924354931	2.302725456	1145.652176	-830.1237513	660.8676978	0.037887258	0	0	0	0	0.010884705	0.079695941	0.143956424	0
TCGA-B0-4816-01A	KIRC	1	0	26.3358803955124	26.3358803955124	0	1	1371	1	1371	C3	KIRC.3	0.376741355	0.57	0	NA	-1.3193	-0.2775	1.185	0.3758	0.1634	0.2259	31	114	0.230747802	1.52870419	68	0.037620554	2	6	NA	NA	NA	3.191418518	28	0.957749894	1.392421853	-82.39570816	-1213.334934	318.983833	0	0.00633469	0.002736931	0	0	0	0.028149512	0.345120888	0
TCGA-B0-4818-01A	KIRC	1	0	25.9059731914642	25.9059731914642	0	1	510	1	127	C3	KIRC.1	0.295684739	0.51	0	NA	-1.5932	-0.2825	0.6571	1.4877	0.2768	-0.1321	23	66	0.481630362	1.77601196	72	0.041588773	1	4	0.76562052	3.690506481	124	4.114164941	65	0.985573373	1.249687347	182.269742	-1491.97959	2278.468126	0	0.138464555	0.001679051	0	0	0	0.058242105	0.112136544	0.001175109
TCGA-B0-4824-01A	KIRC	1	0	24.0319151328924	24.0319151328924	0	1	1657	0	1657	C3	KIRC.2	0.247425868	NA	NA	NA	-1.0457	-0.3305	0.9838	1.1244	0.5835	-0.1865	NA	NA	NA	NA	107	0.062944324	2	5	NA	NA	NA	3.378178428	42	0.903819431	1.53192502	271.3769729	-1318.470118	2420.145386	0.00701533	0	0	0.010920177	0.008236471	0	0.1012025	0.18153296	0.021303611
TCGA-B0-4828-01A	KIRC	0.9471	0.0529	24.797598372833	23.4858054189101	1.31179295392286	1	307	1	307	C3	KIRC.2	0.094775331	NA	NA	NA	-1.0197	-0.2205	0.1641	0.5399	0.4457	-0.2106	NA	NA	NA	NA	123	0.560187266	6	5	NA	NA	NA	3.278874618	29	0.973741181	1.953925468	323.1121592	-1266.178026	2552.998807	0	0.03520266	0.002376757	0	0	0	0.0391127	0.106678132	0
TCGA-B0-4833-01A	KIRC	1	0	24.3891149937579	24.3891149937579	0	1	2386	1	2386	C3	KIRC.2	0.229261946	NA	NA	NA	-1.2026	-0.25	0.6077	1.1984	0.3289	-0.0677	NA	NA	NA	NA	89	0.162128765	4	3	NA	0	1	2.395075301	34	0.679191842	2.043254742	727.5118106	-1388.511238	1927.779194	0	0	0.001213957	0	0	0	0.053993848	0.141102315	0
TCGA-B0-4837-01A	KIRC	1	0	24.1837360979248	24.1837360979248	0	1	1378	1	1208	C3	KIRC.3	0.185850673	NA	NA	NA	-0.7609	-0.189	0.4232	0.1541	-0.4368	0.4827	NA	NA	NA	NA	91	0.113046568	3	10	NA	NA	NA	2.937066546	21	0.964705173	1.942535468	-78.03307733	-243.9414789	2191.407867	0	0.009050639	0	0	0	0.317445967	0.014488387	0.226680224	0
TCGA-B0-4838-01A	KIRC	1	0	25.9362068550496	25.9362068550496	0	1	834	0	834	C3	KIRC.1	0.372947871	NA	NA	NA	-0.9035	-0.2695	0.985	1.5914	0.4997	-0.0856	NA	NA	NA	NA	71	0.265031915	10	6	0.888202452	2.462620103	16	2.745532465	64	0.660161012	2.155565102	511.9706212	-1053.363238	172.9419655	0	0.007498895	0	0	0	0	0.039025177	0.123773658	0.007334428
TCGA-B0-4844-01A	KIRC	1	0	25.2737999619435	25.2737999619435	0	1	313	1	62	C2	KIRC.4	0.188018474	NA	NA	NA	-1.0832	-0.1965	0.4297	0.9075	1.3884	0.1164	NA	NA	NA	NA	163	0.387407139	16	11	0.75937474	1.748524957	10	3.401232862	34	0.964516486	1.427836715	-27.29764786	-1235.994807	2344.156064	0	0.02588401	0	0	0	0	0.120162002	0.21408523	0
TCGA-B0-4845-01A	KIRC	1	0	26.0861091217373	26.0861091217373	0	1	1986	1	748	C3	KIRC.2	0.065016855	NA	NA	NA	-0.8479	-0.242	0.1239	-0.2352	-0.1992	0.0086	NA	NA	NA	NA	77	0.947679447	13	4	NA	NA	NA	3.165672167	25	0.983471354	1.663030241	-109.7649201	-1102.403097	1922.330007	0	0.014783794	0.005165723	0	0	0.015872357	0.047194364	0.176032352	0
TCGA-B0-4846-01A	KIRC	1	0	25.3142668142909	25.3142668142909	0	1	1200	1	163	C3	KIRC.1	0.243100932	NA	NA	NA	-1.304	-0.3375	0.8852	0.7185	0.736	-0.0388	NA	NA	NA	NA	65	0.027101199	1	1	NA	NA	NA	4.178577517	74	0.970844406	1.549527057	579.6341994	-1157.200728	2319.385626	0	0.005011329	0	0.022409419	0	0	0.201644395	0.136459357	0
TCGA-B0-4847-01A	KIRC	1	0	25.5110580913046	25.5110580913046	0	1	793	0	793	C3	KIRC.2	0.365176545	NA	NA	NA	-0.8649	-0.159	1.094	1.8619	0.6114	-0.2718	NA	NA	NA	NA	61	0.058108219	0	5	NA	0	1	4.291296516	84	0.968511385	1.964859704	537.6085507	-1083.029284	1318.188905	0	0.028610988	0	0	0	0	0.051777484	0.108694098	0.010591413
TCGA-B0-4849-01A	KIRC	1	0	26.3005887701498	26.3005887701498	0	1	69	1	4	C3	KIRC.2	0.136463332	NA	NA	NA	-1.8271	-0.2745	0.5889	0.0956	0.5057	-0.0381	NA	NA	NA	NA	103	0.110185498	3	9	NA	NA	NA	2.871476118	18	0.993462557	0.909878059	148.3390069	-1135.120267	918.4098731	0	0.004677068	0	0	0	0	0.070498634	0.273478221	0
TCGA-B0-4852-01A	KIRC	1	0	24.4087594010248	24.4087594010248	0	1	1121	1	860	C3	KIRC.1	0.159787656	0.33	0.11	NA	-0.635	-0.0905	0.4895	0.6484	0.2995	-0.0677	29	115	0.440623686	2.12050149	52	0.200981597	2	7	0.780457758	1.398392579	6	3.716221112	49	0.954879935	1.894519721	160.9085413	-562.0917906	1413.599069	0.032075268	0.004910496	0	0.001726133	0	0.017976571	0.095764545	0.223403836	0.004371419
TCGA-B0-4945-01A	KIRC	1	0	27.122500684531	27.122500684531	0	1	2145	0	2145	C3	KIRC.1	0.1786299	0.57	0.07	NA	-1.8531	-0.285	0.3418	0.2196	0.2696	0.0349	27	120	0.200844874	1.090300745	81	0.159687607	3	11	NA	NA	NA	2.835775889	22	0.917417322	1.601433105	891.2443269	-982.6439793	1380.294267	0.004991449	0.005503477	0.009488358	0	0	0	0.100974092	0.358759507	0
TCGA-B0-5075-01A	KIRC	0.936	0.064	26.6379288259822	24.9331013811194	1.70482744486286	1	637	0	637	C3	KIRC.1	0.353556204	NA	NA	NA	-1.0213	-0.2155	1.3203	0.6108	0.2576	-0.2613	39	40	0.660174757	2.152743772	64	0.162205753	5	3	NA	NA	NA	2.951357542	32	0.851581778	1.608392039	314.9229392	-1206.158341	2952.216272	0	0.008699812	0	0.005527809	0.002385619	0.060366551	0.002894188	0.548085875	0.050448539
TCGA-B0-5077-01A	KIRC	0.963	0.037	24.8486813323753	23.9292801230774	0.919401209297886	1	1317	0	1317	C3	KIRC.2	0.225932279	0.46	0	NA	-0.7189	-0.213	0.5491	0.3168	0.2088	0.1489	19	13	0.370429544	1.225266954	90	0.178368876	7	5	NA	0	1	3.120157288	35	0.877595452	1.396774354	264.4095626	-1165.58187	2440.727269	0.013681106	0	0	0	0	0.099676682	0.037716122	0.357186119	0
TCGA-B0-5080-01A	KIRC	1	0	25.2210022901058	25.2210022901058	0	1	342	1	103	C3	KIRC.3	0.411493623	0.7	0.2	NA	-0.8767	-0.192	0.7345	2.0966	0.0629	0.8212	34	171	0.478666707	1.615500138	54	0.052353	2	0	0.57263874	3.025367128	197	4.530417209	103	0.977493446	1.757452413	588.7164161	-545.0880894	-1272.330041	0.003647503	0.0685985	0	0	0	0	0.027007977	0.155778312	0
TCGA-B0-5081-01A	KIRC	1	0	24.879834676362	24.879834676362	0	1	362	1	213	C3	KIRC.2	0.592971216	0.83	0.26	NA	-0.4084	-0.103	1.4496	2.4191	0.4174	0.4699	21	11	0.330892968	1.203247155	126	0.13556797	0	11	0.734694147	3.942351173	214	5.305551998	235	0.971786592	2.14604113	762.5747321	-139.0209933	-271.004617	0.003644537	0.021696046	0	0.007372258	0	0	0.096279745	0.141436507	0.01038029
TCGA-B0-5084-01A	KIRC	1	0	22.9369485644467	22.9369485644467	0	1	222	1	65	C4	NA	0.159168997	0.15	0.05	NA	0.3581	0.115	0.2881	-0.1782	-0.3676	0.0985	17	41	0.286783472	1.233168929	83	0.902162035	8	15	NA	0	1	2.36938212	11	0.988109092	1.660276913	-1132.717978	-188.7344282	1279.491106	0.043262716	0.003999969	0	0	0	0.167323187	0.028434976	0.351483587	0
TCGA-B0-5088-01A	KIRC	0.9447	0.0553	23.9219803263139	22.5990948142687	1.32288551204516	1	563	0	563	C3	KIRC.2	0.327944222	0.46	0.01	NA	-1.1979	-0.2225	0.9761	1.3615	0.1006	0.3371	22	11	0.605587671	1.55722544	71	0.042073311	1	5	NA	NA	NA	3.795300467	52	0.960533122	1.238860729	563.7426224	-1176.109731	2661.17297	0	0.039082102	0	2.34e-05	0	0	0.014558789	0.408655291	0.039469304
TCGA-B0-5092-01A	KIRC	1	0	25.4534499486298	25.4534499486298	0	1	459	1	459	C3	KIRC.2	0.475753386	0.65	0.15	NA	-0.4259	-0.1935	1.1363	1.9326	0.7855	0.1599	26	44	0.543080178	1.829322705	73	0.118462376	2	6	0.945768149	1.03903251	3	4.700964555	170	0.915332759	2.509511568	768.9445448	-736.738033	604.6929253	0	0.012218908	0	0.004911127	0	0	0.049058531	0.106223405	0.011590165
TCGA-B0-5094-01A	KIRC	1	0	27.4502277798842	27.4502277798842	0	1	333	1	75	C3	KIRC.3	0.188036665	0.31	0.05	NA	-1.1135	-0.3575	0.2397	0.0979	-0.2277	-0.0849	40	98	0.373826842	2.127937406	105	0.411574285	12	12	NA	NA	NA	3.128279561	24	0.984338129	1.981572866	-260.7056223	-1611.360971	1331.48215	0	0.040772277	0.002832951	0	0	0	0.027007082	0.26363033	0
TCGA-B0-5095-01A	KIRC	1	0	26.4391408731232	26.4391408731232	0	1	245	0	245	C3	KIRC.3	0.232717699	0.63	0.12	NA	-0.5949	-0.2165	0.5851	0.908	0.3341	0.7728	38	206	0.486998487	1.976640917	92	0.227110862	5	9	NA	NA	NA	3.50267085	37	0.970022286	1.399459305	543.8182636	-93.12269432	1986.129133	0	0.029936521	0	0	0	0	0.053644461	0.289536859	0.017514548
TCGA-B0-5098-01A	KIRC	1	0	22.1963511912626	22.1963511912626	0	1	1584	0	1584	C1	NA	0.176995754	0.29	0.01	NA	0.3723	0.201	-0.9297	-1.2443	-0.8967	0.0895	239	817	4.881513885	16.05156625	165	0.918407177	6	9	NA	0	1	1.386294361	4	1	3.305372981	-1564.198331	491.6793104	-2854.343068	0.172986148	0	0	0	0	0.08565529	0.04977009	0.067033245	0
TCGA-B0-5104-01A	KIRC	1	0	23.9137065749216	23.9137065749216	0	1	2752	0	2752	C3	KIRC.1	0.22713496	0.44	0	NA	-1.5891	-0.238	0.3881	-0.0805	0.0027	-0.0598	21	99	0.468060886	1.404182656	88	0.055013613	1	4	NA	NA	NA	2.615630577	14	0.99112306	1.594947013	-0.72050881	-1284.133781	2188.628875	0.035568298	0.00026181	0	0	0	0	0.052140254	0.293779992	0
TCGA-B0-5106-01A	KIRC	1	0	25.4848101437215	25.4848101437215	0	1	1598	0	1598	C3	KIRC.2	0.287811783	0.43	0	NA	-1.8721	-0.2915	0.9735	1.0338	0.3272	0.2661	32	95	0.570678976	1.968842469	77	0.154371653	6	0	0.950956048	0.659152504	2	3.412190266	35	0.95973452	1.324774318	153.7942813	-1246.234199	1565.228649	0	0.108111588	0.005649668	0	0	0	0.017959219	0.299833006	0
TCGA-B0-5110-01A	KIRC	0.9492	0.0508	27.6858585077403	26.2794168955471	1.40644161219321	0	2009	0	2009	C3	KIRC.1	0.160131956	0.47	0	NA	-1.6466	-0.315	0.5288	0.2542	0.2791	0.1304	28	260	0.48635732	1.430462705	60	0.07238236	1	6	NA	NA	NA	3.006090305	28	0.902132596	0.929073156	556.2237199	-750.9390961	2521.067583	0	0.031200949	0.003027624	0	0	0	0.078875784	0.347998735	0.051502212
TCGA-B0-5113-01A	KIRC	1	0	27.2194578407548	27.2194578407548	0	0	1175	0	1175	C3	KIRC.1	0.194706821	0.53	0.09	NA	-1.6153	-0.3025	0.8262	1.0796	0.2313	0.1345	15	19	0.295892672	0.917267284	66	0.654542245	23	3	0.837108232	2.587537083	22	4.316464096	84	0.974191507	1.353590834	83.00274223	-874.1203854	3200.130393	0.003671288	0.025159695	0	0	0	0	0.07012225	0.334798836	0
TCGA-B0-5115-01A	KIRC	1	0	26.8833535882228	26.8833535882228	0	0	1604	1	75	C3	KIRC.1	0.119198972	0.36	0.11	NA	-1.3203	-0.284	0.6045	0.3394	0.3936	0.2197	12	42	0.201693662	1.411855634	77	0.154100898	2	5	NA	NA	NA	3.989973339	57	0.986871814	0.918666026	86.22835207	-707.8271685	3132.390515	0	0	0	0.008992407	0	0.019240178	0.074128308	0.308756424	0
TCGA-B0-5399-01A	KIRC	1	0	26.1959221968531	26.1959221968531	0	0	1411	0	1411	C3	KIRC.4	0.259276308	NA	NA	NA	-1.1159	-0.2455	0.6727	1.1294	0.4834	0.1665	10	4	0.36746099	0.96105182	43	0.072391682	NA	NA	NA	NA	NA	4.159029275	72	0.97249333	1.252766648	-197.914526	-871.2600821	2605.778872	0.020468446	0	0	0.068168496	0	0	0.064961881	0.224756643	0
TCGA-B0-5402-11A	KIRC	1	0	25.1189404045582	25.1189404045582	0	0	1290	1	444	C3	KIRC.1	0.159644078	0.56	0.01	NA	-1.4587	-0.254	0.4782	0.0409	0.2462	0.0902	23	0	0.147508094	1.416077704	53	0.281385738	5	15	0.575557455	1.196838081	8	2.86043062	22	0.925393508	2.059228886	412.6078803	-1326.953655	2898.751491	0	0.103687144	0	0	0	0	0.160280795	0.236387795	0.047473902
TCGA-B0-5690-01A	KIRC	1	0	28.7879132912272	28.7879132912272	0	0	3392	0	3392	C3	KIRC.1	0.19752595	0.48	0.04	NA	-1.1424	-0.339	0.5242	0.6649	0.195	0.3195	31	5	0.456386716	1.483256826	61	0.08178895	1	4	NA	NA	NA	3.412489721	31	0.993739789	1.098926872	79.48538382	-1008.245787	2192.432023	0	0.080697812	0	0	0	0	0.087917955	0.219353161	0
TCGA-B0-5695-01A	KIRC	1	0	26.6892768019411	26.6892768019411	0	0	2150	0	2150	C3	KIRC.1	0.084807997	0.22	0.03	NA	-1.5962	-0.267	0.1019	0.3791	-0.0986	0.0543	33	3	0.439992657	1.730637786	63	0.061866729	1	5	NA	0	1	3.271732977	31	0.952750486	1.21244138	74.11152539	-1465.05993	3121.023634	0	0.069921973	0.004329817	0	0	0	0.019544051	0.182089733	0.000857594
TCGA-B0-5696-11A	KIRC	1	0	25.9303481914049	25.9303481914049	0	0	2609	1	1717	C3	KIRC.4	0.131422231	0.44	0.24	NA	-1.2225	-0.0835	0.2622	-0.0255	0.3007	0.1329	28	36	0.437386172	1.457953907	77	0.254795294	6	10	NA	NA	NA	3.141804159	24	0.988593752	1.544125769	292.8096234	-1226.307611	2044.924671	0	0.006368692	0	0	0	0	0.069017652	0.380087157	0
TCGA-B0-5699-01A	KIRC	1	0	26.9521894836301	26.9521894836301	0	0	3841	1	94	C3	KIRC.1	0.158914316	0.26	0	NA	-0.8671	-0.3265	0.5468	0.0623	0.6404	-0.0745	19	NA	0.38242756	1.02961266	93	0.046304453	1	5	NA	NA	NA	3.444813797	32	0.993963156	1.715062748	26.39242283	-1221.702249	3754.732133	0.029799487	0	0	0	0	0	0.135386472	0.267687987	0
TCGA-B0-5705-11A	KIRC	1	0	26.4495067883585	26.4495067883585	0	0	4537	1	842	C3	KIRC.1	0.214221804	0.33	0	NA	-1.2871	-0.323	0.6459	0.7029	0.3878	-0.2367	35	181	0.696809105	1.783831308	71	0.093914397	2	3	NA	NA	NA	3.786386167	63	0.913894048	1.576572121	-564.5487883	-1301.069672	3496.567904	0.004329747	0	0	0.013044752	0	0	0.090302718	0.19431904	0
TCGA-B0-5709-11A	KIRC	1	0	24.7467904714079	24.7467904714079	0	0	3974	0	3974	C3	KIRC.3	0.414563853	0.67	0.03	NA	-0.8407	-0.3115	1.3346	1.9135	0.7371	0.4743	31	111	0.52651804	1.690400022	87	0.114049546	1	12	0.820098226	2.323513238	17	4.981817927	165	0.975689606	1.644207793	586.1696966	-350.1328618	2891.471349	0	0.076938354	0	0.025953372	0	0	0.098401924	0.166696371	0
TCGA-B0-5710-01A	KIRC	1	0	28.5222141410672	28.5222141410672	0	0	2430	1	1441	C3	KIRC.1	0.174685743	0.43	0.03	NA	-1.3262	-0.3145	0.4768	0.4861	0.478	0.4017	9	16	0.381576086	0.997968225	79	0.141807182	2	8	0.734626803	0.509204497	2	3.50796099	35	0.986671608	1.793206531	331.4532066	-584.0765221	1298.223252	0	0.025607323	0	0	0	0.097964753	0.084554501	0.268840106	0
TCGA-B0-5711-11A	KIRC	1	0	26.3177721703307	26.3177721703307	0	0	3989	1	3766	C3	KIRC.1	0.233843989	0.41	0.02	NA	-1.2744	-0.3155	0.6321	0.7071	0.368	0.2161	12	42	0.116923119	0.847692613	55	0.083228009	1	5	0.911764814	3.886561527	71	4.075846122	64	0.980033831	1.496429741	224.892871	-572.9858185	3220.174515	0	0.022752418	0.001561101	0.001184356	0	0	0.052759391	0.234534063	0
TCGA-B0-5712-01A	KIRC	1	0	29.3494264484679	29.3494264484679	0	0	2722	1	725	C3	NA	0.197387649	0.28	0.03	NA	-1.2419	-0.1665	0.036	-0.1727	0.332	-0.2721	48	193	0.677779021	2.622710124	119	0.176735909	3	1	0.964512427	2.473925529	13	2.949093601	26	0.905158447	2.469172094	96.58552828	-1320.46137	2810.382141	0.013334177	0.000814887	0.009359726	0	0	0	0.03328259	0.235198643	0.034708014
TCGA-B2-3924-01A	KIRC	0.8994	0.1006	25.0195531492947	22.5025861024757	2.51696704681905	0	1092	0	1092	C3	KIRC.4	0.265193608	0.51	0.19	NA	-0.8537	-0.2275	1.3381	1.7464	1.0002	-0.2285	NA	NA	0	0	45	0.183407935	5	1	0.794624101	2.251339606	17	3.8438138	106	0.824244452	1.026255725	564.4095064	-879.3153723	2256.230437	0	0.020769146	0	0	0	0	0.08567252	0.195840865	0.009248166
TCGA-B2-4099-01A	KIRC	1	0	28.6852518951301	28.6852518951301	0	0	972	0	972	C4	KIRC.4	0.155410087	0.36	0.18	NA	-0.9849	0.023	1.0439	0.5281	0.6087	-0.2182	33	32	0.505356497	1.516069489	61	0.071146652	1	5	NA	NA	NA	3.044820482	22	0.985046478	1.789469302	69.65365538	-1368.3409	1567.896688	0	0.02156048	0	0.002057711	0	0	0.104422474	0.336037998	0
TCGA-B2-4101-01A	KIRC	1	0	26.3855532035617	26.3855532035617	0	0	648	0	648	C3	KIRC.2	0.295856371	NA	NA	NA	-1.3241	-0.333	0.9608	1.3917	0.3853	0.2498	18	61	0.307153933	1.228615734	77	0.049202357	0	5	0.838660157	2.011019226	11	4.0570292	63	0.9792173	1.77745219	187.3376243	-745.7840012	2712.503417	0	0.015080209	0	0.022096476	0	0	0.071605277	0.19207631	0
TCGA-B2-4102-01A	KIRC	1	0	26.8739673084079	26.8739673084079	0	0	952	0	952	C3	KIRC.1	0.293631595	0.51	0.03	NA	-1.4223	-0.3405	1.0291	0.594	0.7401	-0.0678	25	103	0.551147144	1.405425217	121	0.081844032	0	4	0.917147938	1.907155523	8	3.626656184	40	0.983132203	1.717015558	314.5913329	-831.4660703	3783.747005	0	0.020354189	0.004184245	0	0	0	0.091504376	0.283422328	0
TCGA-B2-5633-01A	KIRC	0.7648	0.2352	24.3274651813181	18.6056453706721	5.72181981064603	0	963	0	963	C3	KIRC.1	0.381460244	0.45	0.02	NA	-1.3095	-0.3625	0.9566	0.5923	0.2456	0.2519	24	10	0.359472453	0.958593207	62	0.230712077	6	6	0.405725562	0.281227529	2	3.629250948	40	0.983835605	1.629573841	383.2151525	-448.1837924	2876.110561	0.003110863	0.016700949	0.003122301	0.007031955	0	0	0.040963004	0.389566581	0
TCGA-B2-5635-01A	KIRC	1	0	25.8639465085664	25.8639465085664	0	0	755	0	755	C3	KIRC.2	0.383647613	0.47	0	NA	-1.4737	-0.299	1.1062	1.0026	0.7776	0.1021	19	26	0.390587791	1.269410321	45	0.091390327	2	0	NA	NA	NA	3.657583069	46	0.955321403	1.390606155	-185.8608486	-991.7207793	3180.447527	0	0	0.010906226	0	0	0	0.054981854	0.266700303	0
TCGA-B2-5636-01A	KIRC	1	0	25.9937664044649	25.9937664044649	0	0	919	0	919	C3	KIRC.3	0.080532448	NA	NA	NA	-1.8712	-0.385	0.3239	-0.0379	0.1045	0.3563	11	NA	0.167968464	0.363931673	NA	NA	NA	NA	0.807943501	2.24009504	16	2.163955657	9	0.984858662	0.899309305	33.54369649	-492.4570102	2979.7198	0	0.065460896	0	0	0	0	0.027754322	0.352161411	0
TCGA-B2-5636-11A	KIRC	1	0	24.6132992435775	24.6132992435775	0	0	919	0	919	C3	KIRC.3	0.080532448	NA	NA	NA	-1.8712	-0.385	0.3239	-0.0379	0.1045	0.3563	11	NA	0.167968464	0.363931673	NA	NA	NA	NA	0.807943501	2.24009504	16	2.163955657	9	0.984858662	0.899309305	33.54369649	-492.4570102	2979.7198	0	0.065460896	0	0	0	0	0.027754322	0.352161411	0
TCGA-B2-5641-01A	KIRC	1	0	26.803833969568	26.803833969568	0	0	656	0	656	C3	KIRC.1	0.444824391	0.55	0.19	NA	-0.9943	-0.331	1.2554	1.4677	0.5863	0.1791	33	92	0.557966716	1.618103476	91	0.16120323	3	11	NA	0	1	3.405230045	87	0.762494425	1.398027928	688.2390534	-987.0686087	3316.314126	0	0.035063034	0	0.001249181	0	0	0.041686606	0.257464131	0
TCGA-B2-5641-11A	KIRC	1	0	28.920473737929	28.920473737929	0	0	656	0	656	C3	KIRC.1	0.444824391	0.55	0.19	NA	-0.9943	-0.331	1.2554	1.4677	0.5863	0.1791	33	92	0.557966716	1.618103476	91	0.16120323	3	11	NA	0	1	3.405230045	87	0.762494425	1.398027928	688.2390534	-987.0686087	3316.314126	0	0.035063034	0	0.001249181	0	0	0.041686606	0.257464131	0
TCGA-B2-A4SR-01A	KIRC	1	0	27.3295111334128	27.3295111334128	0	0	507	1	266	C3	NA	0.121077814	0.41	0	NA	-1.2178	-0.381	0.5924	0.4421	0.378	0.1138	17	144	0.41680596	1.015964528	81	0.064545413	2	9	NA	NA	NA	2.926417556	19	0.993879505	1.103395815	288.9186917	-1103.739455	2572.606051	0.001379265	0.001149331	0	0.020133588	0	0.007895022	0.089418248	0.334430719	0
TCGA-B4-5377-01A	KIRC	1	0	25.5942498760928	25.5942498760928	0	0	365	0	365	C3	KIRC.1	0.175289914	0.3	0	NA	-1.3871	-0.3105	0.713	0.4609	0.4386	-0.0867	18	34	0.432751337	1.29825401	35	0.105285895	4	3	NA	0	1	3.498844065	53	0.881256124	1.110731615	-4.843668375	-1254.10314	2751.569291	0	0.030441304	0	0	0	0	0.081750837	0.290444076	0.019976947
TCGA-B4-5378-01A	KIRC	1	0	25.3704755284823	25.3704755284823	0	0	175	0	175	C4	NA	0.040837571	0.38	0	NA	-1.4479	-0.3515	-0.0095	-0.6511	0.8334	0.2406	NA	NA	0	0	39	4.96e-06	0	0	NA	NA	NA	0.693147181	2	1	1.083155528	-56.38836904	-855.9582346	3514.119942	0	0.090260704	0	0	0	0	0.010486246	0.322803268	0.081191555
TCGA-B8-4143-01A	KIRC	1	0	28.7014081214081	28.7014081214081	0	1	709	1	709	C2	KIRC.3	0.28632801	0.56	0.35	NA	-0.1548	-0.091	1.0641	1.7585	1.4532	0.1927	33	50	0.597527997	1.673078391	1849	0.411145217	10	18	0.912760837	3.433076165	43	3.982725727	80	0.908877572	1.275202058	458.6844124	-772.143448	787.7120985	0	0.071791573	0	0	0	0.048125672	0.12023667	0.134445084	0.026297904
TCGA-B8-4148-01A	KIRC	1	0	25.7769799373829	25.7769799373829	0	0	1520	0	1520	C3	KIRC.2	0.249177612	0.45	0.01	NA	-0.9366	-0.324	1.0448	1.3505	1.0346	-0.1936	17	91	0.222805552	0.779819432	66	0.082195323	2	5	0.830481229	1.488022606	6	2.562421233	49	0.658412012	1.208309618	248.6346453	-1092.881163	2351.17818	0.009448218	0	0	0	0	0	0.092341329	0.166691665	0.004332222
TCGA-B8-4620-01A	KIRC	1	0	23.7413479139588	23.7413479139588	0	0	777	1	604	C4	KIRC.3	0.098869743	0.3	0	NA	-0.8796	-0.1385	0.9401	-0.1678	1.4121	0.5331	30	17	0.123504427	1.482053124	92	0.524602925	18	5	NA	0	1	3.198916529	26	0.981836017	1.792440816	850.8507788	-1000.113375	1186.207453	0	0.026719141	0.087728286	0	0.051135757	0	0.009185694	0.293570315	0
TCGA-B8-4620-11A	KIRC	1	0	27.6726391924275	27.6726391924275	0	0	777	1	604	C4	KIRC.3	0.098869743	0.3	0	NA	-0.8796	-0.1385	0.9401	-0.1678	1.4121	0.5331	30	17	0.123504427	1.482053124	92	0.524602925	18	5	NA	0	1	3.198916529	26	0.981836017	1.792440816	850.8507788	-1000.113375	1186.207453	0	0.026719141	0.087728286	0	0.051135757	0	0.009185694	0.293570315	0
TCGA-B8-4622-01A	KIRC	1	0	27.1121514141556	27.1121514141556	0	0	1525	1	1227	C3	KIRC.1	0.174179311	NA	NA	NA	-1.1745	-0.335	1.0194	0.5506	0.201	0.22	NA	NA	NA	NA	71	0.191107818	8	2	0.514171564	0.564875199	3	3.498515667	34	0.992103797	1.750267041	340.5875414	-1144.774081	2891.035462	0	0.009123612	0	0	0	0.002006167	0.055173884	0.331847827	0
TCGA-B8-5159-01A	KIRC	1	0	28.8398340334876	28.8398340334876	0	0	722	0	722	C3	KIRC.1	0.153873045	NA	NA	NA	-1.0993	-0.321	0.5166	0.5768	0.3844	-0.0327	18	31	0.297421572	1.397881389	79	0.239328785	5	6	NA	NA	NA	2.910203599	34	0.825271148	1.717697188	56.97891538	-956.0131173	3559.506192	0	0.011007951	0	0	0	0	0.075053408	0.231516985	0
TCGA-B8-5549-11A	KIRC	1	0	26.2581816494254	26.2581816494254	0	0	194	0	194	C3	KIRC.1	0.193104038	0.44	0.02	NA	-1.171	-0.347	0.6989	0.5289	0.3146	0.1817	18	10	0.633623364	1.433989718	91	0.755246416	22	5	NA	NA	NA	3.416950593	39	0.932685437	0.960742759	676.4661909	-994.3522788	2891.65435	0	0.010751179	0.007041915	0	0	0	0.038153183	0.254427697	0.027566779
TCGA-B8-A54F-01A	KIRC	1	0	27.4956979195176	27.4956979195176	0	0	519	0	519	C3	NA	0.211919784	0.35	0	NA	-1.4986	-0.372	0.7842	-0.0032	0.1723	0.3452	11	46	0.246353031	0.79380421	79	0.116434972	3	5	NA	0	1	1.386294361	4	1	1.397967246	-83.93352498	-1053.864013	2675.195948	0	0.053469412	0.007337068	0	0	0	0.000507435	0.536815065	0
TCGA-B8-A54G-01A	KIRC	1	0	27.6024583318448	27.6024583318448	0	0	53	0	53	C3	NA	0.412164444	0.5	0	NA	-0.5903	-0.251	1.6765	1.5696	0.998	-0.3185	18	1	0.266526964	0.95949707	84	0.142692932	1	14	NA	NA	NA	1.368480342	29	0.406403361	1.658782276	741.7411079	-1158.139349	1403.342683	0.012461088	0	0	0.014133048	0	0	0.037362555	0.291999075	0.002450386
TCGA-B8-A54H-01A	KIRC	1	0	27.0780796269219	27.0780796269219	0	0	256	0	256	C3	NA	0.250557893	0.48	0.09	NA	-1.8399	-0.2245	0.4448	0.7342	0.0872	0.0832	41	452	0.312599845	1.823499094	77	0.071217089	1	4	NA	NA	NA	2.005511999	22	0.648814123	0.989509025	124.5631122	-1462.582281	-294.7899355	0.010448477	0	0	0	0	0	0.025555255	0.216567793	0
TCGA-B8-A54I-01A	KIRC	1	0	28.1817244516098	28.1817244516098	0	0	150	0	150	C3	NA	0.50417714	0.66	0	NA	-1.1419	-0.1505	1.1953	1.9584	-0.0078	0.2423	26	36	0.379271575	1.314808125	87	0.591511676	18	6	0.686440214	3.90376858	295	3.120291565	23	0.995151434	1.963624894	372.2070923	-1759.770193	578.1236175	0.075943762	0	0.012015345	0.032562067	0	0	0.011398886	0.292320716	0
TCGA-B8-A54J-01A	KIRC	1	0	24.9033291161518	24.9033291161518	0	0	528	0	528	C3	NA	0.23183175	0.52	0.05	NA	-1.3971	-0.231	0.5191	0.77	0.3074	0.2006	29	107	0.521363875	1.38161427	73	0.065569148	1	3	NA	NA	NA	2.853499305	20	0.952521469	1.001063729	328.6967621	-1101.027511	1024.636206	0	0	0.000765902	0	0	0	0.075418458	0.199966163	0
TCGA-B8-A54K-01A	KIRC	1	0	26.4477908287279	26.4477908287279	0	0	469	NA	NA	NA	NA	NA	NA	NA	NA	NA	NA	NA	NA	NA	NA	NA	NA	NA	NA	NA	NA	NA	NA	NA	NA	NA	NA	NA	NA	NA	NA	NA	NA	NA	NA	NA	NA	NA	NA	NA	NA	NA
TCGA-B8-A8YJ-01A	KIRC	1	0	25.0011700118522	25.0011700118522	0	0	431	0	431	C3	NA	0.429104082	0.56	0.07	NA	-1.6009	-0.3735	1.0103	1.4991	0.2778	0.8483	19	NA	0.21419876	0.713995866	55	1.79e-05	0	0	0.895145692	3.803022214	70	3.36729583	29	1	1.162371977	893.5164916	-273.2388759	-425.3673795	0	0.098391357	0.009336986	0	0	0	0.016569493	0.306557508	0.000597878
TCGA-BP-4158-01A	KIRC	1	0	24.2984811613441	24.2984811613441	0	0	3377	0	3377	C3	KIRC.2	0.12161272	NA	NA	NA	-1.1604	-0.299	0.3122	0.0553	0.2155	-0.007	NA	NA	NA	NA	67	0.183676203	6	0	NA	NA	NA	3.141804159	24	0.988593752	1.175196375	-124.2958144	-1044.57608	2530.797611	0.002054067	0	0	0	0	0	0.075760942	0.352267063	0
TCGA-BP-4161-01A	KIRC	1	0	26.4984174391726	26.4984174391726	0	0	2746	1	2685	C3	KIRC.1	0.257359921	0.42	0.39	NA	-0.9632	-0.2765	1.2228	1.5039	0.6838	-0.0988	23	33	0.416934466	1.445372815	109	0.177135468	1	7	0.399157292	0.715193857	6	4.21980191	99	0.918322492	1.896364277	708.2870025	-1477.512646	3336.406108	0	0.010749635	0	0.000877584	0	0.037251431	0.072380604	0.302138763	0
TCGA-BP-4162-01A	KIRC	1	0	26.9138082070632	26.9138082070632	0	0	3074	0	3074	C3	KIRC.1	0.325159018	0.47	0	NA	-1.0534	-0.3155	1.05	1.1889	0.4968	0.0037	19	71	0.303279092	0.827124797	78	0.434278978	10	5	NA	0	1	3.011308846	43	0.800624469	1.306407861	1186.915444	-1056.821903	2184.364028	0	0.004376772	0	0.005559078	0	0.010975564	0.062296688	0.247130172	0.009713721
TCGA-BP-4163-01A	KIRC	1	0	29.5924915092538	29.5924915092538	0	0	2839	0	2839	C3	KIRC.4	0.306484677	0.49	0	NA	-1.2909	-0.267	0.94	0.5678	0.3727	0.0169	9	0	0.348572598	1.16190866	88	0.177445884	6	4	NA	0	1	3.555595132	37	0.984679026	1.739151209	-720.1141115	-1194.08291	2355.478788	0	0.039818288	0	0	0	0	0.069873586	0.419866191	0
TCGA-BP-4164-01A	KIRC	1	0	25.9974275402277	25.9974275402277	0	1	992	0	992	C3	KIRC.1	0.097636439	0.27	0	NA	-1.3283	-0.3065	0.1621	-0.3968	0.0761	-0.2786	19	NA	0.347762843	0.936284577	78	0.947669186	13	4	NA	NA	NA	2.395908119	12	0.964184357	0.773248535	-34.68685672	-1336.262743	2476.651706	0.041243162	0.002634552	0.017765446	0	0	0	0.05199579	0.305790855	0
TCGA-BP-4165-01A	KIRC	1	0	28.8802697283939	28.8802697283939	0	0	3037	1	1049	C3	KIRC.2	0.134033027	NA	NA	NA	-1.5163	-0.232	0.3469	0.9742	0.2724	0.0411	NA	NA	NA	NA	77	0.021237942	1	3	NA	NA	NA	3.082952186	27	0.935408005	1.250549718	171.0355884	-1513.678115	2292.262124	0	0.010225842	0	0	0	0	0.059551242	0.152397698	0
TCGA-BP-4169-01A	KIRC	1	0	23.6438696087838	23.6438696087838	0	1	701	1	78	C3	KIRC.3	0.344083065	NA	NA	NA	-0.6137	-0.1585	1.1467	1.3524	0.7029	0.4482	NA	NA	NA	NA	70	0.028132795	1	4	0.73902947	0.811906858	3	4.128390804	65	0.988981265	1.736400778	936.2337568	-87.04535594	997.9820028	0	0.040294094	0	0	0	0	0.127021904	0.182199665	0.106944791
TCGA-BP-4170-01A	KIRC	1	0	26.4087403916026	26.4087403916026	0	1	2343	0	2343	C3	KIRC.1	0.218714868	NA	NA	NA	-1.4063	-0.2345	0.9972	0.999	0.4451	0.1636	NA	NA	NA	NA	79	0.118975242	3	5	0.950578427	1.044317141	3	4.218734089	96	0.924279637	1.182082097	233.4129261	-1251.055453	2758.185558	0	0.01100347	0	0.000434623	0	0	0.093987756	0.269650546	0.039161087
TCGA-BP-4173-01A	KIRC	1	0	24.9062780809903	24.9062780809903	0	0	1893	0	1893	C3	KIRC.3	0.599700651	NA	NA	NA	-0.4936	-0.2275	1.7884	2.1492	0.9268	0.3525	NA	NA	NA	NA	55	0.103631044	NA	NA	0.996929708	0.691019016	2	4.280074424	208	0.801881759	1.610171931	1427.085001	-272.2748143	847.0012938	0	0.003467428	0	0.000831341	0	0	0.073067441	0.160736151	0.023677246
TCGA-BP-4174-01A	KIRC	1	0	28.977240607472	28.977240607472	0	0	1879	0	1879	C3	KIRC.4	0.206137446	NA	NA	NA	-0.9353	-0.155	0.8627	0.5219	0.0911	-0.2342	NA	NA	NA	NA	84	0.947102374	14	7	NA	NA	NA	3.676925684	43	0.977593739	1.724001751	-757.6291129	-1136.831762	1979.042188	0	0.003653583	0	0	0	0.000623401	0.043826267	0.430547518	0.001531059
TCGA-BP-4176-01A	KIRC	1	0	25.6866971738513	25.6866971738513	0	0	1955	0	1955	C3	KIRC.3	0.284654724	NA	NA	NA	-1.1107	-0.1815	1.4243	1.1686	0.572	0.2492	NA	NA	NA	NA	92	0.49373173	16	8	0.870510973	0.603392226	2	4.261365463	75	0.987001088	2.133639737	1079.582902	-1099.161384	578.0237855	0	0.015626399	0.022260863	0	0.01474731	0.068098305	0.003476327	0.445801478	0.075634331
TCGA-BP-4325-01A	KIRC	1	0	23.6616957311471	23.6616957311471	0	0	2964	0	2964	C3	KIRC.1	0.159283746	NA	NA	NA	-0.6856	-0.234	0.7963	0.8197	0.3845	-0.2377	NA	NA	NA	NA	73	0.130921742	4	4	NA	NA	NA	2.672442997	26	0.820246719	1.29809891	-471.2091049	-1361.960637	3027.175315	0	0.000127048	0	0	0	0	0.050201184	0.251090957	0.008575405
TCGA-BP-4326-01A	KIRC	0.907	0.093	25.9894054493283	23.5723907425408	2.41701470678754	1	1625	1	958	C3	KIRC.3	0.093986618	NA	NA	NA	-1.1505	-0.19	0.3015	-0.1892	-0.0506	0.5279	NA	NA	NA	NA	87	0.035486318	1	10	NA	NA	NA	2.397895273	11	1	1.830947681	39.18644695	-431.2618135	1387.235129	0	0.028994452	0.041377708	0	0	0	0.045364488	0.301865191	0
TCGA-BP-4327-01A	KIRC	1	0	26.0702771842415	26.0702771842415	0	1	109	0	109	C3	KIRC.2	0.113321639	NA	NA	NA	-1.5557	-0.268	0.3237	0.2879	0.1435	0.1264	NA	NA	NA	NA	73	0.291778061	4	4	0.829584813	1.335165249	5	2.775975553	17	0.979797571	1.213678098	350.4260198	-1771.937861	2591.330929	0	0.001313393	0	0	0	0.013042251	0.038449541	0.318188862	0
TCGA-BP-4330-01A	KIRC	1	0	26.8530444993131	26.8530444993131	0	0	1888	0	1888	C3	KIRC.2	0.310242328	NA	NA	NA	-1.1803	-0.351	1.1464	1.977	0.6013	0.0739	NA	NA	NA	NA	85	0.051312055	0	5	0.903529928	4.178801354	102	4.474353036	113	0.946474714	1.359650715	455.445842	-700.9243844	4043.962549	0	0.059321823	0	0	0	0	0.078553531	0.158106328	0
TCGA-BP-4331-01A	KIRC	0.9728	0.0272	27.8935253908635	27.134821500232	0.758703890631488	1	2454	NA	NA	NA	NA	NA	NA	NA	NA	NA	NA	NA	NA	NA	NA	NA	NA	NA	NA	NA	NA	NA	NA	NA	NA	NA	NA	NA	NA	NA	NA	NA	NA	NA	NA	NA	NA	NA	NA	NA	NA	NA
TCGA-BP-4332-01A	KIRC	1	0	26.2641112325014	26.2641112325014	0	0	1133	0	1133	C3	KIRC.1	0.093367109	NA	NA	NA	-1.2105	-0.196	0.4488	0.0934	0.0235	0.167	NA	NA	NA	NA	115	0.135190297	3	5	NA	NA	NA	2.579624674	14	0.977479589	1.517913149	158.6738299	-811.2563356	2508.565465	0.007542359	0.012718985	0	0	0	0	0.0075602	0.548760747	0
TCGA-BP-4335-01A	KIRC	1	0	22.5503323437147	22.5503323437147	0	1	475	1	160	C3	KIRC.2	0.23079567	NA	NA	NA	-1.2664	-0.251	0.787	1.4191	0.5149	0.1736	NA	NA	NA	NA	59	0.100313267	2	5	0.840265432	2.963078851	34	3.701245692	44	0.978081452	1.932668037	1105.94585	-1073.587045	1504.033991	0	0.141801945	0	0	0.006635284	0	0.08231865	0.070260627	0.030467136
TCGA-BP-4337-01A	KIRC	1	0	25.139591998945	25.139591998945	0	1	2	0	2	C3	KIRC.2	0.316217856	NA	NA	NA	-1.1577	-0.208	0.3847	0.9292	-0.3065	0.4893	NA	NA	NA	NA	79	0.809176491	15	6	0.928919729	1.807594329	7	2.736339051	16	0.986925695	1.817377449	174.9294734	-662.0570107	1015.207922	0.015511248	0.037854833	0	0	0	0	0.066549599	0.25589217	0
TCGA-BP-4338-01A	KIRC	1	0	25.9893808908235	25.9893808908235	0	0	2859	1	1757	C3	KIRC.4	0.208490335	NA	NA	NA	-0.5205	-0.1155	0.8179	0.4711	-0.0331	0.0264	NA	NA	NA	NA	98	0.825671847	NA	NA	0.806599657	2.627979551	26	3.418697576	32	0.986427608	1.564450024	10.9263402	-1361.431541	2719.043581	0.001789724	0.007197839	0.017766424	0	0	0	0.002681493	0.59091289	0
TCGA-BP-4340-01A	KIRC	1	0	27.0804263964839	27.0804263964839	0	1	562	0	562	C3	KIRC.1	0.111468354	NA	NA	NA	-1.3242	-0.3935	0.0139	-0.2331	0.0035	-0.3538	NA	NA	NA	NA	63	0.205893063	5	5	NA	NA	NA	3.060287093	24	0.962943756	1.57648445	27.56609084	-1428.806935	2400.89675	0	0.0110458	0.008609107	0	0	0	0.141503866	0.242815605	0.007340627
TCGA-BP-4341-01A	KIRC	1	0	24.0258944181183	24.0258944181183	0	1	1589	1	1589	C3	KIRC.2	0.115675673	NA	NA	NA	-1.6569	-0.3015	0.082	-0.2672	-0.5149	0.0202	NA	NA	NA	NA	75	0.045407842	1	5	NA	NA	NA	1.386294361	4	1	1.297818669	-132.2872149	-1674.206239	3117.565865	0	0.024691354	0.006327231	0	0	0	0.014881082	0.267738671	0
TCGA-BP-4342-01A	KIRC	0.9531	0.0469	22.9549961867238	21.8784068655665	1.07658932115735	1	2256	NA	NA	NA	NA	NA	NA	NA	NA	NA	NA	NA	NA	NA	NA	NA	NA	NA	NA	NA	NA	NA	NA	NA	NA	NA	NA	NA	NA	NA	NA	NA	NA	NA	NA	NA	NA	NA	NA	NA	NA	NA
TCGA-BP-4344-01A	KIRC	1	0	25.5277147155911	25.5277147155911	0	0	1666	NA	NA	NA	NA	NA	NA	NA	NA	NA	NA	NA	NA	NA	NA	NA	NA	NA	NA	NA	NA	NA	NA	NA	NA	NA	NA	NA	NA	NA	NA	NA	NA	NA	NA	NA	NA	NA	NA	NA	NA	NA
TCGA-BP-4345-01A	KIRC	1	0	25.6969845439488	25.6969845439488	0	0	1516	0	1516	C3	KIRC.3	0.31329998	NA	NA	NA	-0.5478	-0.122	1.0868	0.9551	0.2633	0.8312	NA	NA	NA	NA	NA	NA	NA	NA	NA	NA	NA	4.246939111	74	0.986727435	1.576854674	166.2977271	336.6604523	-1001.152151	0	0.01090453	0	0	0	0.129425137	0.045805392	0.374265055	0
TCGA-BP-4346-01A	KIRC	1	0	25.364966889333	25.364966889333	0	1	1493	0	1493	C3	KIRC.2	0.43551646	NA	NA	NA	-0.7201	-0.342	1.3204	2.0217	1.0438	-7e-04	NA	NA	NA	NA	89	0.052496474	1	5	0.368589219	0.660423224	6	4.387254221	151	0.874428847	1.398532417	718.8787143	-683.4513911	2450.909303	0.013938856	0	0	0	0	0	0.059899052	0.126467262	0.007022517
TCGA-BP-4347-01A	KIRC	1	0	23.7226539445196	23.7226539445196	0	0	1367	0	1367	C3	KIRC.2	0.17830367	NA	NA	NA	-1.1414	-0.2405	0.3413	0.1962	0.3199	0.0232	NA	NA	NA	NA	55	0.291715286	8	0	NA	NA	NA	3.26023901	39	0.88990969	1.341836762	414.1035447	-741.4142383	2097.448221	0	0.016191078	0	0.002000773	0	0	0.085074251	0.189010757	0
TCGA-BP-4349-01A	KIRC	0.9564	0.0436	26.3535374877458	25.2045232532801	1.14901423446572	0	372	0	372	C3	KIRC.2	0.234014693	NA	NA	NA	-1.8571	-0.241	0.2788	0.4351	0.1401	0.155	NA	NA	NA	NA	65	0.049730178	0	6	NA	NA	NA	2.954673212	20	0.986294149	1.516822302	449.0919108	-1269.40568	1574.565115	0	0.055820099	0	0	0	0	0.067859813	0.24550291	0
TCGA-BP-4351-01A	KIRC	0.9755	0.0245	23.4743579326832	22.8992361633325	0.575121769350739	0	970	1	873	C3	KIRC.2	0.151027348	NA	NA	NA	-0.957	-0.3325	0.3934	0.0221	-0.0983	0.2513	NA	NA	NA	NA	102	0.620749492	24	1	NA	NA	NA	2.331252849	13	0.908888451	2.008799162	200.6517667	-1059.434092	1913.23552	0	0.068432455	0	0	0	0	0.023182953	0.319659586	0
TCGA-BP-4352-01A	KIRC	1	0	26.5493888691152	26.5493888691152	0	1	344	1	13	C1	KIRC.2	0.147284717	NA	NA	NA	-0.5102	-0.1365	-0.5012	-0.7843	-0.1874	0.3906	NA	NA	NA	NA	246	0.934237163	22	23	0.911073763	1.000916832	3	1.386294361	4	1	2.467523654	945.4879441	-1042.940651	-1170.644009	0.031619697	0	0.018401463	0	0	0	0.021502191	0.201278061	0
TCGA-BP-4353-01A	KIRC	1	0	24.1456763011653	24.1456763011653	0	1	375	NA	NA	NA	NA	NA	NA	NA	NA	NA	NA	NA	NA	NA	NA	NA	NA	NA	NA	NA	NA	NA	NA	NA	NA	NA	NA	NA	NA	NA	NA	NA	NA	NA	NA	NA	NA	NA	NA	NA	NA	NA
TCGA-BP-4355-01A	KIRC	1	0	25.3086964085763	25.3086964085763	0	1	953	0	953	C3	KIRC.2	0.121761151	NA	NA	NA	-1.9194	-0.3535	0.1687	-0.1434	0.2268	0.2122	NA	NA	NA	NA	107	0.049584311	0	5	NA	NA	NA	2.322187943	12	0.934517175	1.594049893	761.3133929	-547.7466867	1117.239286	0.038721042	0	0.017065444	0	0	0	0.034264334	0.394142359	0
TCGA-BP-4756-01A	KIRC	1	0	25.5035145082773	25.5035145082773	0	0	374	0	374	C3	KIRC.1	0.095107688	NA	NA	NA	-1.3715	-0.3105	0.3629	0.4091	-0.236	-0.6222	NA	NA	NA	NA	101	0.328981946	9	2	0.88624812	0.973643076	3	3.340439622	32	0.963847136	2.191520408	-753.6733228	-2046.429024	3893.019923	0.016089127	0.00342235	0	0.064329031	0	0	0.117253818	0.332083566	0.06645801
TCGA-BP-4758-01A	KIRC	1	0	24.5958713925227	24.5958713925227	0	0	2208	0	2208	C3	KIRC.4	0.234702364	NA	NA	NA	-1.013	-0.1755	0.887	1.7534	0.5361	0.1283	NA	NA	NA	NA	66	0.082337799	2	5	NA	0	1	3.978112641	99	0.865725546	1.407988282	842.366432	-927.12893	2068.682175	0	0	0.000102334	0	0	0	0.070149608	0.152284174	0.008054752
TCGA-BP-4760-01A	KIRC	1	0	26.3949817008449	26.3949817008449	0	0	2361	1	1457	C3	NA	0.084067309	0.45	0	NA	-1.4206	-0.233	0.0598	-0.9165	0.0186	0.4387	5	2	0.19996692	0.285667028	65	6.19e-05	0	0	NA	NA	NA	1.098612289	3	1	1.044006843	728.2870662	-285.3912356	3216.325467	0	0.055170523	0	0	0	0.157971034	0.016606828	0.562226794	0
TCGA-BP-4763-01A	KIRC	1	0	24.8783239978821	24.8783239978821	0	1	1270	0	1270	C2	KIRC.3	0.262396313	NA	NA	NA	-1.1186	-0.1435	0.3486	0.2601	0.9116	0.1651	NA	NA	NA	NA	88	0.306271729	8	0	NA	NA	NA	2.745582887	19	0.932463843	2.299057836	658.4321318	-48.20343449	455.142401	0.003165604	0.003981167	0	0	0	0	0.1484846	0.35944607	0
TCGA-BP-4765-01A	KIRC	1	0	24.168583366639	24.168583366639	0	0	2184	0	2184	C3	KIRC.1	0.135569856	NA	NA	NA	-1.2595	-0.206	0.2959	-0.4843	0.0753	0.1396	NA	NA	NA	NA	71	0.06460183	1	6	NA	NA	NA	1.560710409	5	0.9697239	1.070773691	358.4723329	-809.4412029	3114.975637	0	0.015343985	0	0.010952441	0	0	0.037018075	0.341081781	0.008771406
TCGA-BP-4766-01A	KIRC	1	0	25.7346948596232	25.7346948596232	0	0	1462	0	1462	C3	KIRC.1	0.142884336	NA	NA	NA	-0.9668	-0.3315	0.5854	-0.4202	-0.5197	-0.022	NA	NA	NA	NA	123	0.161829982	4	10	NA	NA	NA	2.48490665	12	1	1.596942769	-238.863187	-1272.636388	3299.125146	0.015110019	0	0	0	0	0.022297953	0.009409475	0.53036461	0.054920904
TCGA-BP-4768-01A	KIRC	1	0	25.5791995583948	25.5791995583948	0	0	400	0	400	C3	KIRC.2	0.079690025	NA	NA	NA	-1.3633	-0.3195	0.2151	-0.1799	-0.5698	-0.0256	NA	NA	NA	NA	111	0.730951196	23	9	NA	NA	NA	2.943817321	26	0.90353901	2.192395198	359.4202206	-1571.430012	4018.232789	0.029167847	0	0	0	0	0.07342502	0.029302711	0.348328813	0.036391529
TCGA-BP-4771-01A	KIRC	0.6192	0.3808	24.0737526637476	14.9064676493925	9.16728501435509	1	162	1	23	C3	KIRC.2	0.533575543	NA	NA	NA	-0.6105	-0.2725	1.4447	2.1833	0.7581	0.2024	NA	NA	NA	NA	72	0.205411943	NA	NA	0.869318823	1.807697674	8	4.58880849	296	0.806418035	2.056855062	632.4755503	-582.7264411	1194.55571	0	0	0	0	0	0	0.047373471	0.108273559	0
TCGA-BP-4774-01A	KIRC	1	0	22.7544366317874	22.7544366317874	0	0	1885	0	1885	C3	KIRC.2	0.145546668	NA	NA	NA	-1.3056	-0.243	0.325	0.4454	0.3702	0.021	NA	NA	NA	NA	75	0.042943312	1	2	NA	NA	NA	3.502825415	37	0.970065091	1.6908852	947.2107084	-1184.99271	1670.783981	0.001247718	0.000781355	0.004397456	0	0	0	0.03722522	0.278946378	0.178762666
TCGA-BP-4775-01A	KIRC	0.9242	0.0758	24.6659597560845	22.7962800065733	1.86967974951121	0	1843	0	1843	C3	KIRC.1	0.210358446	NA	NA	NA	-0.673	-0.2305	0.6057	0.5986	0.0374	-0.1418	NA	NA	NA	NA	114	0.495835249	14	5	0.688757915	1.1085131	5	3.300657487	34	0.935995473	0.918147065	577.8857253	-892.2302576	2879.196176	0	0.028149048	0	0.018563034	0	0	0.096420718	0.243572031	0.079761626
TCGA-BP-4781-01A	KIRC	1	0	24.9857236997174	24.9857236997174	0	0	2080	0	2080	C3	KIRC.3	0.13015091	NA	NA	NA	-0.9953	-0.2275	0.8461	-0.2389	0.3376	0.27	NA	NA	NA	NA	111	0.457283909	NA	NA	NA	NA	NA	3.376443384	31	0.983242855	1.78626717	1090.835458	-1265.507251	2696.981065	0	0.005008231	0	0	0.002093382	0.081184923	0.032690113	0.482458113	0.143063074
TCGA-BP-4782-01A	KIRC	1	0	27.011037126732	27.011037126732	0	0	354	0	354	C3	KIRC.4	0.297403229	0.54	0.05	NA	-1.3891	-0.2525	0.9211	0.6489	0.3103	0.3321	48	266	0.371826798	2.087950481	67	0.189081228	5	8	NA	0	1	3.912166433	60	0.955504935	1.304934913	152.3073915	-824.4717153	1872.174951	0	0.009002434	0	0.001839692	0	0	0.054074619	0.425963656	0
TCGA-BP-4789-01A	KIRC	0.9192	0.0808	25.2081415837446	23.171323743778	2.03681783996656	0	1489	0	1489	C3	KIRC.1	0.106833654	NA	NA	NA	-1.5128	-0.2775	0.1352	-0.1482	0.2288	0.3353	NA	NA	NA	NA	41	0.079460147	3	4	NA	NA	NA	2.339371734	12	0.941432442	1.24911788	250.7492089	-171.7178062	2276.820302	0	0.023646576	0	0	0	0	0.052994784	0.3143097	0
TCGA-BP-4790-01A	KIRC	1	0	27.4212218374497	27.4212218374497	0	1	1111	0	1111	C3	KIRC.1	0.417056102	NA	NA	NA	-1.3079	-0.395	1.0238	1.4269	0.3244	0.3834	NA	NA	NA	NA	109	0.09534829	2	5	0.930455144	2.044418911	9	3.387178186	41	0.912107837	1.600584603	226.9092575	-35.61846833	2727.822897	0	0.018954711	0	0.018842317	0	0.060033473	0.075771183	0.264851986	0
TCGA-BP-4797-01A	KIRC	1	0	26.4488175783211	26.4488175783211	0	0	1107	0	1107	C3	KIRC.1	0.415658148	NA	NA	NA	-0.8367	-0.204	1.0658	0.908	0.3537	0.2753	NA	NA	NA	NA	111	0.363773285	14	7	NA	NA	NA	4.418035821	106	0.947377189	1.525592561	307.3153239	-905.7400238	1733.4566	0.000346196	0	0	0	0	0.014851454	0.048977609	0.325476476	0
TCGA-BP-4803-01A	KIRC	0.7648	0.2352	24.4356879477309	18.6884141424246	5.7472738053063	0	204	0	204	C3	KIRC.3	0.156392806	NA	NA	NA	-1.2781	-0.354	0.591	0.2427	-0.3773	0.2211	NA	NA	NA	NA	57	0.39751015	4	0	0.905628121	1.762270952	7	3.823096663	47	0.992974052	1.664335004	330.333581	-917.6564712	3306.068418	0	0.039259659	0.001411603	0	0.005047897	0	0.049809887	0.337299647	0.016687847
TCGA-BP-4804-01A	KIRC	1	0	25.2671685997681	25.2671685997681	0	0	1459	1	295	C3	KIRC.3	0.513814254	NA	NA	NA	-0.7957	-0.279	1.2323	1.9045	0.6273	0.4686	NA	NA	NA	NA	57	0.061892464	NA	NA	0.794431389	1.745544173	9	4.410154661	95	0.968439588	1.932444724	642.5536586	-442.3847101	2126.181721	0	0.006945925	0	0	0	0.100046625	0.084047371	0.235267526	0
TCGA-BP-4960-01A	KIRC	0.7648	0.2352	23.6734358002224	18.1054437000101	5.5679921002123	0	2172	0	2172	C3	KIRC.2	0.27685133	0.72	0.31	NA	-1.0166	-0.1485	0.939	1.1931	-0.2111	0.482	21	65	0.493183966	1.595595183	122	0.424563495	11	4	0.802530315	2.173292382	15	2.813355405	17	0.992991019	1.706418571	439.1285774	-1569.118355	-33.36415735	0.011500359	0.006308189	0.007786249	0	0	0.107844251	0.003210671	0.261403954	0.098613949
TCGA-BP-4961-01A	KIRC	0.9286	0.0714	24.5367602228403	22.7848355429295	1.7519246799108	0	1935	0	1935	C3	KIRC.1	0.117952204	0.57	0.12	NA	-1.5725	-0.312	0.3971	0.0173	-0.0057	0.3621	13	15	0.318627081	0.84001685	56	0.105532273	1	2	NA	0	1	2.833213344	17	1	1.259355183	-112.0807213	-711.8222927	1944.095419	0.001624022	0.014636695	0	0	0	0	0.03730916	0.419139347	0
TCGA-BP-4963-01A	KIRC	1	0	26.5987642724425	26.5987642724425	0	0	1834	0	1834	C3	KIRC.2	0.291416403	NA	NA	NA	-0.7888	-0.325	1.0745	0.5763	0.1862	0.0778	41	39	0.809230944	1.907472939	75	0.25732919	8	9	NA	NA	NA	3.319492576	28	0.996185128	1.601932957	288.1273144	-815.5178782	2925.655665	0	0.005632036	0	0	0	0.0359893	0.051851833	0.414274282	0
TCGA-BP-4964-01A	KIRC	1	0	23.1696105595971	23.1696105595971	0	0	1862	0	1862	C3	KIRC.1	0.197756925	0.27	0.18	NA	-1.1368	-0.204	0.5834	0.6872	0.3042	0.2157	46	192	0.63333102	2.274234116	85	0.185050808	0	5	NA	NA	NA	3.198776346	28	0.959957991	1.769417822	218.1799408	-1130.536712	2849.044862	0	0.010043862	0	0.027315765	0	0.015090803	0.119589559	0.250399303	0
TCGA-BP-4965-01A	KIRC	1	0	26.6104550170317	26.6104550170317	0	0	1871	0	1871	C3	NA	0.142609677	0.45	0.02	NA	-0.8825	-0.3185	0.6139	0.1628	0.3466	0.1254	21	12	0.378114522	1.396115158	64	0.118936848	1	9	NA	NA	NA	3.497937571	36	0.976118065	1.803070274	150.4499292	-626.7759973	1663.182451	0	0.017678935	0	0	0	0	0.040861905	0.395782211	0
TCGA-BP-4967-01A	KIRC	1	0	24.2767233566927	24.2767233566927	0	0	205	0	205	C3	KIRC.2	0.10285646	0.26	0.28	NA	-0.6938	-0.304	0.5027	0.1756	-0.1192	0.2291	33	15	0.577524624	1.559316486	206	0.248897486	11	3	0.884507532	2.692903028	21	3.299427031	29	0.979844717	1.716816959	297.9814457	-1037.236519	1073.403734	0	0.055813469	0	0	0	0	0.051968297	0.331794535	0
TCGA-BP-4968-01A	KIRC	1	0	22.598773400544	22.598773400544	0	0	1746	0	1746	C3	KIRC.4	0.228494612	0.36	0.23	NA	-0.8249	-0.0585	0.8049	1.3419	0.4518	0.1935	18	3	0.373889641	1.06414744	77	0.270653949	0	5	NA	NA	NA	3.420374752	69	0.807815001	1.816854978	680.2056943	-987.6559996	193.3231144	0	0	0	0	0	0	0.080596355	0.169532025	0
TCGA-BP-4969-01A	KIRC	1	0	24.3047939862785	24.3047939862785	0	0	1794	0	1794	C3	KIRC.2	0.130658387	NA	NA	NA	-1.3564	-0.304	-0.1879	-0.3779	0.1597	-0.1561	NA	NA	NA	NA	128	0.947729388	23	5	NA	NA	NA	2.36938212	11	0.988109092	1.379084279	-437.7033775	-1331.988157	1960.716134	0	0.090890319	0.00482692	0	0	0	0.08707671	0.271671349	0
TCGA-BP-4970-01A	KIRC	1	0	26.4315675699745	26.4315675699745	0	0	433	0	433	C3	KIRC.1	0.358965829	0.67	0.03	NA	-1.2587	-0.343	1.1267	1.0037	0.5839	0.4326	4	58	0.153815826	0.861368626	103	0.067674644	1	7	0.982036453	1.910954701	7	3.989598408	75	0.924055447	1.696153745	796.9724453	-597.1882487	2360.56484	0	0.019182764	0	0.012367486	0	0	0.058294631	0.312468444	0.003056753
TCGA-BP-4971-01A	KIRC	1	0	24.3443171859791	24.3443171859791	0	0	1487	0	1487	C3	KIRC.2	0.395969586	0.63	0.09	NA	-1.0767	-0.3405	1.1072	1.2349	0.3213	0.4715	13	94	0.429896837	0.974432831	72	0.146338762	5	4	NA	NA	NA	4.365416928	83	0.987910023	1.792196673	67.35910914	-90.60916987	173.4587688	0.03972594	0	0	0.024463615	0	0.058246691	0.116790867	0.19895671	0
TCGA-BP-4972-01A	KIRC	1	0	25.507018118754	25.507018118754	0	0	1502	0	1502	C3	KIRC.1	0.147586657	0.32	0	NA	-1.1681	-0.331	1.1969	0.5181	0.3712	0.3356	11	101	0.487782288	0.832099196	55	0.080854378	2	5	NA	NA	NA	3.891822421	50	0.994836282	0.912221483	544.3442567	-399.9971504	2655.466157	0	0.025587836	0	0	0	0.069166562	0.044106631	0.586659121	0.010060855
TCGA-BP-4973-01A	KIRC	1	0	25.1211290232343	25.1211290232343	0	0	1384	0	1384	C3	KIRC.2	0.224217426	0.36	0.23	NA	-1.2333	-0.3265	0.7598	0.5495	0.2454	0.0406	17	2	0.144270174	0.779058942	91	0.180174134	2	5	NA	NA	NA	3.689017673	55	0.920566747	1.504030697	273.1690236	-1002.090202	2247.13771	0.008553565	0.007705501	0.001105929	0	0	0	0.085016758	0.221972154	0
TCGA-BP-4974-01A	KIRC	1	0	24.0604808180699	24.0604808180699	0	1	211	1	35	C3	KIRC.2	0.163960518	0.64	0.2	NA	-1.2315	-0.2565	0.3034	0.3305	0.2477	0.2343	21	1	0.202633612	0.897377423	89	0.109852935	2	6	0.973258965	1.069234259	3	3.584907377	37	0.992796697	1.041323483	480.5876046	-413.5024233	1888.418933	0.003176435	0.002072413	0.024546159	0	0	0	0.040381318	0.290750513	0.068926841
TCGA-BP-4975-01A	KIRC	1	0	25.4262693555605	25.4262693555605	0	0	1433	0	1433	C3	KIRC.1	0.133832499	0.27	0	NA	-1.0968	-0.2845	0.6109	0.2122	-0.2	0.2046	7	4	0.202008857	0.346300898	115	0.089227553	1	6	0.959058604	1.543545277	5	3.253646283	27	0.987198825	1.310484338	-209.2862899	-965.7991821	3793.173969	0	0.097828993	0	0	0	0	0.023572422	0.442482404	0
TCGA-BP-4976-01A	KIRC	1	0	26.4566246168634	26.4566246168634	0	0	1632	NA	NA	NA	NA	NA	NA	NA	NA	NA	NA	NA	NA	NA	NA	NA	NA	NA	NA	NA	NA	NA	NA	NA	NA	NA	NA	NA	NA	NA	NA	NA	NA	NA	NA	NA	NA	NA	NA	NA	NA	NA
TCGA-BP-4977-01A	KIRC	1	0	26.6033419823768	26.6033419823768	0	0	454	0	454	C3	KIRC.1	0.184697588	0.37	0.05	NA	-0.7864	-0.2425	0.7384	0.3464	0.192	0.1131	19	52	0.210220324	1.021070143	73	0.297871235	11	7	NA	NA	NA	3.931825633	51	1	2.394491938	490.3360899	-1313.290917	2487.986418	0.007046314	0	0	0	0	0.048569432	0.084949516	0.370547602	0
TCGA-BP-4981-01A	KIRC	0.8994	0.1006	24.3609034496249	21.9101965625926	2.45070688703226	1	1097	0	1097	C3	KIRC.2	0.167893719	0.21	0.03	NA	-1.6388	-0.165	0.5452	0.6871	0.1796	0.0517	27	0	0.459246152	1.14811538	51	0.105183824	2	10	NA	NA	NA	3.301622796	31	0.961454601	1.793794347	36.5726963	-1583.338732	1476.085336	0.006930391	0.000758856	0	0	0	0	0.049617045	0.359190393	0
TCGA-BP-4982-01A	KIRC	1	0	25.9904014201972	25.9904014201972	0	0	1014	0	1014	C3	KIRC.1	0.276137126	NA	NA	NA	-1.1661	-0.409	0.8108	0.453	0.3975	0.3109	23	1	0.287378528	0.890873436	111	0.046101205	1	5	NA	NA	NA	3.671008496	43	0.976020521	1.290892324	178.1724464	-254.9198338	2773.2997	0	0.038546132	0	0	0	0	0.067978172	0.350957464	0
TCGA-BP-4983-01A	KIRC	0.9531	0.0469	25.0230438506902	23.8494630940928	1.17358075659737	0	1413	0	1413	C2	KIRC.3	0.592264472	0.61	0.69	NA	0.4398	0.102	1.4866	2.0791	0.7367	0.377	37	8	0.631696086	1.8663748	102	0.350813028	3	8	0.797409935	3.917399814	136	4.550402487	132	0.931924448	1.93858204	476.3802074	286.0416792	-737.889171	0	0.000825451	0	0.029810686	0	0.080322728	0.053172716	0.199826203	0.001325068
TCGA-BP-4986-01A	KIRC	1	0	23.4838210893671	23.4838210893671	0	0	785	NA	NA	NA	NA	NA	NA	NA	NA	NA	NA	NA	NA	NA	NA	NA	NA	NA	NA	NA	NA	NA	NA	NA	NA	NA	NA	NA	NA	NA	NA	NA	NA	NA	NA	NA	NA	NA	NA	NA	NA	NA
TCGA-BP-4987-01A	KIRC	0.888	0.112	26.9793271905403	23.9576425451998	3.02168464534052	0	1124	0	1124	C3	KIRC.1	0.158030927	0.31	0	NA	-1.3094	-0.369	0.5459	0.5061	0.1851	-0.0039	13	9	0.229258615	0.54448921	103	0.117021151	4	5	NA	NA	NA	3.517299151	37	0.974073417	0.911056861	-674.1666676	-1262.496847	3489.83513	0.001072165	0.000656835	0	0.006308609	0	0	0.043505149	0.306936329	0
TCGA-BP-4989-01A	KIRC	0.9337	0.0663	25.3479240463063	23.6673566820362	1.6805673642701	0	118	0	118	C3	KIRC.2	0.408519991	0.54	0.04	NA	-0.4804	-0.125	1.4904	2.4192	0.4244	0.1603	28	17	0.653539261	1.633848153	151	0.380424252	9	8	NA	0	1	3.950733503	122	0.822380557	2.299267727	744.5759447	-160.42932	-2463.868368	0	0.099339701	0.005131006	0	0	0	0.022434952	0.144340853	0.014062003
TCGA-BP-4991-01A	KIRC	0.963	0.037	24.7650252724324	23.8487193373524	0.916305935079999	0	1413	0	1413	C3	KIRC.1	0.160872491	0.36	0.1	NA	-1.0713	-0.347	0.6053	-0.1084	0.7855	0.1993	17	32	0.513856424	1.084808006	117	0.137757993	2	8	NA	NA	NA	2.302585093	10	1	0.928404754	454.8901184	-328.6618729	2609.782881	0.011329383	0	0.000423501	0	0	0	0.066077479	0.419391846	0
TCGA-BP-4992-01A	KIRC	1	0	21.77269887673	21.77269887673	0	0	501	0	501	C3	KIRC.2	0.421659717	0.62	0.01	NA	-1.172	-0.3415	1.0012	1.8503	-0.0033	-0.1032	25	1	0.229528451	0.946804859	61	0.375562469	14	0	NA	NA	NA	3.503572462	39	0.956329605	2.573944822	178.8871357	-1555.178678	-365.1300083	0.004922835	0.00618954	0	0	0	0.006739697	0.051438039	0.13421414	0.009022684
TCGA-BP-4994-01A	KIRC	1	0	21.8590071633717	21.8590071633717	0	0	1308	0	1308	C3	NA	0.145347601	0.28	0.25	NA	-1.84	-0.2935	0.3167	0.2169	-0.1495	-0.2345	5	10	0.345592637	0.316793251	63	0.947730337	16	0	0.837788839	3.310307888	52	3.403100828	34	0.965046201	1.89255848	89.13653387	-1618.115635	2436.696801	0	0.060577813	0	0	0	0	0.048822173	0.293878834	0.096903204
TCGA-BP-4998-01A	KIRC	1	0	25.0464558462993	25.0464558462993	0	0	932	0	932	C3	KIRC.2	0.283850223	0.68	0.12	NA	-1.1573	-0.3075	1.1238	1.0152	0.3954	0.4352	17	0	0.200909979	0.83234134	59	0.138553035	3	5	0.917273293	1.643533109	6	3.840190596	50	0.98163804	1.639249913	306.2605468	-668.3791944	2009.062555	0	0.011329078	0	0.021066906	0	0	0.065994326	0.407891511	0
TCGA-BP-4999-01A	KIRC	1	0	22.6643117498423	22.6643117498423	0	0	1266	0	1266	C3	KIRC.1	0.139375345	0.53	0	NA	-1.3099	-0.4055	0.3748	-0.2683	-0.0689	0.1932	22	68	0.422392435	1.086151976	80	0.129267644	4	0	NA	NA	NA	2.397895273	11	1	1.100149857	139.3120186	-623.2484018	2287.243261	0	0.030620867	0	0	0	0	0.072153345	0.351718245	0
TCGA-BP-5004-01A	KIRC	1	0	24.9655559264602	24.9655559264602	0	0	1126	0	1126	C3	KIRC.1	0.189312302	0.46	0	NA	-0.9115	-0.2955	0.5212	-0.0744	-0.2385	0.1776	19	122	0.376118979	1.099424709	98	0.261886099	5	10	NA	NA	NA	3.521841241	35	0.990575657	1.649062507	-160.4928768	-866.7388255	2951.737086	0	0.020222052	0	0	0	0.245084593	0.068169774	0.354878164	0
TCGA-BP-5006-01A	KIRC	1	0	23.686472099658	23.686472099658	0	0	840	NA	NA	NA	NA	NA	NA	NA	NA	NA	NA	NA	NA	NA	NA	NA	NA	NA	NA	NA	NA	NA	NA	NA	NA	NA	NA	NA	NA	NA	NA	NA	NA	NA	NA	NA	NA	NA	NA	NA	NA	NA
TCGA-BP-5007-01A	KIRC	1	0	27.0606841044599	27.0606841044599	0	0	1140	0	1140	C3	KIRC.1	0.153106355	0.24	0	NA	-1.2952	-0.2975	0.5491	0.6591	0.4487	0.1278	12	6	0.23147386	0.694421578	97	0.056975019	0	4	NA	NA	NA	3.263275096	39	0.890738416	1.089106285	211.1309877	-938.8196517	3093.383041	0	0.004185061	0	0	0	0	0.07186015	0.277966687	0
TCGA-BP-5008-01A	KIRC	1	0	23.9990913786063	23.9990913786063	0	0	1071	0	1071	C3	KIRC.1	0.293863407	0.68	0.06	NA	-1.0458	-0.21	0.9639	1.1934	0.2804	0.3792	18	13	0.230823061	1.067556659	91	0.096618585	2	5	NA	0	1	4.384330408	89	0.976762216	1.194965866	1637.058305	-149.0850677	1675.841578	0	0.053603496	0	0.000738135	0	0	0.087572041	0.261390866	0.068683359
TCGA-BP-5009-01A	KIRC	0.9447	0.0553	25.4825510300512	24.0733659580894	1.40918507196183	1	1092	NA	NA	NA	NA	NA	NA	NA	NA	NA	NA	NA	NA	NA	NA	NA	NA	NA	NA	NA	NA	NA	NA	NA	NA	NA	NA	NA	NA	NA	NA	NA	NA	NA	NA	NA	NA	NA	NA	NA	NA	NA
TCGA-BP-5169-01A	KIRC	1	0	24.6208143427571	24.6208143427571	0	0	193	0	193	C2	KIRC.2	0.56020554	0.55	0.91	NA	-0.7945	-0.0665	1.0532	2.4083	-0.5018	0.1713	15	3	0.360657324	1.303914941	54	0.367389129	7	7	0.903626509	5.245673848	332	3.858819347	52	0.97660879	2.352301888	-483.3702111	-1287.558556	2726.429772	0	0.03672449	0.000439494	0.014197693	0	0	0.047152099	0.140255125	0
TCGA-BP-5174-01A	KIRC	0.8172	0.1828	27.2921548044969	22.3031489062349	4.98900589826204	0	2257	0	2257	C3	KIRC.4	0.242683421	0.42	0	NA	-1.1389	-0.096	0.3251	0.1039	0.048	-0.1015	13	38	0.196873204	0.928116531	71	0.093650399	1	4	NA	NA	NA	2.695595676	23	0.859703604	1.219311512	-426.2220789	-1285.691211	1779.635888	0.01318576	0	0	0	0	0	0.052354854	0.347309141	0
TCGA-BP-5177-01A	KIRC	1	0	27.0493874196761	27.0493874196761	0	0	293	0	293	C3	KIRC.3	0.178705459	0.47	0.08	NA	-1.3196	-0.2055	0.0143	0.6323	0.181	0.4952	18	45	0.308656611	0.982089218	94	0.251127754	5	11	NA	0	1	3.295836866	27	1	1.337244259	448.9276033	-585.9898597	1391.49384	1.66e-05	0.000833248	0	0	0	0	0.105146209	0.234846642	0
TCGA-BP-5180-01A	KIRC	1	0	26.2699817596262	26.2699817596262	0	0	2263	0	2263	C3	KIRC.4	0.187055446	0.24	0	NA	-0.9041	-0.1785	0.93	0.9096	0.342	-0.0726	14	3	0.167229561	0.975505775	61	0.94772892	6	5	NA	NA	NA	4.267193881	78	0.97945354	1.696674678	421.3672328	-1064.160448	3232.34369	0.001739839	0.005214847	0	0	0	0.038567411	0.063835237	0.324192108	0.041244496
TCGA-BP-5181-01A	KIRC	1	0	27.1125883460999	27.1125883460999	0	0	1495	NA	NA	NA	NA	NA	NA	NA	NA	NA	NA	NA	NA	NA	NA	NA	NA	NA	NA	NA	NA	NA	NA	NA	NA	NA	NA	NA	NA	NA	NA	NA	NA	NA	NA	NA	NA	NA	NA	NA	NA	NA
TCGA-BP-5183-01A	KIRC	0.9512	0.0488	24.3706677278978	23.1813791427764	1.18928858512141	0	1291	1	485	C3	KIRC.1	0.252229184	0.33	0	NA	-0.9757	-0.1475	0.9153	0.8962	0.3737	-0.0083	13	43	0.391168456	1.117624159	55	0.315102058	5	4	NA	0	1	3.522911081	52	0.89159549	2.098089344	-90.30697252	-960.2348909	2825.06495	0.019935927	0	0	0	0	0	0.063733632	0.281483266	0
TCGA-BP-5184-01A	KIRC	1	0	28.7930546411981	28.7930546411981	0	0	1133	0	1133	C3	KIRC.	0.221399583	0.44	0	NA	-1.1204	-0.28	0.6931	0.9424	0.0704	0.2639	11	38	0.336552165	0.588966289	49	0.03571557	2	4	NA	NA	NA	3.574482735	39	0.975685161	1.005908199	-23.97436929	-779.4164067	2582.622114	0.026499625	0.009046885	0	0	0	0	0.050194001	0.427515926	0
TCGA-BP-5186-01A	KIRC	0.9069	0.093	26.8975134262103	24.3933549262301	2.50146874863756	0	693	0	693	C3	KIRC.	0.185629755	0.43	0	NA	-1.4005	-0.3285	0.275	0.5426	0.3097	0.0759	18	23	0.166042743	0.830213713	54	0.020511869	0	3	NA	NA	NA	2.512436963	15	0.927766022	1.186277496	-98.30200809	-997.0619964	3068.875378	0	0.110699801	0	0	0	0	0.036432269	0.259039618	0
TCGA-BP-5189-01A	KIRC	1	0	27.007240948919	27.007240948919	0	1	822	1	634	C3	KIRC.1	0.307176994	0.48	0	NA	-1.2399	-0.278	1.0484	0.3402	-0.1007	0.3254	28	125	0.24866937	1.188086991	59	0.138929375	3	2	NA	0	1	4.01704406	58	0.989311769	1.12753396	267.478009	-769.4096434	2541.466688	0	0.023582622	0	0	0	0	0.053300955	0.380589284	0
TCGA-BP-5192-01A	KIRC	1	0	26.5453719560388	26.5453719560388	0	0	714	0	714	C3	KIRC.1	0.052346227	0.27	0	NA	-1.5423	-0.3395	-0.1713	-0.2701	0.0787	-0.223	17	63	0.443526665	1.081096245	139	0.072385706	1	7	NA	NA	NA	2.319574997	13	0.904335592	1.031714424	578.1519783	-1007.916206	3986.402629	0	0.002069235	0.023379792	0	0	0	0.057475891	0.297406671	0
TCGA-BP-5194-01A	KIRC	1	0	26.7515804277835	26.7515804277835	0	0	408	0	408	C3	KIRC.1	0.153873567	0.38	0	NA	-1.1359	-0.2955	0.6223	0.6228	0.2958	0.1898	14	5	0.250985397	0.613519858	47	0.042727151	1	5	0.576027745	1.032103167	6	3.404040434	31	0.9912793	0.98712751	167.7498998	-597.0919868	3453.85438	0	0.164412414	0	0.006970809	0	0	0.042534668	0.363798929	0
TCGA-BP-5195-01A	KIRC	1	0	27.2322067916733	27.2322067916733	0	0	749	0	749	C3	KIRC.3	0.29440039	0.53	0.13	NA	-1.3404	-0.2765	0.7887	0.3802	0.1632	0.3781	35	81	0.335116133	1.731433352	67	0.060634917	1	5	0.882675549	0.611824068	2	3.784557613	45	0.994193108	1.168119683	349.6201848	-757.4068821	1927.82196	0	0.006016492	0	0	0	0	0.052021108	0.403259492	0
TCGA-BP-5196-01A	KIRC	0.9492	0.0508	29.0769565001989	27.5998471099888	1.4771093902101	0	1018	0	1018	C3	KIRC.3	0.339872403	0.59	0	NA	-0.8871	-0.1675	0.6918	1.3293	0.4564	0.6145	20	10	0.450088137	1.125220343	81	0.804087906	12	9	0.75396819	1.467154353	7	3.184228643	53	0.802013734	1.661234814	277.0892504	-632.5137281	-84.57339972	0	0.006112881	0	0	0	0	0.034189142	0.20766765	0.06490228
TCGA-BP-5199-01A	KIRC	1	0	23.8029128237372	23.8029128237372	0	0	1355	NA	NA	NA	NA	NA	NA	NA	NA	NA	NA	NA	NA	NA	NA	NA	NA	NA	NA	NA	NA	NA	NA	NA	NA	NA	NA	NA	NA	NA	NA	NA	NA	NA	NA	NA	NA	NA	NA	NA	NA	NA
TCGA-BP-5201-01A	KIRC	1	0	22.3058285817962	22.3058285817962	0	0	951	1	NA	C3	KIRC.4	0.239261551	0.32	0.2	NA	-0.769	-0.0745	0.8554	1.4338	0.5919	-0.0198	14	1	0.170032546	1.048534033	115	0.641942294	7	7	NA	NA	NA	1.770571798	58	0.436053848	2.227650603	719.1710545	-1186.985453	2270.317007	0	0.012299458	0	0.005896903	0	0	0.086470763	0.115037983	0.027041167
TCGA-CJ-4634-01A	KIRC	1	0	29.860978765737	29.860978765737	0	0	3498	0	3498	C3	KIRC.1	0.158971902	0.22	0.05	NA	-1.3797	-0.34	0.5073	-0.2338	0.1746	0.1671	32	110	0.720891017	1.857680697	93	0.063670708	2	4	NA	NA	NA	2.751666617	16	0.992453946	1.226762054	-583.3998134	-1036.370103	3244.126479	0	0.01313171	0	0	0	0	0.018440755	0.50492503	0
TCGA-CJ-4635-01A	KIRC	1	0	25.4720816685585	25.4720816685585	0	0	1416	0	1416	C3	KIRC.2	0.209275841	NA	NA	NA	-0.7269	-0.3175	0.9803	1.1794	0.1432	0.1598	NA	NA	NA	NA	100	0.545976759	22	1	NA	NA	NA	4.20457228	75	0.973846869	1.90190507	-604.4789393	-879.9625146	2711.18749	0.003780996	0	0	0	0	0.081129878	0.039035167	0.261938286	0.0048783
TCGA-CJ-4636-01A	KIRC	1	0	26.2850689117588	26.2850689117588	0	0	1924	0	1924	C3	KIRC.2	0.249184157	0.42	0.07	NA	-0.7809	-0.171	1.3104	1.2281	0.3538	0.2321	24	43	0.221528997	1.495320726	87	0.306297123	11	8	NA	NA	NA	2.87930916	26	0.88373967	1.533473914	51.1608662	-785.8306363	790.4003814	0	0.050794356	0	0	0	0	0.027504093	0.39671726	0.019887348
TCGA-CJ-4637-01A	KIRC	1	0	26.269595345926	26.269595345926	0	1	2227	1	1821	C3	KIRC.3	0.604272454	0.69	0.19	NA	-0.1682	-0.12	1.6438	2.6132	1.0663	0.1855	19	100	0.274620964	0.988635471	91	0.1218615	1	7	0.30087692	1.131658308	43	4.078978485	224	0.753740811	1.983421295	996.3412637	-452.572255	1324.005454	0.023427343	0	0	0	0	0	0.143249568	0.087247209	0.007046277
TCGA-CJ-4638-01A	KIRC	1	0	26.0570329185247	26.0570329185247	0	1	431	1	70	C3	KIRC.2	0.173302442	0.32	0.23	NA	-0.7376	-0.144	-0.1456	0.2691	0.3837	-0.2629	29	158	0.588995015	1.710890282	73	0.239713948	2	6	NA	NA	NA	2.949012331	21	0.968628871	2.466099206	-156.9194235	-813.3838896	3174.633162	0.014898003	0	0.006772553	0	0	0.019315236	0.023079115	0.103986662	0
TCGA-CJ-4640-01A	KIRC	1	0	27.4623329933107	27.4623329933107	0	0	3480	0	3480	C3	KIRC.4	0.373087049	0.56	0.04	NA	-0.9634	-0.17	1.2047	1.1662	0.6622	0.0918	36	113	0.417382714	1.341587295	74	0.260896395	7	10	NA	NA	NA	3.890576906	81	0.885338928	1.822497486	-10.96770797	-1165.917425	2164.78947	0	0	0	0.00763675	0	0	0.112856168	0.292715793	0
TCGA-CJ-4641-01A	KIRC	0.9579	0.0421	26.9726801918018	25.8371303557269	1.13554983607485	1	1661	1	NA	C3	KIRC.4	0.577879321	NA	NA	NA	-0.705	-0.189	1.337	2.0529	0.4723	0.2186	19	83	0.385215845	1.183162953	78	0.082362143	NA	NA	0.999832709	0.693031224	2	4.525788092	146	0.908135099	1.958683712	607.3936326	-696.2764498	1592.149734	0	0.052342989	0	0.022075884	0	0	0.112795167	0.154320755	0
TCGA-CJ-4643-01A	KIRC	1	0	26.3770696159901	26.3770696159901	0	0	1793	0	1793	C3	KIRC.1	0.186746915	0.47	0.13	NA	-1.6455	-0.32	0.8083	0.5611	0.2254	0.1234	41	247	0.602321563	1.902068093	74	0.084030724	2	5	NA	NA	NA	3.751691353	48	0.969128532	1.597047289	214.5216841	-862.4951824	2384.068702	0	0.040192863	0.000967998	0	0	0	0.087189935	0.250076085	0
TCGA-CJ-4868-01A	KIRC	1	0	28.099907645191	28.099907645191	0	1	646	1	37	C6	KIRC.3	0.459126237	NA	NA	NA	-0.1376	-0.038	1.2287	1.3504	0.5314	0.7543	NA	NA	NA	NA	107	0.080070806	2	9	0.663980381	1.458914013	9	3.0906933	60	0.754868881	2.343407743	967.0784422	2.777037126	607.9206407	0	0.045446863	0	0.004709669	0	0	0.068276606	0.281169808	0
TCGA-CJ-4871-01A	KIRC	1	0	25.5967207395871	25.5967207395871	0	0	2423	1	169	C3	KIRC.3	0.2295387	NA	NA	NA	-0.9033	-0.1525	0.5248	0.2462	0.2616	0.3405	NA	NA	NA	NA	69	0.495952622	1	5	NA	NA	NA	3.293954745	33	0.942069962	1.663108982	438.7342374	-827.9011433	839.7796472	0	0.022546103	0	0	0	0	0.084431424	0.392952753	0
TCGA-CJ-4872-01A	KIRC	1	0	24.4727029754202	24.4727029754202	0	0	1435	0	1435	C3	KIRC.3	0.310980327	NA	NA	NA	-0.752	-0.1285	0.8871	1.2312	0.6793	0.5268	NA	NA	NA	NA	69	0.195109606	NA	NA	NA	0	1	4.052781724	63	0.978192116	2.106470845	377.6159084	-665.8555287	882.9119819	0	0.135739666	0.001259242	0.004910533	0	0.004077312	0.073489131	0.098675738	0
TCGA-CJ-4874-01A	KIRC	0.8505	0.1495	25.8517964674863	21.9869528955971	3.8648435718892	0	2283	0	2283	C3	KIRC.1	0.321990831	NA	NA	NA	-1.179	-0.2365	0.8721	1.0302	1.0371	-0.1192	NA	NA	NA	NA	64	0.054741765	1	5	NA	0	1	3.59168656	62	0.870261597	1.444151094	716.9051213	-862.152351	1581.293266	0	0.005594087	0	0.002718039	0	0	0.089994606	0.218630389	0.000107569
TCGA-CJ-4875-01A	KIRC	1	0	26.3282096912276	26.3282096912276	0	1	3554	1	531	C3	KIRC.2	0.131421312	NA	NA	NA	-0.7612	-0.218	0.6702	1.1781	0.0494	-0.0712	NA	NA	NA	NA	81	0.236804384	8	3	NA	NA	NA	2.049744121	28	0.615131549	2.207965605	157.5763887	-1256.091476	1214.541509	0	0	0	0	0	0	0.011781381	0.134271506	0.002785565
TCGA-CJ-4876-01A	KIRC	1	0	28.9024450003482	28.9024450003482	0	0	1955	0	1955	C3	KIRC.4	0.22649983	NA	NA	NA	-1.4379	-0.168	-0.0744	1.0282	-0.0274	-0.2707	NA	NA	NA	NA	118	0.325497913	8	12	0.956155024	0.662756159	2	3.80559689	58	0.937236868	1.797211331	532.0989019	-1250.58432	1996.933903	0	0	0	0	0	0	0.051062966	0.073041852	0.003562188
TCGA-CJ-4881-01A	KIRC	1	0	25.3412401111358	25.3412401111358	0	0	2014	1	1881	C3	KIRC.4	0.337895345	NA	NA	NA	-0.6762	-0.0705	1.0425	1.3592	0.4151	0.45	NA	NA	NA	NA	86	0.414923524	11	20	0.894629668	2.680070968	20	3.95876429	63	0.955499773	2.357103241	547.7638065	-1142.530619	790.1226781	0	0.011573138	0	0	0	0.00741056	0.036579773	0.31161051	0
TCGA-CJ-4884-01A	KIRC	1	0	26.9097990034442	26.9097990034442	0	0	1759	0	1759	C3	KIRC.2	0.311336754	NA	NA	NA	-0.862	-0.1475	1.1106	1.4174	0.4647	0.0428	NA	NA	NA	NA	70	0.143734253	3	9	NA	NA	NA	4.32350539	89	0.963211326	1.466233924	182.7917926	-786.6649309	796.8523274	0	0.020152617	0	0	0	0.0306052	0.049390806	0.315221661	0
TCGA-CJ-4885-01A	KIRC	1	0	27.1959502516226	27.1959502516226	0	0	3451	1	2041	C3	KIRC.4	0.082651203	NA	NA	NA	-1.7912	-0.2005	0.196	-0.0134	-0.106	-0.02	NA	NA	NA	NA	68	0.307313627	11	5	NA	NA	NA	2.232694477	12	0.898502355	1.767513152	-15.11905698	-1317.110344	1592.152478	0	0.015649351	0.004151946	0	0	0	0.035347868	0.293757301	0
TCGA-CJ-4886-01A	KIRC	1	0	27.0938539173852	27.0938539173852	0	0	1952	0	1952	C3	KIRC.1	0.244151734	NA	NA	NA	-1.2382	-0.284	0.8371	1.0279	0.3968	0.274	NA	NA	NA	NA	65	0.058992493	1	6	0.744484467	1.032074619	4	4.096782628	67	0.974335819	1.27596447	456.7921032	-819.0600746	1890.07502	0	0.010154971	0	0.000425419	0	0	0.112638755	0.249286954	0.000329414
TCGA-CJ-4887-01A	KIRC	0.8905	0.1095	25.7355763065311	22.9175307009659	2.81804560556515	1	932	1	322	C3	KIRC.4	0.450870799	NA	NA	NA	-0.7703	-0.2085	1.3211	1.4909	1.0989	0.0478	NA	NA	NA	NA	91	0.18266038	6	5	0.783894386	1.086708366	4	4.22592395	94	0.930145226	0.947267213	420.7445087	-946.2216983	1925.389097	0	0.008224133	0	0.0073007	0	0	0.079535322	0.242608131	0.032028375
TCGA-CJ-4889-01A	KIRC	1	0	24.7612567568069	24.7612567568069	0	0	1946	0	1946	C3	KIRC.3	0.56770402	NA	NA	NA	-1.3507	-0.281	1.1679	2.3213	0.6341	0.4616	NA	NA	NA	NA	73	0.134713089	NA	NA	0.522090085	3.16826483	432	3.908227811	109	0.833071413	1.545313818	1036.113833	-650.7472504	1228.359708	0.135933511	0.034364145	0	0	0	0	0.071791842	0.307350984	0
TCGA-CJ-4890-01A	KIRC	1	0	24.2336123041453	24.2336123041453	0	0	3519	1	70	C3	KIRC.3	0.607472539	NA	NA	NA	-0.4252	-0.2025	1.8679	2.4019	0.5788	0.585	NA	NA	NA	NA	69	0.008032534	NA	NA	0.839394999	3.635195906	76	4.542150154	154	0.901765514	1.775409939	642.0664349	184.6265838	233.9047245	0	0.08337873	0	0.009968947	0	0.027593178	0.037311937	0.323523067	0
TCGA-CJ-4892-01A	KIRC	1	0	24.7875469701592	24.7875469701592	0	0	1521	0	1521	C3	KIRC.4	0.241552584	NA	NA	NA	-1.2435	-0.294	0.6036	1.1645	0.5164	0.0228	NA	NA	NA	NA	65	0.117463004	3	5	NA	NA	NA	3.649791987	71	0.856220052	1.387809418	309.2943929	-1107.891058	2430.121139	0	0	0	0	0	0	0.020824969	0.094909563	0
TCGA-CJ-4893-01A	KIRC	1	0	27.5985139630956	27.5985139630956	0	0	750	0	750	C3	KIRC.1	0.24945392	NA	NA	NA	-1.7312	-0.246	0.8889	1.0229	0.3474	-0.01	NA	NA	NA	NA	67	0.243862725	6	6	0.977259822	1.35476978	4	3.781615493	71	0.887145083	1.512711422	833.9797264	-1222.835335	2016.685791	0	0.006812289	0	0.012058017	0	0	0.079458985	0.204977244	0
TCGA-CJ-4894-01A	KIRC	1	0	27.9592865414706	27.9592865414706	0	1	841	1	158	C3	KIRC.1	0.269100971	NA	NA	NA	-0.809	-0.2825	0.9852	1.5001	0.5459	0.0475	NA	NA	NA	NA	65	0.183774107	3	7	0.721580315	2.697028819	42	4.04448471	99	0.88016958	1.607817516	390.4810084	-863.7284041	2714.1631	0	0.007746315	0	0.009181376	0	0	0.088892369	0.132985567	0.016150272
TCGA-CJ-4895-01A	KIRC	0.8994	0.1006	26.6259920212043	23.9474172238711	2.67857479733315	1	1200	1	61	C3	KIRC.3	0.267482827	NA	NA	NA	-0.8549	-0.132	1.0432	0.6443	0.6845	0.3728	NA	NA	NA	NA	63	0.118953433	3	4	0.949452015	0.658109988	2	3.825261559	48	0.988133023	2.170805359	352.8785065	-833.9625054	2456.048595	0	0.061109721	0	0	0	0	0.032874861	0.385904131	0.033020976
TCGA-CJ-4897-01A	KIRC	1	0	24.6782140228434	24.6782140228434	0	0	3341	1	1423	C3	KIRC.1	0.129403048	NA	NA	NA	-1.3022	-0.27	0.3954	0.5396	0.232	0.0493	NA	NA	NA	NA	59	0.64382075	29	5	0.808756675	2.570272248	24	3.752463644	45	0.985762109	1.086802487	299.3838629	-1025.613832	2848.69523	0	0.046456718	0	0.002307164	0	0	0.105588733	0.238192131	0
TCGA-CJ-4899-01A	KIRC	1	0	23.807181236493	23.807181236493	0	0	1528	0	1528	C3	KIRC.1	0.175778528	0.6	0	NA	-1.046	-0.2925	0.8107	0.5729	0.3484	0.3516	19	42	0.257562227	0.829922733	99	0.144677886	3	2	0.96067689	1.055411437	3	3.090364701	28	0.92742348	1.29500969	353.362116	-342.2468345	1992.76193	0	0.016239681	0	0	0	0	0.023510842	0.561920737	0
TCGA-CJ-4901-01A	KIRC	1	0	24.388580465042	24.388580465042	0	0	1450	0	1450	C3	KIRC.3	0.47722655	0.68	0.55	NA	-0.3593	-0.122	1.4563	2.3663	0.6202	0.3804	17	37	0.221111756	1.437226414	57	0.669116284	29	9	0.779871869	3.377417104	76	5.142024804	186	0.983978965	2.026608219	1263.176464	-789.2117856	-263.5015074	0.01555727	0	0	0.015452329	0	0.009133654	0.098374399	0.164520961	0.004692638
TCGA-CJ-4902-01A	KIRC	1	0	25.7661978046401	25.7661978046401	0	0	1520	0	1520	C3	KIRC.3	0.311270398	0.6	0.03	NA	-1.0118	-0.2455	1.0201	1.2872	0.4091	0.5028	26	8	0.390065902	1.476678057	82	0.102021989	1	7	0.928255814	2.380929153	13	4.428506681	93	0.977034633	1.447589224	721.838042	-664.2180793	1697.493745	0	0.014824401	0	0	0	0.049150933	0.067085212	0.337097471	0
TCGA-CJ-4903-01A	KIRC	1	0	25.8475199801045	25.8475199801045	0	0	1560	0	1560	C3	KIRC.1	0.218571557	0.32	0.39	NA	-1.5289	-0.3415	0.9215	1.0196	0.0756	0.182	25	373	0.310639911	1.242559645	85	0.525589259	1	5	0.198195841	0.217740387	3	3.748212643	45	0.984645383	1.011006823	505.0937459	-1274.653185	2922.859908	0	0.007283742	0	0.001551175	0	0	0.047905445	0.244366937	0.078778876
TCGA-CJ-4905-01A	KIRC	1	0	26.921732941975	26.921732941975	0	0	1496	0	1496	C3	KIRC.1	0.131122304	0.42	0	NA	-1.3102	-0.3205	0.3689	0.1102	0.1425	0.5178	18	182	0.533152533	1.234669024	51	0.095957468	2	5	NA	NA	NA	3.176082815	25	0.986705604	0.837269369	-168.0901528	-469.8273189	2601.3884	0	0.007399064	0	0	0	0	0.064205274	0.25619505	0
TCGA-CJ-4907-01A	KIRC	1	0	27.1303486841256	27.1303486841256	0	0	1499	0	1499	C3	KIRC.1	0.160043157	0.43	0.47	NA	-1.235	-0.299	0.6035	-0.1106	-0.0575	0.5557	29	3	0.585859396	1.562291724	86	0.535197401	0	5	NA	NA	NA	2.71205724	20	0.905306948	1.316326571	234.8024199	-731.2315418	3243.929949	0	0.04022396	0.002633873	0	0	0	0.046066339	0.463391033	0
TCGA-CJ-4908-01A	KIRC	1	0	25.8184957704138	25.8184957704138	0	0	1531	0	1531	C3	KIRC.1	0.209976506	0.54	0.09	NA	-1.1976	-0.2765	0.6437	0.5664	0.3584	0.4858	15	1	0.280178291	0.672427898	141	0.059679336	1	3	NA	NA	NA	3.234772546	40	0.876898415	1.783879122	297.2796366	-337.3651634	1913.276255	0	0.018286095	0.002444851	0	0	0	0.026256638	0.311317439	0
TCGA-CJ-4912-01A	KIRC	0.8505	0.1495	25.9517466046227	22.0719604872316	3.8797861173911	0	1657	0	1657	C3	KIRC.2	0.177074377	0.37	0.02	NA	-1.4567	-0.1235	0.3003	0.6349	-0.5044	0.2031	36	65	0.617003356	1.822964461	126	0.321479597	8	10	0.94517489	2.424325726	13	2.63905733	14	1	2.333945733	-165.6586065	-1366.615185	2336.461221	0.08880799	0	0	0	0	0.035975589	0.001785602	0.264761233	0
TCGA-CJ-4916-01A	KIRC	1	0	26.2195120111284	26.2195120111284	0	0	1373	0	1373	C3	KIRC.2	0.434094681	0.61	0	NA	-1.0779	-0.2465	1.3344	2.0486	0.4679	-0.0347	22	4	0.362067472	1.058351072	78	0.104949485	2	6	0.846302046	2.878440304	30	4.080715211	131	0.837035907	1.418938842	1043.443248	-1088.147873	2669.02731	0.005265413	0	0	0.001932348	0	0	0.082338607	0.153776012	0.011267907
TCGA-CJ-4918-01A	KIRC	1	0	26.162856307474	26.162856307474	0	1	93	1	33	C3	KIRC.3	0.356268701	0.64	0	NA	-0.9248	-0.249	0.9591	1.1361	0.0914	0.6065	29	31	0.503856758	1.735506609	68	0.053517631	0	4	0.837636343	2.4663691	19	3.587834535	38	0.986322901	2.112607261	102.4520576	-337.8151061	-1809.041254	0	0.082857515	0	0	0	0	0.048056317	0.352657458	0
TCGA-CJ-4920-01A	KIRC	1	0	26.7553663757004	26.7553663757004	0	1	139	0	139	C3	KIRC.3	0.215226336	0.4	0.21	NA	-0.7934	-0.1765	0.5943	0.2112	0.0396	0.4639	40	155	0.75023424	3.445520212	51	0.071477137	0	2	0.845775797	0.929179684	3	3.122424598	24	0.982495818	2.302052084	255.8536954	-988.3617992	2900.639608	0.008834972	0.021862524	0	0	0	0.008484173	0.042550918	0.38165419	0.033434278
TCGA-CJ-5671-01A	KIRC	1	0	25.8523790008904	25.8523790008904	0	0	3987	0	3987	C3	KIRC.3	0.398148977	0.73	0.28	NA	-0.9367	-0.2405	1.3986	1.649	-0.0336	0.7395	24	112	0.601180994	1.574521652	58	0.411533927	20	4	0.929535081	2.784638242	20	4.653586444	112	0.986242992	1.88810627	583.4598658	-643.1805014	472.9778714	0	0.049116764	0	0	0	0.008014476	0.035427636	0.384993467	0
TCGA-CJ-5672-11A	KIRC	1	0	25.4726775650047	25.4726775650047	0	1	2190	0	2190	C3	KIRC.2	0.346052567	0.43	0.02	NA	-1.1823	-0.2105	1.3335	1.6754	0.6491	0.1111	39	118	0.732497143	2.253837362	107	0.24903776	6	11	0.995252549	0.689856499	2	2.410968669	26	0.739993012	1.602519792	855.2185681	-1371.582365	1689.124174	0	0.001718509	0	0.002427061	0	0	0.076963983	0.253025585	0.002835588
TCGA-CJ-5675-01A	KIRC	1	0	26.6564731875718	26.6564731875718	0	0	3936	1	900	C3	KIRC.4	0.402445541	0.47	0	NA	-1.2473	-0.2075	1.2497	1.6335	0.5812	-0.2096	28	15	0.593629742	1.554744563	61	0.165686533	3	10	NA	NA	NA	4.124310444	129	0.848656306	1.462384214	525.6952084	-1282.953167	2787.642103	0	0.00075217	0	0	0	0	0.066510426	0.160546894	0.01393214
TCGA-CJ-5679-11A	KIRC	1	0	24.7395999359773	24.7395999359773	0	1	679	1	595	C3	KIRC.4	0.120343877	0.26	0.13	NA	-0.7471	-0.14	-0.0033	-0.3137	-0.4988	0.3839	35	11	0.507489545	2.368284542	74	0.714783373	22	2	0.990546185	0.686594295	2	0.636514168	2	0.918295834	1.817655092	716.4595984	-913.4865079	2364.297686	0.007609128	0	0.015332959	0	0	0.519676978	0.003977381	0.132249634	0
TCGA-CJ-5680-11A	KIRC	1	0	25.530370954098	25.530370954098	0	1	768	1	153	C3	KIRC.4	0.175408477	0.32	0	NA	-1.4505	-0.2885	0.3774	-0.5594	-0.1325	0.0566	11	32	0.456940752	1.279434105	89	0.121726079	2	6	NA	0	1	2.692310994	16	0.97104593	1.14672339	-817.2997047	-1623.919946	2875.502922	0.002359916	0	0.0161243	0	0	0	0.026928281	0.364108325	0
TCGA-CJ-5686-01A	KIRC	1	0	26.5924141269519	26.5924141269519	0	0	2038	0	2038	C3	KIRC.1	0.388173909	0.6	0	NA	-1.3416	-0.266	0.9657	0.9056	0.1476	0.1182	28	180	0.490653767	1.558547261	34	0.122853056	2	3	0.759637111	2.924715001	47	4.459964643	94	0.981658654	2.032043314	67.28569255	-1084.641485	1883.672843	0	0.023353355	0	0	0	0	0.06308348	0.344007255	0
TCGA-CJ-6030-01A	KIRC	1	0	25.3947898895376	25.3947898895376	0	1	2299	0	2299	C3	KIRC.3	0.421783816	0.51	0.05	NA	-0.9814	-0.139	1.5562	1.4916	0.191	0.2611	36	190	0.766661817	2.830751325	68	0.301293587	6	6	0.951842164	3.356538632	34	4.684829665	117	0.983758621	2.028983912	514.6131362	-1118.45486	1160.722209	0	0.05098294	0.008612881	0	0	0	0.021744345	0.455756608	0
TCGA-CW-5580-01A	KIRC	1	0	26.1894954557814	26.1894954557814	0	1	1964	0	1964	C3	KIRC.1	0.170912446	0.37	0.12	NA	-0.7834	-0.2235	0.7409	-0.4758	0.1211	0.3123	44	152	1.103851095	2.265799617	59	0.229914662	3	2	0.995819918	0.690249769	2	3.01494688	21	0.99028565	1.99156447	514.5302534	-523.5577162	2646.619414	0	0.000634452	0.095462794	0	0	0	0.036213225	0.382193915	0.04414257
TCGA-CW-5580-11A	KIRC	1	0	25.5564662584519	25.5564662584519	0	1	1964	0	1964	C3	KIRC.1	0.170912446	0.37	0.12	NA	-0.7834	-0.2235	0.7409	-0.4758	0.1211	0.3123	44	152	1.103851095	2.265799617	59	0.229914662	3	2	0.995819918	0.690249769	2	3.01494688	21	0.99028565	1.99156447	514.5302534	-523.5577162	2646.619414	0	0.000634452	0.095462794	0	0	0	0.036213225	0.382193915	0.04414257
TCGA-CW-5583-01A	KIRC	1	0	25.427238183162	25.427238183162	0	0	2489	0	2489	C3	KIRC.1	0.077438195	0.37	0	NA	-1.4956	-0.3615	0.109	-0.2231	0.1788	0.0727	11	58	0.194662044	0.611794996	66	0.084765553	3	3	NA	0	1	2.523807788	19	0.857143859	1.334330877	121.4961061	-722.2439666	4198.298737	0	0.046809847	0.010698851	0	0	0	0.086054045	0.263826845	0
TCGA-CW-5585-01A	KIRC	1	0	27.414990849623	27.414990849623	0	0	2609	0	2609	C3	KIRC.1	0.047630904	0.2	0	NA	-1.4293	-0.3745	-0.1941	-0.8681	-0.0865	-0.1256	14	10	0.281608316	1.0701116	88	0.150275856	3	10	NA	NA	NA	1.791759469	6	1	1.149405941	-189.9573687	-1367.418352	3657.225664	0	0.003444829	0.020336921	0	0	0	0.036823899	0.316984393	0
TCGA-CW-5591-11A	KIRC	1	0	26.6284198343865	26.6284198343865	0	0	2271	0	2271	C3	KIRC.1	0.2689285	0.42	0.22	NA	-1.5305	-0.28	0.0246	-0.5556	-0.2566	0.3573	15	92	0.222602948	0.834761053	85	0.947723635	23	3	NA	0	1	1.791759469	6	1	1.959031554	-399.5306273	-768.7174285	813.800899	0	0.041412748	0	0	0	0	0.020788873	0.379517043	0
TCGA-CW-6087-01A	KIRC	1	0	27.4512602095478	27.4512602095478	0	1	41	0	41	C3	KIRC.3	0.609795488	NA	NA	NA	0.2577	-0.015	1.9729	2.2025	1.0253	0.2337	38	36	0.584284653	1.519140099	55	0.162913283	NA	NA	0.946705578	3.392537369	36	3.932773401	198	0.74367905	1.419865742	1081.024941	233.5526854	1178.470611	0	0.072334824	0	0.011787627	0	0	0.103833396	0.158432119	0
TCGA-CW-6087-11A	KIRC	1	0	27.7301029546688	27.7301029546688	0	1	41	0	41	C3	KIRC.3	0.609795488	NA	NA	NA	0.2577	-0.015	1.9729	2.2025	1.0253	0.2337	38	36	0.584284653	1.519140099	55	0.162913283	NA	NA	0.946705578	3.392537369	36	3.932773401	198	0.74367905	1.419865742	1081.024941	233.5526854	1178.470611	0	0.072334824	0	0.011787627	0	0	0.103833396	0.158432119	0
TCGA-CW-6088-01A	KIRC	1	0	27.6358181956688	27.6358181956688	0	0	3222	0	3222	C3	KIRC.1	0.130841318	NA	NA	NA	-1.2928	-0.3905	0.3038	-0.4001	0.3674	0.1302	NA	NA	NA	NA	53	0.099586701	3	2	NA	NA	NA	2.685945325	15	0.991837346	1.202041168	-363.2167412	-645.705407	2793.556507	0	0.016089493	0	0	0	0	0.040287394	0.430000336	0
TCGA-CW-6088-11A	KIRC	1	0	26.2291732174878	26.2291732174878	0	0	3222	0	3222	C3	KIRC.1	0.130841318	NA	NA	NA	-1.2928	-0.3905	0.3038	-0.4001	0.3674	0.1302	NA	NA	NA	NA	53	0.099586701	3	2	NA	NA	NA	2.685945325	15	0.991837346	1.202041168	-363.2167412	-645.705407	2793.556507	0	0.016089493	0	0	0	0	0.040287394	0.430000336	0
TCGA-CZ-4853-01A	KIRC	1	0	27.8226301630906	27.8226301630906	0	0	774	0	774	C3	KIRC.1	0.129102892	0.22	0	NA	-1.3425	-0.2795	0.4042	0.2652	0.3838	-0.1708	29	57	0.696023897	2.42216316	76	0.115376032	3	4	0.96334745	1.335483138	4	3.775855948	44	0.997797762	1.148897605	-101.6529037	-1488.669167	3713.322765	0	0.031822626	0.003588412	0	0	0	0.120305474	0.331228335	0
TCGA-CZ-4854-01A	KIRC	1	0	25.4300241165945	25.4300241165945	0	1	1404	0	1404	C3	KIRC.2	0.179083946	NA	NA	NA	-0.8041	-0.2125	0.6266	0.9507	-0.0686	0.2351	NA	NA	NA	NA	126	0.890119521	29	18	0.686518679	2.311711485	29	3.543506999	36	0.988834456	2.355828427	161.0999919	-946.5297369	769.2393412	0.017466156	0.02066259	0	0	0	0.106816535	0.039242702	0.232731506	0.020958685
TCGA-CZ-4857-01A	KIRC	1	0	26.2399596976842	26.2399596976842	0	1	1432	1	188	C3	KIRC.3	0.213167417	NA	NA	NA	-0.2739	-0.194	0.98	0.6741	-0.1279	0.4444	NA	NA	NA	NA	82	0.285794883	11	13	NA	0	1	3.754564706	45	0.986314052	1.913380166	178.5558908	-579.7839457	1284.44769	0	0.033385709	0	0.0023196	0	0.002511618	0.074304379	0.380853161	0
TCGA-CZ-4858-01A	KIRC	1	0	27.9063490017523	27.9063490017523	0	1	2105	1	597	C2	KIRC.3	0.340900813	NA	NA	NA	0.5588	0.101	1.0014	1.5423	0.0965	0.4036	NA	NA	NA	NA	211	0.65277393	23	16	0.879817158	2.321887918	14	4.138791564	72	0.967761207	2.124317829	-845.9028546	605.3007265	1745.132229	0	0.023434092	0	0.004993932	0	0.026401149	0.064004463	0.202873855	0.004544196
TCGA-CZ-4861-01A	KIRC	1	0	26.3578833844381	26.3578833844381	0	1	446	1	446	C3	KIRC.3	0.232903273	NA	NA	NA	-0.4423	-0.0995	1.6294	0.9576	0.6206	0.1327	NA	NA	NA	NA	65	0.141097115	0	5	0.94230394	2.341537326	12	4.084393613	72	0.955041497	1.807618431	852.0740311	-812.5891751	3213.642689	0	0.018051844	0	0	0.007072453	8.13e-05	0.107525449	0.370742242	0.020382253
TCGA-CZ-4862-01A	KIRC	1	0	28.4769814854347	28.4769814854347	0	0	3271	0	3271	C3	KIRC.1	0.466927891	NA	NA	NA	-0.7323	-0.2945	1.2722	1.6546	0.8493	0.1477	NA	NA	NA	NA	73	0.050506885	2	0	NA	NA	NA	4.620809247	142	0.932399213	1.724566832	404.5242665	-733.4119589	2484.149168	0.00605852	0	0	0.001301129	0	0	0.130583619	0.183948844	0
TCGA-CZ-4863-01A	KIRC	0.9512	0.0488	26.8141215238292	25.5055923934664	1.30852913036287	0	1928	0	1928	C3	KIRC.1	0.394865658	0.64	0.2	NA	-0.7051	-0.226	1.0555	1.2774	0.6599	-0.0301	19	172	0.343103229	1.247648105	43	0.096830592	0	3	NA	NA	NA	4.824440536	165	0.944867226	1.23879684	435.345932	-918.4548775	1673.10909	0	0.004934076	0	0.018250406	0	0	0.094018135	0.098360808	0
TCGA-CZ-4864-01A	KIRC	1	0	25.0135439076783	25.0135439076783	0	1	2830	0	2830	C3	NA	0.249550227	0.39	0.01	NA	-1.0682	-0.3545	1.303	1.1449	0.7495	-0.2063	24	18	0.457988094	1.946449399	60	0.184892571	4	5	0.842934869	1.510336534	6	3.656194513	59	0.896667305	1.379242588	158.2842627	-839.8759945	2466.3464	0.009636139	0	0	0	0	0	0.107716717	0.247043515	0
TCGA-CZ-4865-11A	KIRC	1	0	25.6626376716363	25.6626376716363	0	1	166	NA	NA	NA	NA	NA	NA	NA	NA	NA	NA	NA	NA	NA	NA	NA	NA	NA	NA	NA	NA	NA	NA	NA	NA	NA	NA	NA	NA	NA	NA	NA	NA	NA	NA	NA	NA	NA	NA	NA	NA	NA
TCGA-CZ-4866-01A	KIRC	1	0	24.6317244261049	24.6317244261049	0	0	3267	0	3267	C3	KIRC.1	0.200052577	0.45	0.09	NA	-1.232	-0.2275	0.7751	-0.1409	0.0378	-0.2735	32	61	0.496322191	2.078349173	58	0.690406504	25	3	0.962013973	0.666817273	2	2.902002313	19	0.985587521	1.573335951	-706.6334558	-1406.509388	1640.537921	0	0.01132587	0	0	0	0.120558212	0.027013237	0.502030235	0
TCGA-CZ-5452-11A	KIRC	1	0	28.3957790829723	28.3957790829723	0	0	1789	0	1789	C3	KIRC.4	0.546939873	0.67	0.12	NA	-1.2081	-0.1855	1.3379	2.3216	0.3605	-0.2166	12	28	0.256759955	0.827337632	45	0.333491457	4	4	0.660638486	2.622927637	53	5.302470294	259	0.954226086	1.641558413	267.1632614	-1303.362043	1935.63378	0.008194865	0.010809072	0	0.004712592	0	0	0.037954827	0.13267316	0.019086683
TCGA-CZ-5454-11A	KIRC	1	0	27.5676148580492	27.5676148580492	0	1	722	1	423	C4	KIRC.3	0.144335148	0.25	0	NA	-1.3998	-0.121	1.4594	0.5225	0.2039	0.0676	11	5	0.28422489	0.511604803	75	0.139781827	4	8	NA	NA	NA	3.711391435	43	0.986757237	1.112124224	778.6663149	-1305.589377	3458.743536	0	0.010402689	0.007726387	0.018848886	0.004672814	0.042321179	0.003317556	0.602048061	0.055491716
TCGA-CZ-5455-01A	KIRC	1	0	26.952373285666	26.952373285666	0	1	561	1	561	C3	KIRC.1	0.328317015	0.49	0	NA	-0.6588	-0.2265	1.2844	1.1179	0.8936	-0.0076	18	94	0.332476069	0.906752915	71	0.116821688	1	5	NA	NA	NA	4.063609292	133	0.830944619	2.09141914	977.7362965	-490.2539072	1779.591216	0	0.004080963	0	0.00152743	0	0	0.117733762	0.34888744	0
TCGA-CZ-5458-01A	KIRC	0.8994	0.1006	27.2155458586771	24.4776619452942	2.73788391338292	0	2789	0	2789	C3	KIRC.1	0.293640277	0.5	0	NA	-1.1562	-0.272	0.719	0.7744	0.225	0.0953	13	0	0.268502252	0.775673171	53	0.143330729	1	6	NA	NA	NA	3.968510747	60	0.969266432	1.572758689	844.4555863	-602.6450912	3071.05336	0	0.020060085	0.026331375	0	0	0	0.042624076	0.214921472	0
TCGA-CZ-5460-01A	KIRC	1	0	26.8140132556009	26.8140132556009	0	0	2873	0	2873	C3	KIRC.4	0.257775878	0.34	0.27	NA	-1.2079	-0.213	0.8526	1.4741	0.4994	-0.0214	24	7	0.512764083	1.401555159	70	0.409411925	2	5	0.919456481	1.274637335	4	4.304246774	111	0.91394398	1.417246083	1020.102815	-1590.6121	2255.963833	0	0.042165043	0.006839153	0	0	0	0.046460806	0.127947929	0
TCGA-CZ-5463-01A	KIRC	1	0	24.5844604439553	24.5844604439553	0	0	662	0	662	C3	KIRC.1	0.164774045	0.27	0	NA	-1.1683	-0.3285	0.6247	0.036	0.3915	-0.4374	27	84	0.25673815	1.198111366	43	0.208370062	6	0	NA	NA	NA	3.149209573	35	0.885766884	1.050285342	206.3208997	-769.9686997	3087.298605	0.007107028	0	0	0	0	0	0.175542049	0.359764152	0
TCGA-CZ-5465-01A	KIRC	1	0	26.5611513852194	26.5611513852194	0	1	2564	0	2564	C3	KIRC.1	0.062274989	0.37	0.12	NA	-1.3224	-0.175	0.3171	-0.3359	0.4645	-0.0816	50	122	0.570968348	2.637329987	55	0.752111771	27	4	0.913697598	1.00379941	3	2.775975553	18	0.960421629	1.915525499	-196.31732	-1369.028076	3337.258791	0	0.035227545	0	0	0	0	0.078186379	0.391461725	0.056178955
TCGA-CZ-5465-11A	KIRC	1	0	26.6026242257403	26.6026242257403	0	1	2564	0	2564	C3	KIRC.1	0.062274989	0.37	0.12	NA	-1.3224	-0.175	0.3171	-0.3359	0.4645	-0.0816	50	122	0.570968348	2.637329987	55	0.752111771	27	4	0.913697598	1.00379941	3	2.775975553	18	0.960421629	1.915525499	-196.31732	-1369.028076	3337.258791	0	0.035227545	0	0	0	0	0.078186379	0.391461725	0.056178955
TCGA-CZ-5466-01A	KIRC	1	0	25.879238958775	25.879238958775	0	0	685	0	685	C3	KIRC.	0.410572599	0.62	0	NA	-0.9074	-0.1575	1.2836	1.7508	-0.022	0.251	27	115	0.509021615	1.676777084	54	0.306836671	10	12	NA	NA	NA	3.098040731	37	0.857964874	1.936170194	537.4806412	-1314.731833	2773.587218	0.008875708	0.009596602	0	0.034270704	0	0.022777195	0.055287195	0.380348225	0
TCGA-CZ-5467-01A	KIRC	1	0	27.0199532467905	27.0199532467905	0	1	73	1	62	C3	KIRC.1	0.104506785	0.32	0	NA	-1.9159	-0.2765	0.3888	0.0977	-0.0011	0.2023	18	9	0.632129087	1.379190736	47	0.129673988	4	10	0.874495473	1.818462215	8	2.652587535	15	0.979519336	1.211005827	53.38823069	-1290.833146	1789.168739	0	0.022845438	0.004231886	0.003675338	0	0	0.159913718	0.215473596	0
TCGA-CZ-5984-01A	KIRC	1	0	25.5309916508638	25.5309916508638	0	0	2067	0	2067	C3	KIRC.4	0.297126974	0.48	0.19	NA	-0.6275	-0.182	0.9206	0.9672	0.4473	0.1971	14	4	0.374373209	1.007927871	88	0.55802974	19	7	0.953089458	1.321262542	4	4.187180592	77	0.963942945	1.988395083	446.2671588	-922.2147453	655.8563919	0	0.085038058	0	0.061954155	0	0	0.043206948	0.263232035	0.005237236
TCGA-CZ-5984-11A	KIRC	1	0	26.1394432078968	26.1394432078968	0	0	2067	0	2067	C3	KIRC.4	0.297126974	0.48	0.19	NA	-0.6275	-0.182	0.9206	0.9672	0.4473	0.1971	14	4	0.374373209	1.007927871	88	0.55802974	19	7	0.953089458	1.321262542	4	4.187180592	77	0.963942945	1.988395083	446.2671588	-922.2147453	655.8563919	0	0.085038058	0	0.061954155	0	0	0.043206948	0.263232035	0.005237236
TCGA-CZ-5989-11A	KIRC	1	0	26.3652250822668	26.3652250822668	0	0	1905	0	1905	C4	KIRC.1	0.329014818	NA	NA	NA	-1.0787	-0.2865	0.6672	-0.1294	0.7323	-0.9052	10	31	0.349878821	0.962166758	61	0.132300914	2	9	NA	NA	NA	3.501258166	37	0.969631061	1.658180887	777.0973483	647.4988586	-610.1420788	0.015132496	0.003749957	0	0	0	0	0.107126822	0.251790933	0
TCGA-DV-5567-01A	KIRC	1	0	26.2029515661037	26.2029515661037	0	0	2004	1	2004	C3	KIRC.3	0.035565202	0.4	0	NA	-1.6351	-0.313	-0.3665	-1.4248	0.1896	0.2062	8	NA	NA	NA	69	0.000286012	0	0	NA	NA	NA	1.098612289	3	1	1.039735209	266.0870559	-1087.850754	3917.217158	0.006547367	0.007893809	0	0	0	0.014102565	0.040406989	0.300501253	0
TCGA-DV-5576-01A	KIRC	1	0	24.2143264951015	24.2143264951015	0	1	727	1	727	C3	KIRC.3	0.048389396	NA	NA	NA	-1.5524	-0.261	-0.6239	-1.3994	0.1345	0.2572	NA	NA	0	0	95	0.048651521	2	5	NA	NA	NA	0	1	NA	1.504618034	168.1902338	-635.88836	3063.679465	0.053865201	0.011014354	0.010953434	0	0	0	0.01323623	0.205021237	0
TCGA-DV-A4W0-01A	KIRC	1	0	26.4765734788069	26.4765734788069	0	0	2470	1	2008	C3	NA	0.028445764	0.43	0.02	NA	-0.9668	-0.21	0.2186	-0.2246	0.6499	0.1753	35	NA	0.254661819	0.763985457	65	0.159280916	5	8	NA	NA	NA	1.609437912	5	1	1.737967386	518.5952577	-936.668248	2100.115489	0.002781445	0.01098975	0.035012761	0	0	0	0.073219396	0.547080559	0
TCGA-EU-5906-01A	KIRC	1	0	25.511776487447	25.511776487447	0	0	206	0	206	C3	KIRC.	0.228665443	0.44	0	NA	-0.9555	-0.345	0.7802	0.0884	0.0944	0.1497	33	25	0.491115617	1.646681776	55	0.04716873	1	4	NA	NA	NA	3.189454206	26	0.978931768	1.300307189	447.1830461	-675.4537591	3015.023064	0	0.01731804	0	0	0	0.003860712	0.045809406	0.449882154	0
TCGA-G6-A8L6-01A	KIRC	1	0	27.5211595068939	27.5211595068939	0	1	313	1	304	C3	NA	0.190776648	0.38	0.09	NA	-1.7051	-0.1815	0.6693	0.8656	0.2323	-0.0207	29	34	0.373423304	1.443903443	70	0.091216676	1	2	NA	NA	NA	2.271868513	10	0.986659959	1.259288927	289.4379641	-1675.031126	2427.184054	0	0.017518941	0	0	0	0	0.03308806	0.288014154	0
TCGA-G6-A8L8-01A	KIRC	1	0	27.5253338943893	27.5253338943893	0	1	1091	0	1091	C3	NA	0.066877057	0.2	0.02	NA	-1.8855	-0.2645	-0.3889	-0.3036	-0.2832	-0.1562	29	13	0.38722891	1.62152106	143	0.900695383	5	20	NA	NA	NA	2.302585093	10	1	1.161454486	-556.2080759	-2020.324371	3010.623501	0.045274583	0	0.017509204	0	0	0	0.023471669	0.155234184	0
TCGA-GK-A6C7-01A	KIRC	1	0	25.7923092950609	25.7923092950609	0	0	61	0	61	C3	NA	0.170193727	0.45	0	NA	-1.2577	-0.3255	0.3272	0.2163	0.2296	0.1736	47	128	0.613582633	2.198671103	63	0.129183847	3	5	NA	NA	NA	2.736339051	16	0.986925695	1.091262554	433.3301313	-978.5220761	2215.986908	0	0	0	0	0	0	0.087185335	0.203632449	0
TCGA-T7-A92I-01A	KIRC	1	0	29.9896320191703	29.9896320191703	0	0	356	0	356	C3	NA	0.272361897	0.33	0.01	NA	-1.8544	-0.3545	0.2338	-0.4714	0.0533	-0.7678	23	192	0.150725184	0.854109376	77	0.077917826	2	4	NA	NA	NA	2.55779386	14	0.969207388	1.338755283	-1216.804357	-1678.338959	3977.91415	0	0	0	0.022817701	0	0	0.012856626	0.337187177	0.034787311
TCGA-2K-A9WE-01A	KIRP	0.3992	0.6008	30.6028232691438	12.2166470490422	18.3861762201016	0	214	0	214	C3	NA	0.67030253	0.78	0.11	NA	-1.4655	-0.137	1.599	1.1547	-0.0827	0.0455	23	28	0.362271107	1.280024577	41	0.18295202	11	4	0.948736052	3.126879255	27	3.135494216	23	1	2.114433276	191.9016138	-2226.236202	-91.08271053	0.025074063	0	0	0.001654046	0.000411482	0.26393653	0	0.475203351	0.029035289
TCGA-2Z-A9J3-01A	KIRP	1	0	29.5224663891473	29.5224663891473	0	1	1771	1	790	C3	NA	0.085265339	0.1	0.03	NA	-0.3912	-0.0815	-1.356	-2.0714	-0.8972	-0.3925	32	61	0.821952611	2.939103275	89	0.947559763	10	4	NA	NA	NA	NA	0	NA	2.28155571	-1090.817517	-1278.090737	0.968403806	0.144763481	0	0.022622306	0	0	0.035778824	0	0.214187114	0
TCGA-2Z-A9J6-01A	KIRP	1	0	28.6202571562446	28.6202571562446	0	0	1731	0	1731	C3	NA	0.236744706	0.24	0.04	NA	-1.7496	-0.1825	0.0113	-0.3291	-0.4971	-0.5979	20	11	0.339486321	1.1639531	112	0.594459987	10	0	NA	NA	NA	2.197224577	9	1	1.952584538	-1160.062232	-2184.407028	596.8775639	0.041279715	0	0	0	0	0.121739738	0.013063989	0.34959635	0
TCGA-2Z-A9JD-01A	KIRP	1	0	29.6737554415198	29.6737554415198	0	0	1060	0	1060	C3	NA	0.180692282	0.22	0	NA	-2.2461	-0.2575	-0.8579	-1.6309	-0.9272	-0.7014	50	176	0.76487242	2.220597348	59	0.081879276	4	0	NA	NA	NA	0	1	NA	1.405064975	-549.0753508	-1707.093117	3035.447746	0.074334588	0	0.007142814	0	0.007482363	0	0	0.188953006	0
TCGA-2Z-A9JJ-01A	KIRP	1	0	27.5287327748093	27.5287327748093	0	0	1213	0	1213	C3	NA	0.157884375	0.2	0.04	NA	-0.8224	-0.188	0.21	-0.8948	0.2747	0.3057	8	5	0.049472304	0.371042278	86	0.120056075	6	10	NA	NA	NA	1.098612289	3	1	1.90094826	91.04720911	-1241.975541	2276.401323	0.032363261	0	0	0	0	0.031759611	0.008715079	0.348060489	0
TCGA-2Z-A9JK-01A	KIRP	1	0	25.3461328460012	25.3461328460012	0	0	1186	1	324	C3	NA	0.33742304	0.52	0	NA	-0.8459	-0.202	0.6065	0.3766	0.0397	0.2462	44	76	0.391676023	1.811501606	77	0.087668512	1	4	0.995952146	1.380682844	4	2.995732274	20	1	1.837971612	-512.7670517	-926.3251884	833.0280641	0.013511022	0	0	0.141769168	0	0	0.073857318	0.301070148	0
TCGA-2Z-A9JL-01A	KIRP	1	0	27.4856606283178	27.4856606283178	0	0	1006	0	1006	C3	NA	0.166453106	0.22	0	NA	-1.467	-0.2145	0.3399	0.3139	0.0486	-0.1737	34	21	0.545545201	1.835015675	85	0.071557985	2	1	0.887699658	0.615306515	2	1.386294361	4	1	1.67366177	98.76718283	-1591.847228	1534.386524	0	0.135503572	0.001223398	0	0	0.064901705	0.006854521	0.157476117	0
TCGA-2Z-A9JM-01A	KIRP	1	0	26.1991798463333	26.1991798463333	0	0	934	0	934	C3	NA	0.275622204	0.35	0.01	NA	-1.4927	-0.1	0.7106	0.3306	-0.4957	-0.1524	23	66	0.397905268	1.168846723	57	0.160202534	8	0	NA	NA	NA	2.708050201	15	1	1.579958231	-665.0896983	-1647.487108	-1334.767335	0.034134644	0	0	0	0	0.05786838	0	0.391786732	0
TCGA-2Z-A9JR-01A	KIRP	1	0	27.2921895874759	27.2921895874759	0	0	161	0	161	C3	NA	0.287334176	0.32	0.07	NA	-1.8223	-0.2295	0.4395	-0.0944	-0.4243	-0.3583	13	111	0.391644768	1.003589718	92	0.17000266	6	2	NA	NA	NA	1.609437912	5	1	2.221221509	-649.2118279	-2214.68574	1126.114696	0.052076898	0	0.001074605	0	0	0	0.002991592	0.470039444	0
TCGA-2Z-A9JS-01A	KIRP	1	0	25.5713380977334	25.5713380977334	0	1	492	0	492	C3	NA	0.111224166	0.15	0	NA	-1.6086	-0.1905	-0.4695	-1.234	-0.4541	-0.1599	59	84	0.882520663	2.451446287	67	0.178807075	8	0	NA	NA	NA	1.609437912	5	1	2.393764935	-723.2548578	-1683.297406	-1010.40951	0.045894677	0	0	0.006931837	0	0	0.003041415	0.303036848	0
TCGA-4A-A93W-01A	KIRP	1	0	27.8083432232259	27.8083432232259	0	0	4	0	4	C3	NA	0.061484041	0.14	0.01	NA	-1.3681	-0.1325	-0.3493	-0.3716	-0.5507	-0.1919	44	69	0.603379204	2.07562446	63	0.10336777	6	0	NA	NA	NA	1.386294361	4	1	2.048418824	-682.5663086	-1995.558837	1923.794616	0.053179633	0	0	0	0	0.042852675	0	0.261923366	0
TCGA-5P-A9JV-01A	KIRP	1	0	28.3765866892011	28.3765866892011	0	0	2043	0	2043	C3	NA	0.214066468	0.52	0.03	NA	-1.4437	-0.2805	0.2327	-0.2624	-0.1645	0.2117	19	6	0.434514564	0.989727617	51	0.064097994	2	0	NA	NA	NA	1.098612289	3	1	0.838798913	205.1466229	-1213.755386	2546.254213	0.020046341	0	0	0	0	0.034226434	0.020200907	0.512047275	0
TCGA-5P-A9K4-01A	KIRP	1	0	28.8937086048693	28.8937086048693	0	0	2184	0	2184	C3	NA	0.079673399	0.18	0.01	NA	-0.9931	-0.1345	-0.5234	-1.2904	-1.0908	-0.2791	NA	NA	0	0	66	0.87250911	9	3	NA	NA	NA	0.693147181	2	1	1.786721715	-902.6330128	-1886.435885	1654.226898	0.062549398	0	0.006130167	0	0	0.023404836	0	0.557269526	0
TCGA-5P-A9K6-01A	KIRP	1	0	25.5275576186535	25.5275576186535	0	0	1914	0	1914	C3	NA	0.239537058	0.36	0	NA	-1.7028	-0.135	0.3938	-0.0968	-0.3819	-0.3848	24	14	0.389803643	1.023234563	67	0.154408351	8	0	NA	NA	NA	1.945910149	7	1	1.9708234	-509.4402735	-2008.365705	-157.1284009	0.06147813	0	0.000350509	0	0	0	0.004294691	0.637046156	0
TCGA-5P-A9KA-01A	KIRP	1	0	28.2337137998541	28.2337137998541	0	0	395	0	395	C3	NA	0.337363521	0.38	0.02	NA	-1.8837	-0.208	0.3289	1.0054	-0.2668	0.009	27	10	0.635900232	1.809869891	57	0.045635712	2	0	0.971498343	3.127132529	25	2.197224577	9	1	1.723487876	961.9375516	-1441.436284	1708.33352	0	0.133826881	0	0	0	0.029414442	0.003750961	0.188447532	0
TCGA-5P-A9KC-01A	KIRP	1	0	27.0396064081978	27.0396064081978	0	0	377	0	377	C4	NA	0.379748964	0.44	0	NA	-0.7083	-0.1815	0.4081	-0.9439	-0.5099	-0.3755	28	104	0.295151335	1.820099899	69	0.149212049	5	6	NA	NA	NA	1.945910149	7	1	2.196370494	-692.3669504	-818.5251974	1771.069013	0.033975574	0.003584855	0	0.000154933	0	0	0.001374221	0.492914969	0
TCGA-A4-7288-01A	KIRP	1	0	25.9035475223988	25.9035475223988	0	0	1857	0	1857	C3	KIRP.C1	0.033772018	0.09	0.01	NA	-1.506	-0.289	-0.8681	-2.3348	-0.6585	-0.5661	23	31	0.470239345	1.675227668	49	0.1345162	6	0	NA	NA	NA	NA	0	NA	2.35106828	-644.6654659	-1487.651361	530.6096123	0.042669593	0.000371301	0.011746044	0	0	0	0.000654241	0.500989068	0
TCGA-A4-7583-01A	KIRP	0.8666	0.1334	25.4736906159285	22.0755002877636	3.39819032816486	0	3	0	3	C3	KIRP.C1	0.249934982	0.24	0	NA	-1.2351	-0.1735	0.4178	0.0882	-0.2563	-0.4998	21	22	0.49424266	1.420947647	91	0.230655233	4	0	NA	NA	NA	2.697195434	19	0.916030338	2.143363698	80.23664106	-1635.69454	-25.96107779	0.055305686	0	0	0	0	0	0.016681823	0.324156025	0
TCGA-A4-7732-01A	KIRP	1	0	25.8309364634647	25.8309364634647	0	0	582	0	582	C4	KIRP.C1	0.077001647	0.11	0	NA	-1.0309	-0.163	0.0826	-1.5691	-0.4657	-0.3924	19	98	0.217179898	1.365130787	72	0.230743784	8	0	NA	NA	NA	NA	0	NA	1.970667082	-908.3603684	-1678.20893	-488.7524468	0.02500481	0	0	0	0	0.001266627	0.003099426	0.411967817	0
TCGA-A4-7734-01A	KIRP	1	0	26.1020370551096	26.1020370551096	0	0	27	0	27	C3	KIRP.C1	0.117212976	0.16	0	NA	-1.2634	-0.2355	0.1205	-0.1207	-0.3627	0.1095	16	115	0.321733166	1.140690316	53	0.105114315	6	0	0.986488681	0.683781848	2	2.395908119	12	0.964184357	1.892147443	178.959597	-1105.72917	2309.350078	0.04420808	0	0	0.041327749	0	0	0.016179993	0.41434712	0
TCGA-A4-7915-01A	KIRP	0.7398	0.2602	24.6230049737149	18.2160990795543	6.40690589416061	0	7	0	7	C1	KIRP.C2c - CIMP	0.23282564	0.32	0.07	NA	0.1834	0.0235	-0.1753	-0.2553	-0.1402	0.3586	NA	NA	0.142880241	0.60009701	89	0.059336863	2	4	NA	NA	NA	2.51265853	13	0.97961331	5.925578637	-122.2985292	970.3868564	2153.033588	0	0.054606214	0.037153034	0	0	0	0.084069821	0.236424596	0
TCGA-A4-7996-01A	KIRP	0.7398	0.2602	23.2551307462799	17.2041457260979	6.05098502018204	0	506	1	493	C3	KIRP.C1	0.315537715	0.33	0	NA	-1.2214	-0.1495	0.78	0.0658	-0.1141	-0.266	17	30	0.634195913	1.989068999	73	0.143394411	8	0	NA	NA	NA	2.978508421	20	0.994250537	2.383252175	-846.5056237	-1373.585354	-1117.919932	0.018262074	0.015466828	0	0	0	0.012596694	0.013842946	0.510995218	0
TCGA-A4-7997-01A	KIRP	1	0	28.9318317621921	28.9318317621921	0	0	927	0	927	C4	KIRP.C1	0.218855543	0.29	0.05	NA	-0.9943	-0.2035	0.5101	-0.8679	-0.1399	-0.1317	28	30	0.575239682	1.553147142	100	0.239028015	9	10	NA	NA	NA	2.163955657	9	0.984858662	1.646260542	-9.259632558	-1050.305478	901.6504369	0.069849307	0	0.001829785	0	0	0.040670046	0.006369626	0.518387912	0.007651925
TCGA-A4-8098-01A	KIRP	1	0	24.4412527278755	24.4412527278755	0	0	896	0	896	C4	KIRP.C2b	0.152753462	0.15	0	NA	-0.8797	-0.081	-0.0459	-0.1209	0.4626	-0.3446	12	4	0.722385534	2.080470339	85	0.277729125	7	10	NA	NA	NA	2.397895273	11	1	1.772848217	-979.9484279	-1629.340624	804.6460906	0.021180411	0.059990403	0.002428578	0	0	0.032241387	0.066094901	0.14091174	0
TCGA-A4-8311-01A	KIRP	1	0	25.7560240237298	25.7560240237298	0	0	729	0	729	C3	KIRP.C1	0.045743488	0.12	0	NA	-1.8653	-0.2165	-0.621	-1.1539	-0.7325	-0.3903	19	40	0.555469263	1.052468077	57	0.947729422	10	0	NA	NA	NA	0	1	NA	2.222363388	-1070.786892	-1920.760834	-706.0196799	0.051152618	0	0.012589421	0	0	0	0.001039461	0.269095184	0
TCGA-A4-8516-01A	KIRP	1	0	28.8412175513208	28.8412175513208	0	0	23	0	23	C4	KIRP.C1	0.124799775	NA	NA	NA	-1.3377	-0.194	0.072	-0.9415	-0.4714	-0.5424	NA	NA	NA	NA	63	0.947714016	11	5	NA	NA	NA	1.609437912	5	1	2.061356152	-1033.721752	-1924.428615	-200.3505546	0.00033518	0.004712355	0	0.002225348	0	0	0.000359863	0.555719873	0
TCGA-A4-8630-01A	KIRP	1	0	27.8634410830335	27.8634410830335	0	0	436	0	436	C3	KIRP.C1	0.076294403	0.13	0	NA	-1.9635	-0.2565	-0.6843	-1.5849	-0.5726	-0.4905	20	18	0.38007025	1.286391617	55	0.947232972	10	0	NA	NA	NA	0	1	NA	2.053201035	-1428.845597	-1532.281874	1140.623609	0.054964625	0	0.007842117	0	0	0.103777701	0	0.379559972	0
TCGA-A4-A4ZT-01A	KIRP	1	0	29.077429360126	29.077429360126	0	0	516	0	516	C3	KIRP.C1	0.157590886	0.18	0.06	NA	-2.4867	-0.2655	0.0052	-0.2944	-0.3365	-0.3358	24	2	0.294257042	1.177028166	45	0.947731338	12	0	NA	NA	NA	2.094729048	9	0.953352274	2.366762694	-1279.487788	-1988.653079	323.987476	0.018822356	0.005017202	0.003486218	0	0	0	0.001539428	0.275200625	0
TCGA-A4-A4ZT-11A	KIRP	1	0	28.1182078148676	28.1182078148676	0	0	516	0	516	C3	KIRP.C1	0.157590886	0.18	0.06	NA	-2.4867	-0.2655	0.0052	-0.2944	-0.3365	-0.3358	24	2	0.294257042	1.177028166	45	0.947731338	12	0	NA	NA	NA	2.094729048	9	0.953352274	2.366762694	-1279.487788	-1988.653079	323.987476	0.018822356	0.005017202	0.003486218	0	0	0	0.001539428	0.275200625	0
TCGA-A4-A5DU-01A	KIRP	0.9822	0.0178	31.5715347799017	31.0095614608194	0.56197331908225	0	496	0	496	C3	KIRP.C1	0.07036271	0.1	0.09	NA	-1.47	-0.294	-0.3038	-1.0365	-0.7141	-0.5956	11	32	0.158799774	0.767532243	81	0.947791861	14	0	NA	NA	NA	1.098612289	3	1	2.20020837	-1404.904466	-1939.427718	669.5588443	0.034175882	0	0.003888778	0	0	0	0.002256908	0.435167423	0
TCGA-A4-A5Y1-01A	KIRP	1	0	25.7583952043879	25.7583952043879	0	1	395	1	296	C3	KIRP.C2b	0.15787995	0.23	0.07	NA	-0.4027	-0.227	0.2115	-0.0025	-0.111	-0.2854	NA	NA	0.50150965	1.689295662	122	0.946282655	18	20	NA	0	1	1.609437912	5	1	2.905355881	-1062.874102	-1391.640512	1697.701132	0.120091876	0	0	0	0	0	0.040907077	0.527888511	0
TCGA-A4-A7UZ-01A	KIRP	1	0	25.6396168335974	25.6396168335974	0	0	0	0	0	C3	NA	0.410699803	0.49	0.09	NA	-0.3894	-0.0685	0.5527	1.3986	0.2036	0.0934	23	116	0.507469649	1.395541534	82	0.305751879	10	8	0.682315798	2.734266741	55	2.341994252	11	0.976687464	NA	-65.0062127	-1418.392365	-1261.644426	0.009333827	0	0	0	0	0.012581215	0.075203015	0.1500737	0.003588055
TCGA-AL-3467-01A	KIRP	1	0	29.6014115742676	29.6014115742676	0	0	2135	0	2135	NA	NA	0.001298479	0.33	0	NA	NA	NA	NA	NA	NA	NA	10	1	0.027745394	0.38843552	41	3.32e-05	0	0	NA	NA	NA	NA	NA	NA	NA	NA	NA	NA	NA	NA	NA	NA	NA	NA	NA	NA	NA
TCGA-AL-3468-01A	KIRP	1	0	29.7653527029947	29.7653527029947	0	1	2331	NA	NA	NA	NA	NA	NA	NA	NA	NA	NA	NA	NA	NA	NA	NA	NA	NA	NA	NA	NA	NA	NA	NA	NA	NA	NA	NA	NA	NA	NA	NA	NA	NA	NA	NA	NA	NA	NA	NA	NA	NA
TCGA-AL-3471-01A	KIRP	1	0	26.6927622428046	26.6927622428046	0	1	1500	0	1500	C3	KIRP.C1	0.009553185	NA	NA	NA	-1.9404	-0.418	-1.4847	-1.9046	-0.9337	-0.7464	NA	NA	NA	NA	67	0.947740226	NA	NA	NA	NA	NA	0	1	NA	2.320890724	-1240.773498	-1887.423526	-205.6473498	0.150320119	0	0.03742077	0	0	0.020781749	0	0.110850501	0
TCGA-AL-3472-01A	KIRP	1	0	27.7493530867368	27.7493530867368	0	0	2029	0	2029	C3	KIRP.C1	0.024497568	0.11	0	NA	-2.4245	-0.265	-0.5862	-0.3704	-0.7353	-0.3654	20	4	0.284075011	1.306745049	143	0.082042158	4	0	NA	0	1	1.732867951	6	0.967132018	2.301625202	-549.9041202	-2276.620436	2829.165694	0	0.002856445	0	0	0	0	0	0.315625279	0
TCGA-AL-3473-01A	KIRP	1	0	26.7905799737834	26.7905799737834	0	0	1906	0	1906	C2	KIRP.C2a	0.51923392	0.68	0	NA	-1.1451	-0.0765	1.2326	1.6986	0.8261	-0.541	16	24	0.292588297	1.199612016	110	0.121685396	1	4	NA	0	1	3.789878366	118	0.794409747	1.541862631	550.6204992	-1115.555723	1001.141108	0.012168545	0	0	0.006338736	0	0	0.022357971	0.150757697	0.027102715
TCGA-AL-7173-01A	KIRP	1	0	26.251908848039	26.251908848039	0	0	2060	1	332	C3	KIRP.C2a	0.404219598	0.44	0	NA	-1.0605	-0.03	0.0174	0.6565	-0.388	0.1616	29	148	0.354227627	1.534986384	46	0.179030917	5	0	0.766228399	2.553229726	28	1.732867951	6	0.967132018	2.183661606	-97.38645482	-888.1749491	971.2343233	0.123046026	0	0	0.002721208	0	0.077897445	0.050246341	0.188608628	0
TCGA-AT-A5NU-01A	KIRP	1	0	26.0837654993477	26.0837654993477	0	0	67	0	67	C3	KIRP.C1	0.052805334	0.18	0.09	NA	-2.4047	-0.251	-0.6904	-0.2864	-0.7366	-0.3967	24	2	0.321402205	1.821279162	45	0.947727222	12	0	0.900507079	1.449310233	5	1.329661349	4	0.959147917	2.312526222	-392.7137991	-2560.006142	208.1655021	0.033316513	0.022987573	0.00078694	0	0	0.022971265	0.000926291	0.294072125	0
TCGA-B1-A657-01A	KIRP	1	0	25.5542628793787	25.5542628793787	0	0	641	0	641	C3	KIRP.C1	0.322409157	0.38	0	NA	-1.7682	-0.1865	0.6167	0.5024	-0.3649	-0.2951	34	65	0.596693809	1.566321249	64	0.261477411	9	1	NA	NA	NA	3.768732178	45	0.990035809	2.114828642	-987.3201247	-2003.545278	47.66805871	0.024782836	0	0	0	0	0.028342199	0.001275584	0.465616145	0
TCGA-B3-3925-01A	KIRP	1	0	27.0903150965743	27.0903150965743	0	0	1029	0	1029	C3	KIRP.C1	0.173347829	0.28	0.01	NA	-1.8408	-0.3535	0.627	-0.0354	-0.0395	-0.2442	25	17	0.579525609	1.655787453	59	0.170851777	8	0	NA	NA	NA	3.193148395	25	0.992007324	1.882926042	-330.2548045	-1405.82516	1187.468567	0.0095214	0.013788137	0.004360464	0	0	0	0.004416972	0.446007235	0
TCGA-B3-3926-01A	KIRP	1	0	29.9206013242876	29.9206013242876	0	0	883	0	883	C3	KIRP.C1	0.073847424	0.06	0.77	NA	-1.4903	-0.2605	0.1008	-1.0384	-0.4803	-0.2944	4	15	0	0.31248711	83	0.947733499	12	0	NA	NA	NA	2.25385759	10	0.978837914	2.018040699	-1149.997538	-1125.382524	-43.57368885	0.004696401	0	0.009218023	0	0	0	0.011644863	0.309685496	0.005831679
TCGA-B3-4103-01A	KIRP	1	0	25.0405229666343	25.0405229666343	0	0	930	0	930	C3	KIRP.C1	0.224020351	NA	NA	NA	-1.6363	-0.2765	0.1917	-0.6742	-0.5046	-0.2577	25	1	0.388620762	1.138103661	61	0.848825152	12	0	NA	NA	NA	2.441015278	12	0.982336813	2.231070046	-561.4163442	-1538.168111	-505.5333297	0.044492536	0	0.000784024	0	0	0.046401706	0.012134771	0.344460099	0
TCGA-B3-4104-01A	KIRP	0.2132	0.7868	25.4280329694267	5.42125662908178	20.006776340345	0	1049	0	1049	NA	NA	0.028600597	0.06	0.06	NA	NA	NA	NA	NA	NA	NA	36	8	0.698794381	1.872768942	136	0.129943266	3	7	NA	NA	NA	NA	NA	NA	NA	NA	NA	NA	NA	NA	NA	NA	NA	NA	NA	NA	NA
TCGA-B3-8121-01A	KIRP	1	0	28.2290192440476	28.2290192440476	0	0	379	0	379	C3	KIRP.C1	0.502161826	0.59	0	NA	-1.37	-0.218	1.155	0.8214	-0.0509	0.1931	14	113	0.225632125	0.902528501	49	0.166648829	8	0	0.77908455	3.240121557	64	2.912494403	19	0.989150879	2.183473005	-987.3916364	-1622.624521	-587.9216567	0	0.017970585	0	0.005722614	0	0.008045908	0.064699585	0.464469135	0
TCGA-B3-A6W5-01A	KIRP	1	0	25.0354945641179	25.0354945641179	0	0	309	0	309	C4	NA	0.146038578	0.21	0.02	NA	-1.0223	-0.0855	0.0307	-0.5827	-0.1662	-0.3574	13	11	0.280382296	0.764678988	49	0.94772828	12	0	NA	NA	NA	1.945910149	7	1	2.500437664	-891.4619279	-1728.572874	-1486.280158	0.018300919	0.004424255	0.007265746	0	0	0	0.000532756	0.361247672	0
TCGA-B9-4113-01A	KIRP	1	0	25.9021628807689	25.9021628807689	0	1	1536	0	1536	C3	KIRP.C1	0.149588568	0.3	0	NA	-2.0969	-0.313	0.7138	0.1198	-0.2456	-0.3152	24	209	0.536051948	1.495302803	255	0.132563989	6	0	0.946290698	1.039606589	3	3.39691442	31	0.989204158	2.361942134	-691.0374095	-1670.987957	1306.36679	0.009824031	0	0	0	0	0.009231186	0.002217812	0.556431904	0
TCGA-B9-4116-01A	KIRP	1	0	26.3054480164093	26.3054480164093	0	0	627	0	627	C3	KIRP.C1	0.180514909	0.18	0.03	NA	-0.9429	-0.111	-0.0745	-0.4141	-0.0478	-0.0193	26	6	0.743613674	1.944835763	137	0.167568289	4	7	NA	NA	NA	2.25385759	10	0.978837914	2.470432458	49.34449847	-1523.835645	-1543.987715	0.105850918	0	0.023528686	0.067026985	0	0	0.005097158	0.214844349	0
TCGA-B9-4117-01A	KIRP	1	0	25.9470110407525	25.9470110407525	0	0	14	0	14	C3	KIRP.C1	0.161521491	0.52	0.11	NA	-1.8522	-0.35	0.7154	-0.0457	0.0813	-0.1617	23	8	0.364204191	1.031911875	111	0.936538246	34	8	NA	NA	NA	3.107972276	23	0.991222456	1.799226018	-224.686884	-1539.976279	1697.475247	0.010374886	0	0	0	0	0.06272316	0.01033376	0.609081862	0.030690248
TCGA-B9-A69E-01A	KIRP	1	0	26.4381212518012	26.4381212518012	0	0	452	0	452	C3	KIRP.C2a	0.342931751	0.42	0	NA	-1.2893	-0.224	1.0211	0.6635	-0.5633	-0.1952	46	26	0.53329732	1.853843064	175	0.148097212	3	17	0.963582025	1.550825442	5	2.931923293	20	0.978700039	1.637129196	-152.7619747	-1836.385361	1729.603665	0	0.027230441	0	0	0	0.049280801	0.036048677	0.432014486	0
TCGA-B9-A8YH-01A	KIRP	1	0	27.5532503941218	27.5532503941218	0	0	532	0	532	C3	NA	0.137720159	0.22	0.03	NA	-1.2263	-0.2345	0.5722	-0.5427	-0.393	-0.2263	42	236	0.626043205	2.046679708	69	0.947728678	10	0	NA	NA	NA	2.45831133	12	0.989297256	2.067932903	-691.4858431	-1567.274753	-35.25318785	0.009191163	0	0	0	0	0.027146166	0.002880742	0.6070673	0
TCGA-BQ-5875-11A	KIRP	1	0	24.8026422924185	24.8026422924185	0	0	2639	0	2639	C4	KIRP.C2b	0.161901399	0.34	0	NA	-1.2327	-0.2535	-0.0183	-1.7008	-0.8857	-0.3946	27	91	0.497258773	1.725780448	74	0.214655551	5	4	0.927953521	1.286416734	4	1.386294361	4	1	1.555589539	-1422.36855	-1270.209598	1343.627067	0.011736163	0	0	8.18e-06	0	0.00305457	0.030446495	0.42536142	0
TCGA-BQ-5877-01A	KIRP	0.9069	0.093	29.3669286202347	26.6328675656908	2.73112436168182	1	270	1	127	C3	KIRP.C2b	0.274821054	0.28	0.01	NA	-0.8126	-0.2665	0.8042	-0.0207	-0.0041	0.206	25	61	0.41044989	2.05224945	147	0.290778033	7	11	NA	0	1	3.028029073	21	0.99458261	2.11723032	-255.1974295	-944.904095	617.074935	0	0.033982256	0	0	0	0	0.04033617	0.389544369	0
TCGA-BQ-5878-01A	KIRP	1	0	25.5190507711293	25.5190507711293	0	0	1938	1	1022	C3	KIRP.C2b	0.092438199	0.06	0.01	NA	-1.1984	-0.2485	-0.3866	-1.0559	-0.1549	-0.2824	45	151	0.917974126	2.309741349	163	0.041903585	0	10	0.587776829	0.407415852	2	2.271868513	10	0.986659959	1.926932012	-565.3779737	-1399.124396	1128.971128	0.047165603	0	0	0	0	0	0.017369159	0.518304287	0
TCGA-BQ-5882-11A	KIRP	1	0	25.9959292205285	25.9959292205285	0	1	658	1	340	C3	KIRP.C2b	0.318491329	0.34	0.04	NA	-0.4236	-0.222	0.3373	1.1512	0.0531	-0.25	25	7	0.498302985	1.436285075	106	0.916183877	13	9	0.891741842	2.353357845	14	4.122633412	64	0.991283797	2.13728767	-823.5692613	-1059.017904	4401.146655	0	0.03487743	0	0.017878035	0.011888911	0.011152657	0.075097546	0.04371924	0
TCGA-BQ-5885-01A	KIRP	1	0	21.2505653941876	21.2505653941876	0	0	921	0	921	C3	KIRP.C2a	0.276591096	0.26	0.09	NA	-1.6442	-0.201	-0.0326	-0.672	-0.6843	-0.2806	6	24	0.672911441	2.662388744	60	0.190879713	0	10	NA	NA	NA	0.693147181	2	1	2.507709386	-627.9896344	-1720.365747	1207.423694	0.219264227	0	0.007167349	0.003750947	0	0.006784243	0.002778745	0.178744116	0
TCGA-BQ-5887-11A	KIRP	1	0	26.5650807456179	26.5650807456179	0	0	771	0	771	C3	KIRP.C2b	0.372121895	0.55	0.27	NA	-1.4869	-0.141	0.6191	0.1245	-0.6008	0.4411	8	0	0.202222722	0.375556484	76	0.7259673	14	11	0.977237895	1.073605561	3	2.652587535	15	0.979519336	2.21954669	-494.6687895	-1121.659844	2826.397439	0	0.066808552	0	0	0	0.093590946	0.021272117	0.490588014	0
TCGA-BQ-5891-11A	KIRP	0.7852	0.2148	25.4101288678637	19.9520331870466	5.45809568081712	0	29	0	29	C4	KIRP.C2b	0.051091522	0.06	0	NA	-0.4601	-0.1025	-0.4559	-1.6039	-0.5139	-0.2945	5	17	0.381414236	0.469432906	148	0.947191796	13	2	NA	NA	NA	NA	0	NA	2.41542586	-567.5734269	-1009.824626	-1717.339751	0	0.010316597	0.018419519	0	0	0	0.012607608	0.456970007	0
TCGA-BQ-7049-01A	KIRP	1	0	29.3508526701895	29.3508526701895	0	1	1364	NA	NA	NA	NA	NA	NA	NA	NA	NA	NA	NA	NA	NA	NA	NA	NA	NA	NA	NA	NA	NA	NA	NA	NA	NA	NA	NA	NA	NA	NA	NA	NA	NA	NA	NA	NA	NA	NA	NA	NA	NA
TCGA-BQ-7050-01A	KIRP	0.9286	0.0714	27.2470310069033	25.3015929930104	1.9454380138929	0	1864	0	1864	C3	KIRP.C2a	0.234742101	0.68	0	NA	-1.8171	-0.2805	-0.3387	-0.4931	-0.3303	-0.5561	10	28	0.144050017	0.489770058	75	0.011082025	0	0	NA	NA	NA	2.163955657	9	0.984858662	2.152443036	-619.1040253	-1881.928413	3316.602568	0.048226599	0.003823299	0	0	0	0.164062412	0.029719964	0.365218551	0
TCGA-BQ-7051-11A	KIRP	1	0	25.2843157125393	25.2843157125393	0	0	1533	0	1533	C3	KIRP.C1	0.024871145	0.01	0.93	NA	-1.7848	-0.2805	-0.8643	-2.1724	-0.7651	-0.7554	37	96	0.884291412	1.974917487	41	0.190196891	0	0	0.635844826	0.881468097	4	0	1	NA	1.577119279	-1278.958308	-1633.492546	910.2508484	0.063430049	0	0.009491612	0	0	0	0.004022604	0.543196181	0
TCGA-BQ-7053-01A	KIRP	1	0	26.6335348394684	26.6335348394684	0	0	1516	0	1516	C3	KIRP.C2a	0.218998656	0.44	0.01	NA	-1.4201	-0.231	0.1909	0.2883	-0.2353	-0.1201	19	58	0.320221719	1.309997942	69	0.016003109	0	1	0.83808077	2.627797406	23	3.152706717	25	0.979443411	1.522021683	-1220.619788	-1343.08981	754.1772011	0	0.063929885	0	0	0	0.039202951	0.037018885	0.297121264	0
TCGA-BQ-7055-11A	KIRP	1	0	26.3684462040537	26.3684462040537	0	0	799	0	799	C3	KIRP.C2a	0.040753675	0.18	0.01	NA	-2.1306	-0.3555	-0.5652	-1.6656	-1.421	-0.4141	3	12	0.057736547	0.202077915	75	0.071233709	2	4	NA	0	1	NA	0	NA	0.749117566	-100.4218957	-1190.982053	4260.248867	0.015155348	0.00849579	0	0	0.004124117	0.042890696	0.001087379	0.32919387	0
TCGA-BQ-7056-01A	KIRP	1	0	25.9565835079457	25.9565835079457	0	0	612	NA	NA	NA	NA	NA	NA	NA	NA	NA	NA	NA	NA	NA	NA	NA	NA	NA	NA	NA	NA	NA	NA	NA	NA	NA	NA	NA	NA	NA	NA	NA	NA	NA	NA	NA	NA	NA	NA	NA	NA	NA
TCGA-BQ-7059-11A	KIRP	1	0	24.9676028935467	24.9676028935467	0	0	232	0	232	C3	KIRP.C1	0.46404497	NA	NA	NA	-1.8789	-0.3065	1.3695	0.6438	-0.1125	0.0945	28	49	0.67098225	1.633695912	63	0.126334087	6	0	NA	NA	NA	3.945577796	56	0.98018213	1.358300577	362.6995653	-1533.114473	1785.672801	0.01268663	0.010007114	0	0.004646143	0	0.092162921	0.003637689	0.592001058	0.016890142
TCGA-BQ-7061-01A	KIRP	0.9325	0.0675	26.8494913784681	25.0371507104215	1.8123406680466	0	218	0	218	C3	KIRP.C2b	0.145090872	0.21	0.01	NA	-0.9117	-0.239	0.1814	-0.4202	-0.356	-0.0476	36	2	0.49303624	2.001147092	81	0.125297847	4	0	NA	0	1	2.210253578	10	0.959900932	2.368725161	-686.5973281	-1250.77342	1374.577961	0	0.035601068	0	0.052877875	0	0.047597987	0.040821002	0.431657547	0
TCGA-BQ-7061-11A	KIRP	1	0	25.4249566323308	25.4249566323308	0	0	218	0	218	C3	KIRP.C2b	0.145090872	0.21	0.01	NA	-0.9117	-0.239	0.1814	-0.4202	-0.356	-0.0476	36	2	0.49303624	2.001147092	81	0.125297847	4	0	NA	0	1	2.210253578	10	0.959900932	2.368725161	-686.5973281	-1250.77342	1374.577961	0	0.035601068	0	0.052877875	0	0.047597987	0.040821002	0.431657547	0
TCGA-BQ-7062-01A	KIRP	1	0	26.3534965484041	26.3534965484041	0	0	116	0	116	C3	KIRP.C1	0.385419458	0.53	0.13	NA	-2.1908	-0.244	0.8384	0.9824	-0.3146	-0.1343	21	103	0.258022145	0.974750326	73	0.265722327	11	0	NA	NA	NA	3.863295502	51	0.982570404	1.899583181	253.6142995	-1841.329351	1050.577297	0.013621224	0	0	0	0	0.012697471	0.000516513	0.491850932	0.036772961
TCGA-DW-5560-01A	KIRP	1	0	20.5314060087552	20.5314060087552	0	0	1486	0	1486	C3	KIRP.C1	0.056368635	0	0.08	NA	-1.1711	-0.2915	-0.4675	-0.6509	-0.8131	-0.071	9	57	0.238312244	0.59578061	76	0.195623744	10	5	NA	NA	NA	0	1	NA	2.705762127	-1100.688711	-1927.476536	1437.366915	0.003714224	0	0.028268916	0	0	0	0	0.265735257	0
TCGA-DW-5561-01A	KIRP	1	0	26.465479397073	26.465479397073	0	0	414	0	414	C3	KIRP.C1	0.116314018	NA	NA	NA	-1.1229	-0.1655	0.0719	-0.2919	-0.294	-0.2527	10	6	0.265593433	0.944332207	99	0.947738432	12	0	NA	NA	NA	2.63905733	14	1	1.825498399	-1208.024878	-1759.22457	833.4204772	0.054229896	0	0	0	0	0.000801634	0.004920371	0.327207112	0
TCGA-DW-7839-01A	KIRP	1	0	26.6288993961231	26.6288993961231	0	0	419	0	419	C4	KIRP.C1	0.003709803	0.05	0	NA	-1.7944	-0.165	-2.2415	-2.084	-0.9595	-0.6177	31	173	0.116054535	1.218572613	65	0.027592686	2	0	NA	NA	NA	0.693147181	2	1	2.087535648	-602.6982739	-1492.154893	1508.4752	0	0	0.035002362	0	0	0.094184694	0	0.077400666	0
TCGA-DW-7840-01A	KIRP	1	0	25.2515137554487	25.2515137554487	0	0	114	0	114	C3	KIRP.C1	0.138566659	0.15	0	NA	-1.3695	-0.2695	0.1404	-0.3725	-0.5236	-0.1721	40	81	0.521943475	2.11677076	87	0.156283887	8	0	NA	NA	NA	1.972246979	8	0.948450312	2.082487521	-537.1818509	-1765.288755	1837.152606	0.07330425	0	0	0	0	0	0.000265013	0.368562984	0
TCGA-DW-7841-01A	KIRP	1	0	25.3895318904244	25.3895318904244	0	0	445	0	445	C3	KIRP.C1	0.344244152	0.39	0.02	NA	-1.3064	-0.161	0.9525	1.2403	0.1	-0.1535	23	99	0.347874568	1.130592345	77	0.150544307	8	3	NA	NA	NA	4.181123998	68	0.990903274	1.906163239	-340.1852643	-1743.617551	-57.96346807	0.013442985	0	0	0	0	0	0.023161774	0.269414621	0
TCGA-DW-7842-01A	KIRP	1	0	28.0992680952884	28.0992680952884	0	0	92	0	92	C3	KIRP.C1	0.018876938	0	0.01	NA	-1.6763	-0.344	-0.8353	-2.1702	-0.5734	-0.205	12	0	0.088254508	0.617781554	43	0.08185247	4	0	NA	NA	NA	0.693147181	2	1	2.209278717	469.4872398	-1395.269724	2234.508522	0.005823967	0	0.001224692	0	0	0	0	0.341380183	0
TCGA-DZ-6131-11A	KIRP	1	0	28.5327841291076	28.5327841291076	0	0	2429	0	2429	C4	KIRP.C2b	0.232332425	0.24	0.14	NA	-0.7603	-0.268	0.5764	-1.2403	-0.7368	-0.3094	10	1	0.320104314	0.582007844	225	0.345085185	2	11	NA	NA	NA	1.098612289	3	1	2.169820986	-1054.494114	-1150.155192	4638.609864	0.015061212	0.001198784	0	0.08549012	0.006079376	0.018787781	0.010795438	0.643599181	0
TCGA-DZ-6132-01A	KIRP	1	0	26.7793971925601	26.7793971925601	0	0	2460	0	2460	C3	KIRP.C1	0.499749151	0.59	0.06	NA	-1.2115	-0.2045	1.5723	0.8384	-0.1776	0.3522	39	140	0.563300743	3.112977791	61	0.15069463	6	0	0.712255068	1.826898179	13	3.860208476	50	0.986755055	2.209964738	-20.82563788	-1037.146241	-524.6012056	0	0.016658174	0	0.003094257	0	0.09520344	0.011306283	0.597427495	0.000640777
TCGA-DZ-6132-11A	KIRP	1	0	25.1708344021629	25.1708344021629	0	0	2460	0	2460	C3	KIRP.C1	0.499749151	0.59	0.06	NA	-1.2115	-0.2045	1.5723	0.8384	-0.1776	0.3522	39	140	0.563300743	3.112977791	61	0.15069463	6	0	0.712255068	1.826898179	13	3.860208476	50	0.986755055	2.209964738	-20.82563788	-1037.146241	-524.6012056	0	0.016658174	0	0.003094257	0	0.09520344	0.011306283	0.597427495	0.000640777
TCGA-DZ-6133-01A	KIRP	1	0	27.4437534383509	27.4437534383509	0	1	1557	0	1557	C3	KIRP.C1	0.026412085	0.06	0	NA	-1.6191	-0.3015	-0.9442	-1.9599	-0.5428	-0.4439	30	220	0.742273211	2.167437775	49	0.947718217	14	0	NA	NA	NA	1.329661349	4	0.959147917	2.174759779	-1299.052311	-1267.88981	1266.553696	0.049334995	0	0	0	0	0	0	0.463618657	0
TCGA-DZ-6133-11A	KIRP	1	0	25.4758520625869	25.4758520625869	0	1	1557	0	1557	C3	KIRP.C1	0.026412085	0.06	0	NA	-1.6191	-0.3015	-0.9442	-1.9599	-0.5428	-0.4439	30	220	0.742273211	2.167437775	49	0.947718217	14	0	NA	NA	NA	1.329661349	4	0.959147917	2.174759779	-1299.052311	-1267.88981	1266.553696	0.049334995	0	0	0	0	0	0	0.463618657	0
TCGA-DZ-6135-01A	KIRP	1	0	27.476183499418	27.476183499418	0	0	2269	0	2269	C3	KIRP.C1	0.175951059	0.15	0	NA	-1.5612	-0.3475	0.3553	0.828	-0.0387	-0.0814	7	66	0.319113473	0.696247577	32	0.030677102	0	2	0.964729255	4.781031346	142	3.044820482	22	0.985046478	1.659391798	198.5631921	-1631.565012	2326.449842	0.072375093	0	0	0.094828315	0	0	0.012778586	0.216166519	0
TCGA-EV-5901-01A	KIRP	1	0	27.3093063486831	27.3093063486831	0	0	1040	0	1040	C3	KIRP.C1	0.161658053	0.22	0.02	NA	-1.4007	-0.3375	0.4804	0.7177	-0.447	0.2516	17	75	0.236549989	0.916631209	62	0.117802194	5	1	0.971993734	3.535710955	38	3.823096663	47	0.992974052	1.84380832	-89.96723668	-1871.083557	3112.297729	0	0.066533294	0.013432376	0.020388812	0	0	0.002297805	0.282008292	0
TCGA-EV-5902-01A	KIRP	0.9135	0.0865	26.8475946497954	24.5252777125881	2.3223169372073	0	578	0	578	C3	KIRP.C1	0.006395425	0	0.15	NA	-1.506	-0.3	-1.4	-2.7544	-0.5295	-0.5331	24	41	0.439351379	2.021016344	109	0.183194596	8	0	NA	NA	NA	NA	0	NA	2.081137338	-478.5446301	-1893.715105	449.4159421	0.171097736	0	0.007525813	0	0	0.062048825	0	0.362770705	0
TCGA-F9-A4JJ-01A	KIRP	1	0	26.6835998266004	26.6835998266004	0	1	325	1	109	C3	KIRP.C2c - CIMP	0.258888702	0.26	0.07	NA	-0.2153	-0.01	-0.1511	0.8799	-0.6857	-0.1214	22	0	0.293390079	0.853498411	85	0.946426978	8	11	0.840870047	2.98958569	35	2.360609114	12	0.949978992	1.395556379	-1462.988001	-150.2810469	-454.4394139	0.001758768	0.031415713	0.003490909	0	0	0	0.062163747	0.090142255	0.047343944
TCGA-F9-A7Q0-01A	KIRP	1	0	28.0594058213176	28.0594058213176	0	0	398	0	398	C3	NA	0.136357067	0.13	0.22	NA	-1.6019	-0.1385	-0.2426	0.2826	-0.3784	-0.2958	7	NA	0.048629718	0.291778307	107	0.947729121	12	0	NA	0	1	2.540036304	13	0.990287117	2.334020167	-538.3038799	-2205.732297	-62.46687776	0	0.056545068	0.001570019	0	0	0	0.001414255	0.090374024	0
TCGA-G7-6793-01A	KIRP	1	0	26.7376577397915	26.7376577397915	0	1	336	1	336	C3	KIRP.C2c - CIMP	0.222659868	0.38	0.01	NA	-0.451	-0.158	0.0043	-0.9799	-0.6821	0.5182	18	6	0.235708764	0.736589888	262	0.338825183	7	17	NA	NA	NA	0	1	NA	1.640955434	-313.0342056	789.9235878	118.9119753	0.014533128	0.00532464	0	0	0	0	0.014556985	0.481196708	0
TCGA-G7-6797-01A	KIRP	1	0	26.3642127215472	26.3642127215472	0	0	765	0	765	C3	KIRP.C1	0.026166585	0.05	0	NA	-1.8057	-0.352	-0.6464	-1.6409	-0.8348	-0.3627	31	22	0.391208392	1.504647661	81	0.207119042	6	4	NA	NA	NA	1.098612289	3	1	1.953655184	-403.9304496	-1554.570519	-774.430427	0.041979226	0.002550768	0.00505704	0	0	0	0	0.261684881	0
TCGA-G7-7502-01A	KIRP	1	0	25.3127197615926	25.3127197615926	0	0	786	0	786	C3	KIRP.C1	0.334112344	0.44	0.01	NA	-1.4246	-0.168	0.8057	0.4988	-0.1316	-0.0259	30	113	0.587628447	1.498452539	71	0.575482059	13	2	NA	0	1	3.044820482	22	0.985046478	2.603675286	493.1684713	-1858.650758	-391.6277446	0.004284862	0	0	0	0	0.467326563	0.008311137	0.267391526	0.059004722
TCGA-G7-A4TM-01A	KIRP	0.7646	0.2354	22.5645313812135	17.2528406940758	5.31169068713765	0	768	0	768	C3	KIRP.C1	0.142766709	0.17	0	NA	-1.2535	-0.159	0.2021	0.3787	-0.409	-0.0246	15	2	0.301836532	0.653979153	57	0.155807142	6	0	NA	NA	NA	2.043191871	8	0.982567593	1.840457131	-327.5588534	-1694.971938	-473.6750312	0.030148287	0	0.002275688	0	0	0	0.000231181	0.296257244	0
TCGA-G7-A8LD-01A	KIRP	1	0	28.5122814734556	28.5122814734556	0	1	514	1	209	C3	NA	0.090967135	0.1	0.1	NA	0.1063	-0.037	-0.469	-0.9259	-0.6635	-0.3183	18	73	0.242826186	0.947022125	216	0.910712456	8	42	NA	NA	NA	0	1	NA	2.663830159	-1224.883203	-672.5909042	1623.563003	0.062744394	0	0	0.008209741	0	0.074788891	0.046379563	0.267036463	0
TCGA-G7-A8LE-01A	KIRP	1	0	29.430828960822	29.430828960822	0	0	2453	1	1447	C3	NA	0.078568246	0.18	0.04	NA	-1.9233	-0.3365	-0.3259	-0.842	-0.4306	0.0927	NA	NA	0.480892772	1.538856869	57	0.081860189	4	0	NA	NA	NA	2.302585093	10	1	2.284034591	1026.298256	-1546.049939	2570.718533	0.02139382	0	0	0	0	0	0.002734551	0.311334613	0.151537818
TCGA-GL-6846-01A	KIRP	1	0	27.6170377735342	27.6170377735342	0	0	5925	0	5925	C3	KIRP.C1	0.040531817	0.11	0	NA	-0.8461	-0.2175	-0.4398	-0.8884	-0.384	-0.0364	30	148	0.587503386	1.64500948	60	0.546589681	10	4	NA	NA	NA	1.906154747	7	0.979569765	2.02032019	-646.493303	-1167.222206	42.25926795	0	0.042553315	0	0	0	0	0.047689379	0.371128966	0
TCGA-GL-7966-01A	KIRP	1	0	27.1771704519069	27.1771704519069	0	0	112	0	112	C3	KIRP.C2c - CIMP	0.088558529	0.22	0.26	NA	0.0877	-0.0695	-0.4502	-0.9699	-1.0288	0.0725	10	12	0.390693078	0.631119587	129	0.912180875	12	9	NA	NA	NA	0.693147181	2	1	2.050080387	-631.1161149	411.4062722	-438.4343138	0	0.034585137	0.009508281	0	0	0.014646753	0.014330444	0.09554271	0
TCGA-GL-7966-11A	KIRP	1	0	27.7200368114166	27.7200368114166	0	0	112	0	112	C3	KIRP.C2c - CIMP	0.088558529	0.22	0.26	NA	0.0877	-0.0695	-0.4502	-0.9699	-1.0288	0.0725	10	12	0.390693078	0.631119587	129	0.912180875	12	9	NA	NA	NA	0.693147181	2	1	2.050080387	-631.1161149	411.4062722	-438.4343138	0	0.034585137	0.009508281	0	0	0.014646753	0.014330444	0.09554271	0
TCGA-GL-A59R-01A	KIRP	1	0	27.2485676404274	27.2485676404274	0	0	378	0	378	C4	KIRP.C1	0.120676904	0	0.07	NA	-1.6694	-0.226	-0.2378	-1.9692	-0.6026	-0.3034	32	136	0.678747098	2.14484083	63	0.161037077	6	0	NA	NA	NA	NA	0	NA	2.159915292	-182.6329131	-1915.563992	1095.571261	0.040521942	0	0	0	0	0	0	0.328864189	0
TCGA-GL-A9DD-01A	KIRP	1	0	26.9581428242839	26.9581428242839	0	0	341	0	341	C3	NA	0.490496669	0.63	0.1	NA	-1.734	-0.2415	1.0998	0.2782	-0.2734	0.0272	30	107	0.633852095	2.023450919	47	0.225301125	10	0	NA	NA	NA	2.67011989	15	0.985993498	2.289802115	-727.6799003	-2007.702655	351.7502823	0.001470471	0	0	0	0	0.195694743	0.004357348	0.510478275	0
TCGA-GL-A9DE-01A	KIRP	1	0	28.571346128231	28.571346128231	0	0	496	0	496	C4	NA	0.104873004	0.12	0.01	NA	-1.5638	-0.276	0.0329	-1.0299	-0.5994	-0.8545	40	188	0.873652518	2.062790668	161	0.007113601	0	0	NA	NA	NA	1.609437912	5	1	2.329741018	-1358.430895	-1508.85732	2631.012811	0.0826193	0	0	0	0	0.065683795	0.018254376	0.546677122	0
TCGA-GL-A9DE-11A	KIRP	1	0	26.3178343673873	26.3178343673873	0	0	496	0	496	C4	NA	0.104873004	0.12	0.01	NA	-1.5638	-0.276	0.0329	-1.0299	-0.5994	-0.8545	40	188	0.873652518	2.062790668	161	0.007113601	0	0	NA	NA	NA	1.609437912	5	1	2.329741018	-1358.430895	-1508.85732	2631.012811	0.0826193	0	0	0	0	0.065683795	0.018254376	0.546677122	0
TCGA-HE-7129-01A	KIRP	1	0	26.9395666305511	26.9395666305511	0	0	2492	1	2399	C3	KIRP.C1	0.010207842	0.02	0.96	NA	-1.7711	-0.2535	-1.0071	-2.0446	-0.9849	-0.2818	15	4	0.506568721	0.953541123	74	0.322446287	3	6	NA	NA	NA	0	1	NA	1.946072189	-853.9982401	-1846.419268	1435.899587	0.018196314	0	0.005610605	0	0	0.013199332	0	0.260655631	0
TCGA-HE-A5NI-01A	KIRP	1	0	31.3703368751628	31.3703368751628	0	0	360	0	360	C3	KIRP.C1	0.179173964	0	0.2	NA	-1.6659	-0.43	0.1093	-0.4871	-0.7665	-0.2875	31	148	0.881667761	2.507242694	67	0.947733812	14	0	NA	NA	NA	1.098612289	3	1	2.277447073	-1309.860894	-2002.073651	1323.066858	0.059776782	0	0.005536428	5.98e-05	0	0	0	0.370457748	0
TCGA-HE-A5NL-01A	KIRP	1	0	29.0523509760341	29.0523509760341	0	0	767	0	767	C3	KIRP.C1	0.34365185	0.34	0	NA	-1.7598	-0.284	0.7142	0.2119	-0.2713	-0.3392	35	34	0.644654578	1.719078875	41	0.245437062	10	0	NA	NA	NA	2.106577333	9	0.958744661	1.759456759	-857.853525	-2177.593763	1247.765906	0.045375433	0	0	0	0	0	0.002068721	0.509574458	0
TCGA-IA-A40Y-01A	KIRP	1	0	24.6237091466115	24.6237091466115	0	0	62	0	62	C4	KIRP.C2b	0.165072608	0.22	0.25	NA	-0.187	0.068	-0.4131	-1.3854	-0.781	0.051	NA	NA	0.548457209	1.755063069	99	0.77440547	25	23	NA	NA	NA	0	1	NA	2.020696987	-1286.643226	-1140.188261	162.5037106	0.057040658	0	0.011029942	0	0	0.113067345	0.026152746	0.236012303	0
TCGA-IA-A83W-01A	KIRP	1	0	27.1164799299357	27.1164799299357	0	1	2043	1	1408	C3	NA	0.225357657	0.29	0.01	NA	-1.3535	-0.18	0.6699	0.7567	0.0027	-3e-04	23	22	0.389810904	1.611218404	118	0.079820208	3	6	0.388882316	0.539105362	4	2.043191871	8	0.982567593	2.064793874	-349.9910634	-1606.273144	2658.695073	0.024177904	0.001299708	0.0009099	0	0	0	0	0.397271601	0
TCGA-IZ-8196-01A	KIRP	1	0	28.9011407614659	28.9011407614659	0	0	649	0	649	C3	KIRP.C1	0.031326585	0.11	0	NA	-1.5931	-0.359	-0.6454	-2.1987	-0.9923	-0.0369	40	44	0.754634114	2.118780396	43	0.084285888	4	0	NA	NA	NA	0	1	NA	2.169593073	-250.7977043	-1014.937782	1970.469697	0	0.000440063	0.009436573	0.006489238	0	0	0	0.216919726	0
TCGA-MH-A856-01A	KIRP	1	0	28.9341448262685	28.9341448262685	0	0	947	0	947	C3	NA	0.204333694	0.21	0	NA	-0.8967	-0.1505	0.2826	-0.2514	-0.3804	0.0268	26	33	0.405785363	1.420248771	79	0.048100818	0	2	NA	NA	NA	0.693147181	2	1	1.962044832	137.4977345	-1331.176019	819.290203	0.024347166	0	0.005714334	0.021655954	0	0.009958657	0	0.241525911	0
TCGA-O9-A75Z-01A	KIRP	1	0	27.7685790774932	27.7685790774932	0	0	471	0	471	C3	NA	0.142337075	0.22	0.01	NA	-1.6927	-0.2615	0.164	-0.6779	-0.4161	-0.1194	8	0	0.150297235	0.400792628	43	0.082027127	4	0	NA	NA	NA	2.403640411	12	0.96729606	1.96077236	-240.6580085	-1602.312071	2082.131303	0.013773199	0	0.010458482	0	0	0	0.002397282	0.245352106	0
TCGA-P4-A5E7-01A	KIRP	1	0	25.8819933501721	25.8819933501721	0	0	2649	0	2649	C3	KIRP.C1	0.222101845	0.29	0	NA	-1.5518	-0.1335	0.1777	-0.5876	-0.6716	0.0117	39	171	0.701274453	2.238683831	43	0.837926818	8	0	NA	NA	NA	2.163955657	9	0.984858662	1.793309532	226.1787326	-1827.652054	342.2529071	0.028097907	0	0.000942326	0	0	0	0.007800384	0.379981807	0.192996709
TCGA-PJ-A5Z8-01A	KIRP	0.7852	0.2148	26.5150252279539	20.8195978089894	5.69542741896449	0	600	0	600	C3	KIRP.C2a	0.491092105	0.55	0	NA	-1.413	-0.1795	1.0829	0.9054	-0.2935	0.1517	30	52	0.420844369	1.63077193	37	0.196102514	4	3	NA	NA	NA	2.865235252	19	0.973100571	2.221726921	-482.1449277	-1111.229099	-1105.956621	0.034183291	0	0	0	0	0.014071486	0.030183201	0.475705185	0
TCGA-SX-A71R-01A	KIRP	1	0	26.2510070823464	26.2510070823464	0	0	1457	0	1457	C3	NA	0.037924988	0.12	0	NA	-1.7274	-0.3455	-0.581	-1.0702	-0.6758	-0.5531	17	40	0.323888802	0.946751884	59	0.170696229	8	3	NA	NA	NA	NA	0	NA	2.241712605	-1368.281858	-2208.556336	577.9209178	0.010918133	0.018586794	0.003672349	0	0	0.126410373	0	0.146654881	0
TCGA-SX-A71S-01A	KIRP	1	0	29.2188628877279	29.2188628877279	0	0	1504	0	1504	C3	NA	0.03711367	0.13	0	NA	-2.0293	-0.317	-0.1907	-1.243	-0.4403	-0.2399	50	72	0.983939434	2.775213789	59	0.082269871	4	0	NA	0	1	1.386294361	4	1	2.045844556	-502.1269305	-1910.394369	2205.077949	0.079834204	0	0.000509144	0.000469508	0	0	0	0.47384688	0.015304662
TCGA-SX-A71U-01A	KIRP	1	0	26.4363363684236	26.4363363684236	0	0	1357	0	1357	C3	NA	0.234242306	0.35	0.08	NA	-1.4615	-0.1465	0.2344	-0.4861	0.1721	-0.2855	32	221	0.742081283	2.02153177	51	0.298347311	10	0	NA	NA	NA	2.197224577	9	1	2.43877511	-605.6908955	-1790.896138	-524.8894164	0.024497891	0	0.000544511	0	0	0.044183336	0.007536507	0.420447941	0
TCGA-SX-A71V-01A	KIRP	1	0	25.4610398360799	25.4610398360799	0	0	876	0	876	C4	NA	0.232377027	0.28	0.01	NA	-1.6384	-0.113	0.334	-0.8096	-0.4668	-0.5668	31	82	0.660278439	2.488741808	66	0.947816884	14	3	NA	NA	NA	1.098612289	3	1	2.253714267	-1230.746785	-2159.346102	1235.926423	0.019777593	0	0	0	0	0	0	0.743696609	0
TCGA-SX-A71W-01A	KIRP	1	0	25.0209543237429	25.0209543237429	0	0	1076	0	1076	C3	NA	0.119715277	NA	NA	NA	-1.5205	-0.1235	-0.2783	-0.6811	-0.3481	-0.2284	14	109	0.23165434	0.797920506	NA	NA	NA	NA	NA	NA	NA	1.945910149	7	1	2.108947179	-919.9942706	-1885.383644	361.3207553	0.023307441	0	0	0	0	0	0.012044366	0.3977897	0
TCGA-SX-A7SO-01A	KIRP	1	0	26.4469307127831	26.4469307127831	0	0	1257	0	1257	C5	NA	0.094455967	0.11	0	NA	-1.8766	-0.289	-0.4525	-1.6304	-0.942	-0.7625	26	70	0.304272403	1.014241343	56	0.04291897	3	1	NA	NA	NA	0	1	NA	2.276572589	-1074.17107	-2837.234093	3598.652804	0.024055389	0	0	0	0.005288763	0	0.00120688	0.454427244	0.222142658
TCGA-SX-A7SQ-01A	KIRP	1	0	29.8066717108464	29.8066717108464	0	0	1266	0	1266	C3	NA	0.050635367	0.14	0.13	NA	-1.1849	-0.132	-0.4833	-1.2722	-0.6155	-0.1044	35	276	0.909636038	1.603831962	51	0.864376906	14	0	NA	NA	NA	0.693147181	2	1	1.643352606	-963.4559292	-1773.398173	1173.867338	0.020561245	0	0.012631835	0	0	0.030077785	0.003875756	0.432911001	0
TCGA-SX-A7SR-01A	KIRP	1	0	26.1748432634843	26.1748432634843	0	0	805	0	805	C3	NA	0.25392876	0.29	0	NA	-2.2404	-0.3305	0.3533	-0.72	-0.5492	-0.563	28	109	0.435522587	1.814677445	93	0.862296696	12	2	NA	NA	NA	1.560710409	5	0.9697239	2.102054976	-429.1887076	-2396.823132	-1397.342627	0.017453494	0	0	0	0	0.019128357	0.005811817	0.462577973	0
TCGA-SX-A7SU-01A	KIRP	1	0	26.0286552241631	26.0286552241631	0	0	1331	0	1331	C3	NA	0.072966003	0.05	0.09	NA	-1.8258	-0.265	0.0705	-0.5156	-0.6552	-0.1434	14	5	0.1928535	0.988374188	49	0.081868111	4	0	NA	NA	NA	0.636514168	2	0.918295834	2.006715974	-232.0542643	-1590.249656	-771.0054707	0.066653833	0	0.008793134	0	0	0	0	0.50956944	0
TCGA-UN-AAZ9-01A	KIRP	0.8408	0.1592	26.2259184648064	22.0507522452092	4.17516621959718	0	548	0	548	C4	NA	0.079209784	0.09	0.03	NA	-1.6965	-0.1285	-0.5649	-1.1021	-0.0747	-0.3123	11	8	0.096215114	0.505129348	98	0.947698215	10	1	NA	NA	NA	2.302585093	10	1	1.660869531	-987.1893282	-1520.863713	689.8687021	0	0.050250527	0.00412659	0	0	0	0.022168739	0.17978253	0
TCGA-UZ-A9PJ-01A	KIRP	1	0	30.1894381706768	30.1894381706768	0	1	797	0	797	C3	NA	0.026472495	0.06	0.01	NA	-1.7412	-0.311	-0.8159	-2.06	-0.4609	-0.2524	23	2	0.468592085	1.159148842	65	0.081880622	4	1	NA	NA	NA	1.098612289	3	1	1.924449287	208.5652362	-1738.547243	1311.07885	0.055106699	0	0.024946854	0	0	0	0	0.33370163	0.240612481
TCGA-UZ-A9PL-01A	KIRP	1	0	26.8651652711919	26.8651652711919	0	0	3152	0	3152	C3	NA	0.03349356	0.14	0.02	NA	-1.3668	-0.373	-1.3106	-1.9866	-0.5043	-0.4911	30	166	0.463551472	1.488244201	63	0.13856646	6	0	NA	NA	NA	1.039720771	3	0.94639463	2.146989108	-1011.233318	-1515.043858	2440.47848	0.051338293	0	0	0	0	0.023642999	0.01062702	0.338644353	0
TCGA-UZ-A9PN-01A	KIRP	1	0	29.010872101265	29.010872101265	0	1	1136	1	679	C3	NA	0.239803323	0.48	0	NA	-0.6915	-0.1265	0.2207	0.7822	-0.3964	0.4135	30	50	0.338964584	1.259011313	81	0.168948452	5	7	NA	0	1	3.515739651	34	0.996988149	2.184824044	-477.0337566	-476.2498373	-239.6120079	0	0.046130289	0	0.032419212	0	0	0.037244369	0.241287505	0
TCGA-UZ-A9PP-01A	KIRP	1	0	27.6541661437408	27.6541661437408	0	0	3010	0	3010	C3	NA	0.095993932	0.16	0.02	NA	-1.4285	-0.1985	-0.4572	-0.8596	-0.3526	-0.0672	25	29	0.3579284	1.764075688	57	0.206165003	8	0	NA	NA	NA	1.609437912	5	1	1.847770614	279.4716624	-1393.028838	1302.598317	0.028004927	0	0	0	0	0.05978308	0.004634062	0.338190969	0
TCGA-UZ-A9PQ-01A	KIRP	1	0	28.3617650511531	28.3617650511531	0	1	2624	1	2148	C3	NA	0.043597206	NA	NA	NA	-0.8177	-0.1695	-1.0955	-2.1467	-0.8282	-0.397	NA	NA	0	0	180	0.946220495	NA	NA	NA	NA	NA	NA	0	NA	2.040721893	-1136.358272	-1407.793034	2811.828112	0.094829432	0	0	0	0	0.065770152	0.004144525	0.232940331	0
TCGA-UZ-A9PR-01A	KIRP	1	0	27.7314995407347	27.7314995407347	0	0	2627	1	2494	C4	NA	0.060680232	0.11	0.01	NA	-1.6155	-0.297	-0.1638	-2.0403	-0.4567	-0.3677	47	180	0.657013724	2.287381112	57	0.081878273	4	0	NA	NA	NA	NA	0	NA	1.730844683	-466.7563833	-1583.376018	1061.48764	0.009453434	0	0.003976281	0	0	0	0	0.323148765	0
TCGA-UZ-A9PS-01A	KIRP	1	0	26.6580742154583	26.6580742154583	0	0	2167	1	55	C3	NA	0.243501101	0.17	0	NA	-1.0883	-0.108	-0.6507	-1.5446	-0.6711	-0.2611	62	NA	0.568098197	1.522986655	79	0.157563625	7	6	NA	NA	NA	1.098612289	3	1	1.739459262	-1051.663197	-1595.279732	1237.661357	0.047111386	0	0.007397139	0	0	0	0.000529597	0.340060369	0
TCGA-UZ-A9PU-01A	KIRP	1	0	27.8691839183164	27.8691839183164	0	1	933	0	933	C3	NA	0.124256763	0.16	0.03	NA	-1.8724	-0.255	-0.0642	-1.2932	-0.3666	-0.4181	19	129	0.24916439	1.345487705	58	0.17974234	7	1	NA	NA	NA	0.693147181	2	1	2.169073587	-722.7145377	-1881.562253	675.0192565	0.014621787	0	0.003501556	0	0	0	0	0.417641557	0
TCGA-UZ-A9PV-01A	KIRP	1	0	28.746566987189	28.746566987189	0	0	1444	0	1444	C3	NA	0.008723867	0.09	0.01	NA	-1.3586	-0.2185	-1.1917	-2.2195	-0.8299	-0.5412	21	32	0.299946834	1.249778477	93	0.892842009	10	0	NA	NA	NA	0.636514168	2	0.918295834	1.939863908	-1390.877861	-2210.659031	-963.4222641	0.034170894	0	0.016757288	0	0	0	0.01444021	0.373565053	0
TCGA-UZ-A9PX-01A	KIRP	1	0	27.1221060910167	27.1221060910167	0	0	1981	1	308	C3	NA	0.080456481	0.23	0.04	NA	-1.9984	-0.211	0.1886	-0.6968	-0.4839	-0.4442	33	23	0.695831085	2.186897695	61	0.799278423	8	0	NA	NA	NA	1.609437912	5	1	1.95514978	-1266.079649	-2236.196321	-709.6621833	0.051375021	0	0	0	0	0.085455245	0.002847244	0.368867306	0
TCGA-UZ-A9PZ-01A	KIRP	1	0	27.5406834586859	27.5406834586859	0	0	657	0	657	C3	NA	0.128189816	0.25	0.09	NA	-1.8289	-0.234	-0.4683	-1.2317	-0.6333	-0.3562	18	26	0.393139934	0.933707344	43	0.532514183	10	0	NA	NA	NA	1.098612289	3	1	2.32520327	-1068.257441	-2172.12739	-321.9208087	0.020284446	0	0.005997322	0	0	0	0.001896591	0.258322999	0
TCGA-UZ-A9Q1-01A	KIRP	1	0	28.8576242627073	28.8576242627073	0	0	1562	0	1562	C3	NA	0.120667436	0.16	0	NA	-1.5505	-0.31	-0.5056	-1.3239	-0.5051	-0.8271	29	21	0.821365038	1.47362551	35	0.367396276	8	0	NA	NA	NA	1.098612289	3	1	1.925379829	-841.4467697	-1703.53852	1786.62141	0	0.010474968	0.000879993	0	0	0	0.008917867	0.604511308	0
TCGA-V9-A7HT-01A	KIRP	1	0	23.6822615310625	23.6822615310625	0	0	965	0	965	C4	NA	0.494686572	0.57	0.05	NA	-1.8661	-0.1415	1.0916	0.1819	-0.4195	-0.1406	27	100	0.439585252	1.758341007	70	0.841881484	21	3	NA	NA	NA	2.63905733	14	1	2.57874234	-1041.663993	-2253.205162	-17.06185245	0.029420074	0.005311908	0	0	0	0.125293446	0.001693035	0.624924371	0
TCGA-Y8-A894-01A	KIRP	1	0	30.9719391559249	30.9719391559249	0	0	567	0	567	C3	NA	0.005040629	0.01	0	NA	-1.7765	-0.265	-1.7648	-2.3872	-0.7485	-0.4223	25	56	0.506692234	1.688974114	74	0.022080608	0	5	NA	NA	NA	0	1	NA	1.78516458	-288.7488614	-1536.683194	945.9898446	0.040507898	0	0.012653199	0	0	0	0	0.276491946	0
TCGA-Y8-A895-01A	KIRP	1	0	28.4773492349562	28.4773492349562	0	0	484	0	484	C3	NA	0.176674069	0.19	0.01	NA	-1.6285	-0.264	-0.2732	-1.0826	-0.7161	-0.5903	33	62	0.62636104	2.047718786	57	0.272767492	10	0	NA	NA	NA	1.791759469	6	1	1.980443546	-1153.698998	-2098.324561	139.4259988	0.03237592	0	0.007150989	0	0	0.03003328	0.001642287	0.162215171	0
TCGA-Y8-A896-01A	KIRP	1	0	25.1655943077409	25.1655943077409	0	0	567	0	567	C3	NA	0.426040159	0.42	0.03	NA	-0.9907	-0.1965	1.123	0.8928	0.0977	-0.1036	48	406	0.610745207	2.100963512	59	0.217594403	6	0	NA	NA	NA	3.404927888	32	0.982454516	2.351336197	709.9328254	-1296.063828	-570.0890966	0.027922766	0	0	0	0	0	0.020400424	0.3200227	0
TCGA-Y8-A897-01A	KIRP	1	0	28.2304865811875	28.2304865811875	0	0	549	1	450	C3	NA	0.295407416	0.3	0	NA	-1.6412	-0.1605	0.5423	-0.0079	-0.1402	-0.2928	34	128	0.366602682	1.39309019	73	0.063514355	2	0	NA	NA	NA	2.479122437	13	0.966538551	3.008657733	-532.360488	-1762.805786	-893.4538507	0.007285632	0.006549244	0.004606822	0	0	0	0.004238146	0.415567408	0
TCGA-Y8-A8RY-01A	KIRP	1	0	25.9914036752724	25.9914036752724	0	0	769	0	769	C3	NA	0.191941941	0.26	0.01	NA	-1.5909	-0.3	0.5907	-0.1218	-0.3597	-0.3162	21	165	0.489215657	1.345343056	51	0.127828549	6	2	NA	NA	NA	1.839296748	8	0.884514766	1.978083307	-1053.454044	-1775.713079	711.5139687	0.006824983	0	0	0	0	0	8.53e-05	0.498233457	0
TCGA-Y8-A8RY-11A	KIRP	1	0	27.742253660588	27.742253660588	0	0	769	0	769	C3	NA	0.191941941	0.26	0.01	NA	-1.5909	-0.3	0.5907	-0.1218	-0.3597	-0.3162	21	165	0.489215657	1.345343056	51	0.127828549	6	2	NA	NA	NA	1.839296748	8	0.884514766	1.978083307	-1053.454044	-1775.713079	711.5139687	0.006824983	0	0	0	0	0	8.53e-05	0.498233457	0
TCGA-Y8-A8S0-01A	KIRP	1	0	25.9234761213056	25.9234761213056	0	0	183	0	183	C3	NA	0.041856566	0.05	0.05	NA	-1.9903	-0.3225	-0.3319	-1.5745	-0.4582	-0.5373	15	NA	0.242202819	0.750828739	57	0.175972532	8	0	NA	0	1	1.098612289	3	1	1.927328358	-257.8947365	-2122.172275	-1681.188793	0.031450672	0	0.005488396	0	0	0	0.005939864	0.227813261	0
TCGA-DB-A75L-01A	LGG	0.8504	0.1496	20.4383201666691	17.3807474697354	3.0575726969337	0	342	0	342	C5	GBM_LGG.G-CIMP-high	0.095702255	0.29	0.04	NA	-0.7449	-0.2	-0.2004	-2.6561	-1.0908	-0.9069	20	2	0.30564604	0.978067329	91	0.125209937	4	17	NA	NA	NA	NA	0	NA	3.674877248	-221.7465387	-12.28511813	-4626.634356	0.0400828	0	0	0	0	0	0	0.546768639	0
TCGA-DH-A7UU-01A	LGG	1	0	25.1366321840602	25.1366321840602	0	0	417	0	417	C5	GBM_LGG.G-CIMP-high	0.077064844	0.23	0.05	NA	-0.1491	-0.1775	-0.3019	-2.6022	-1.3423	-0.9832	20	0	0.359072605	1.226831401	88	0.116967168	3	14	NA	NA	NA	NA	0	NA	3.221534164	-402.7886599	36.28476799	-4404.948006	0	0.00284691	0.010264335	0	0.001036058	0	0	0.470966409	0.109860317
TCGA-DU-5847-01A	LGG	0.619	0.381	23.5451116118325	14.5744240877243	8.97068752410817	0	548	0	548	C4	GBM_LGG.Mesenchymal-like	0.122215965	0.24	0	NA	-0.0629	-0.0295	0.652	-0.658	0.3411	-0.4381	15	0	0.306273948	1.041331424	95	0.93007767	4	11	NA	NA	NA	2.341994252	11	0.976687464	3.045520414	-412.2825884	-65.83985429	-2336.174624	0.086397408	0	0	0	0	0	0.010038527	0.325738435	0.048562641
TCGA-DU-5852-01A	LGG	1	0	25.4872098767378	25.4872098767378	0	1	205	1	24	C4	GBM_LGG.Mesenchymal-like	0.13806314	0.19	0.03	NA	0.0648	-0.0625	0.5073	-1.5676	-0.4635	-0.1577	29	0	0.707308577	1.752895168	130	0.244986005	4	7	NA	NA	NA	0.693147181	2	1	3.02621593	74.44480044	338.2894116	-3295.65978	0.002461803	0.001900754	0	0	0	0	0	0.513177071	0
TCGA-DU-5854-01A	LGG	1	0	24.9056291993022	24.9056291993022	0	0	257	1	202	C4	GBM_LGG.Mesenchymal-like	0.170130039	0.48	0	NA	-0.5188	-0.3365	0.5349	-1.2599	-0.2925	-0.236	14	12	0.303617306	1.184107492	118	0.165181725	7	6	NA	NA	NA	1.747868097	6	0.975503759	3.16893291	43.41938928	-1138.347848	-2294.074012	0	0.008268848	0.005069284	0	0	0	0	0.554090373	0
TCGA-DU-5855-01A	LGG	1	0	22.631083946249	22.631083946249	0	0	207	0	207	C5	GBM_LGG.G-CIMP-high	0.177287341	0.44	0.07	NA	-1.5379	-0.2405	0.3224	-2.2647	-0.9261	-0.8316	27	0	0.580500972	1.161001945	117	0.101952584	1	17	NA	NA	NA	NA	0	NA	3.184546511	498.0641681	-964.4147759	-3210.388695	0.005724257	0	0.007493304	0	0.003108658	0	0	0.548991829	0.144802296
TCGA-DU-6392-01A	LGG	1	0	21.1494292714234	21.1494292714234	0	0	6423	1	950	C4	GBM_LGG.PA-like	0.131003405	0.17	0.1	NA	0.0745	-0.0785	0.1536	-1.3751	-0.8091	-0.2265	5122	843	110.7029232	321.7246775	85	0.146773125	2	3	NA	NA	NA	1.098612289	3	1	3.610708343	534.702682	707.9441917	-2472.192428	0	0.035850747	0	0	0	0	0.002513298	0.654329215	0.039498992
TCGA-DU-6393-01A	LGG	1	0	22.8263747669037	22.8263747669037	0	1	1585	0	1585	C5	GBM_LGG.Codel	0.017712254	0.04	0.07	NA	-0.0929	-0.3325	-1.1588	-2.907	-1.0599	-1.0803	17	79	0.277188615	0.708370905	59	0.241588242	6	7	NA	NA	NA	NA	0	NA	3.554074371	-365.3769111	-150.7763943	-5278.111752	0	0.018500782	0.01774527	0	0	0	0	0.441690226	0
TCGA-DU-6394-01A	LGG	1	0	24.1644311244617	24.1644311244617	0	1	682	1	353	C4	GBM_LGG.Codel	0.03453883	0.02	0.01	NA	-1.4672	-0.2195	-0.8077	-3.1076	-0.7243	-0.7942	11	247	0.392436683	0.63393618	103	0.092835567	2	7	NA	NA	NA	NA	0	NA	2.941623168	106.5933904	-493.9555356	-3299.747223	0	0.008442107	0	0.008328054	0	0.063764358	0.015160945	0.321911174	0
TCGA-DU-6400-01A	LGG	1	0	22.0610951050552	22.0610951050552	0	1	37	1	37	C5	GBM_LGG.Codel	0.027461888	0.08	0.19	NA	-1.96	-0.343	-0.7611	-2.0928	-0.7854	-1.0805	19	2	0.337570985	1.258219125	62	0.628362441	2	4	NA	NA	NA	1.386294361	4	1	3.792956891	203.3337876	-169.3359945	-4124.13947	0.050711649	0	0	0	0	0	0.017417908	0.552265264	0.047425155
TCGA-DU-6402-01A	LGG	1	0	24.7549762244282	24.7549762244282	0	1	214	1	103	C4	GBM_LGG.Classic-like	0.36536135	0.36	0.01	NA	-0.1939	0.004	0.5978	-0.6913	-0.6692	0.1838	19	3	0.369423745	1.262197795	152	0.157732603	5	13	NA	NA	NA	2.63905733	14	1	2.748056214	503.855784	-414.5736928	-3088.514219	0.004894936	0	0	0	0	0	0.023560429	0.559425851	0
TCGA-DU-6403-01A	LGG	1	0	25.0112021704305	25.0112021704305	0	1	354	1	354	C4	GBM_LGG.Classic-like	0.104100782	0.29	0	NA	0.6506	-0.097	0.3981	-1.9073	0.0591	-0.5856	31	107	0.336508845	1.560177372	103	0.122333946	4	11	NA	NA	NA	NA	0	NA	4.562724394	209.02097	840.3245122	-3568.759198	0.002225404	0	0	0	0	0	0.032087604	0.578687811	0.017853756
TCGA-DU-6404-01A	LGG	1	0	24.2968834573622	24.2968834573622	0	1	4068	1	1154	C3	GBM_LGG.PA-like	0.034943742	0.71	0.01	NA	-0.4163	-0.23	-0.2862	-1.7828	-0.583	-0.0769	7	NA	0.045582743	0.167136726	54	0.109500098	2	1	NA	NA	NA	1.098612289	3	1	3.722885901	-313.6673172	-605.3681717	-2380.44759	0	0	0	0.000228583	0.007991252	0.211049917	0.027219181	0.20583825	0.058993989
TCGA-DU-6405-01A	LGG	1	0	25.4107532985318	25.4107532985318	0	1	605	1	486	C4	GBM_LGG.Classic-like	0.062348134	0.13	0	NA	0.0053	-0.213	0.0064	-2.3233	0.0655	-0.4244	26	19	0.394654005	1.396468017	115	0.138420825	4	6	NA	NA	NA	1.386294361	4	1	2.557763935	-64.72467697	282.6746488	-3210.485465	0	0.014689441	0	0	0.003868133	0	0.017483812	0.569933013	0.029964967
TCGA-DU-6410-01A	LGG	1	0	25.3751020499933	25.3751020499933	0	0	242	0	242	C4	GBM_LGG.Codel	0.008197227	0.04	0	NA	-0.4743	-0.315	-1.8304	-3.4529	-2.2233	-1.1838	13	0	0.346731341	0.982405465	69	0.180658172	6	8	NA	NA	NA	NA	0	NA	3.338118799	-487.2884041	833.3424436	-3051.251972	0.027398252	0	0.015906418	0	0	0	0	0.539514261	0
TCGA-DU-7012-01A	LGG	1	0	23.2866939882834	23.2866939882834	0	1	199	1	199	C3	GBM_LGG.Mesenchymal-like	0.397846304	0.47	0	NA	-0.799	-0.286	1.1782	0.3105	0.65	-0.0866	28	21	0.713332248	1.367220142	87	0.199718353	6	11	NA	NA	NA	2.809783478	19	0.954267858	3.612911181	27.36492328	-540.3702677	-1492.3205	0.022747664	0.010238734	0	0	0	0	0.077564375	0.51469008	0
TCGA-DU-7290-01A	LGG	1	0	25.3722049464706	25.3722049464706	0	1	315	1	315	C5	GBM_LGG.Mesenchymal-like	0.232516918	NA	NA	NA	-0.579	-0.249	0.8626	-1.0982	0.1599	-0.5734	19	0	0.209257767	0.926712968	97	0.200639336	4	1	NA	NA	NA	2.079441542	8	1	4.022520705	-143.1082077	-381.2419971	-478.767376	0.015248111	0	0.007910625	0	0.034590443	0	0	0.504457881	0.069137062
TCGA-DU-7302-01A	LGG	1	0	23.5682474652203	23.5682474652203	0	0	1834	1	1374	C5	GBM_LGG.Codel	0.03875296	0.12	0.04	NA	-1.2492	-0.4375	-0.8241	-2.949	-0.994	-1.1286	11	29	0.392877921	1.057748249	75	0.856883781	3	12	NA	NA	NA	0	1	NA	3.429754463	401.7372961	357.7129236	-4305.910605	0	0.034611961	0	0	0	0.051613962	0	0.204368036	0
TCGA-DU-8158-01A	LGG	1	0	22.2549698326948	22.2549698326948	0	1	155	1	155	C4	GBM_LGG.Mesenchymal-like	0.355270137	0.3	0.35	NA	-1.0166	-0.265	0.7409	-0.5511	0.2156	-0.3253	19	0	0.179208879	1.105121419	98	0.753183878	7	4	NA	NA	NA	2.890371758	18	1	4.187233591	55.45467163	-1012.920286	-3042.771549	0	0.004422041	0	0	0	0	0.005760729	0.621871061	0
TCGA-DU-8165-01A	LGG	1	0	27.4318253186623	27.4318253186623	0	0	582	0	582	C4	GBM_LGG.Mesenchymal-like	0.211445103	0.43	0.21	NA	0.5613	-0.006	0.596	-0.6174	0.1663	-0.4604	41	0	0.457238478	1.798471348	90	0.725149197	22	2	NA	NA	NA	1.609437912	5	1	4.178702427	-1017.584335	570.8283043	-2709.1557	0	0.033021475	0	0	0.005690337	0	0.019943366	0.567883137	0.007149612
TCGA-DU-8168-01A	LGG	1	0	22.349389245136	22.349389245136	0	0	431	0	431	C5	GBM_LGG.Codel	0.019780068	0.03	0.09	NA	-0.0895	-0.283	-1.0514	-3.0447	-1.411	-1.2061	22	49	0.973054746	1.246726393	93	0.756928331	2	10	NA	NA	NA	0	1	NA	3.508129592	211.4351252	1066.087534	-4909.571651	0.002249473	0.012654141	0.019952102	0	0.001908684	0	0	0.543367874	0.008972458
TCGA-DU-A6S3-01A	LGG	1	0	22.0687377812099	22.0687377812099	0	0	656	0	656	C5	GBM_LGG.Codel	0.044030473	0.21	0.07	NA	-1.2466	-0.3055	-1.1658	-2.5961	-1.2002	-1.1581	9	31	0.373400423	0.65345074	61	0.195179817	2	6	NA	NA	NA	NA	0	NA	3.318873023	96.84055329	-180.5036217	-5078.087719	0.052072897	0	0	0	0	0	0.020288782	0.208209154	0.137242073
TCGA-DU-A76K-01A	LGG	1	0	21.145491866416	21.145491866416	0	1	347	1	203	C4	GBM_LGG.Classic-like	0.208342258	0.39	0.01	NA	-0.9369	-0.265	-0.9916	-2.1692	-0.046	-0.7094	15	17	0.29896455	1.223036795	84	0.217007771	8	8	NA	NA	NA	NA	0	NA	3.431419251	54.15299327	-678.4782488	-4582.468468	0.060750608	0	0	0	0	0	0.023525641	0.294768255	0.219641264
TCGA-DU-A7TD-01A	LGG	1	0	25.2985787369732	25.2985787369732	0	1	228	1	188	C4	GBM_LGG.Mesenchymal-like	0.155456496	0.19	0	NA	0.3661	-0.097	0.6163	-1.2986	1.3367	-0.2253	12	2	0.418198006	1.015623728	97	0.154101475	6	0	NA	NA	NA	0	1	NA	2.878952677	396.6459212	403.3583531	-2710.349673	0.026507381	0.000152327	0.00119532	0	0.004006009	0	0.043391384	0.534617578	0.052455233
TCGA-E1-A7YE-01A	LGG	1	0	23.5201539984586	23.5201539984586	0	1	886	1	188	C4	GBM_LGG.G-CIMP-low	0.188952369	0.2	0.08	NA	-0.4229	-0.2345	0.6281	-2.1677	-1.0009	-0.4278	21	NA	0.56793951	1.823384742	97	0.863755041	3	19	NA	NA	NA	NA	0	NA	2.844586881	482.8990861	-34.50041333	-4261.353479	0.0039387	0	0.004946317	0	0.066663522	0	0	0.526173201	0.10889436
TCGA-E1-A7YI-01A	LGG	1	0	24.9812568352446	24.9812568352446	0	1	111	1	56	C4	GBM_LGG.G-CIMP-low	0.043675073	0.08	0.04	NA	0.7882	0.071	-0.5688	-2.3984	-1.2035	-0.5402	19	2	0.246242425	1.292772733	157	0.189971731	3	20	NA	NA	NA	NA	0	NA	4.169337126	-266.7073739	734.7948812	-4149.686117	0	0.016761636	0.002451287	0	0.009205451	0	0	0.389938821	0
TCGA-E1-A7YJ-01A	LGG	1	0	22.8694712980152	22.8694712980152	0	1	592	1	516	C4	GBM_LGG.Classic-like	0.163451111	0.22	0	NA	-0.4537	-0.1195	0.5134	-1.4281	1.3673	-0.4005	16	54	0.633475296	0.935130199	134	0.165856241	9	11	NA	NA	NA	0	1	NA	2.928322417	-408.0316716	-1320.392829	-4044.703973	0.003221717	0	0	0	0	0	0.032270079	0.47819871	0
TCGA-E1-A7YQ-01A	LGG	1	0	24.6533297617727	24.6533297617727	0	1	1578	1	580	C4	GBM_LGG.Classic-like	0.234086984	0.41	0.3	NA	-0.1348	-0.1335	0.8615	-1.0541	1.1673	-0.122	11	11	0.238016303	0.952065212	89	0.721093259	23	9	NA	NA	NA	1.386294361	4	1	2.815110511	-199.5104692	-103.9425034	-2146.780394	0.008044347	0	0	0	0	0	0.026632662	0.556910103	0.026193835
TCGA-E1-A7YS-01A	LGG	1	0	24.4414535890092	24.4414535890092	0	1	466	1	466	C5	GBM_LGG.Codel	0.026678501	0.08	0.04	NA	-0.5448	-0.2825	-1.3088	-3.0504	-0.6262	-1.2482	25	16	0.431766186	1.35697944	83	0.947117951	22	8	NA	NA	NA	NA	0	NA	3.320080759	-536.0696102	-255.5159446	-3346.672522	0.041013374	0	0.013107052	0	0	0	0	0.57206908	0.040950234
TCGA-E1-A7YV-01A	LGG	0.8904	0.1096	24.8543421796568	22.1303062767664	2.72403590289038	1	987	1	97	C4	GBM_LGG.G-CIMP-low	0.094593822	0.29	0.06	NA	0.7968	-0.097	-0.7872	-2.0681	-1.1645	-0.6524	20	80	0.539111345	1.07822269	83	0.671253311	10	21	NA	NA	NA	NA	0	NA	3.389082779	-314.2126076	1245.665406	-4513.183236	0	0.037831517	0	0	0.018296644	0	0.037404779	0.352169649	0.074082867
TCGA-FG-7643-01A	LGG	0.0588	0.9412	28.4586706174052	1.67336983230343	26.7853007851018	0	611	1	254	C5	GBM_LGG.Mesenchymal-like	0.12470434	0.72	0.01	NA	-1.7077	-0.409	-0.3866	-1.6718	-0.8207	-0.6901	25	5	0.473176651	1.30123579	57	0.15727994	6	3	NA	NA	NA	1.098612289	3	1	3.511302842	471.5581031	-522.9485893	-4342.891193	0.073910517	0.01142109	0	0	0	0	0.007191464	0.501585314	0.004362774
TCGA-FG-A60J-01A	LGG	1	0	21.7123857393867	21.7123857393867	0	0	449	0	449	C5	GBM_LGG.G-CIMP-high	0.064057064	0.25	0.1	NA	-1.3528	-0.333	-0.0164	-1.5664	-0.3737	-0.8718	15	NA	0.229902584	1.034561629	57	0.053946836	0	2	NA	NA	NA	0	1	NA	3.45915701	301.4535188	-842.5014219	-3972.589017	0.042411304	0	0.00560006	0	0.003071588	0	0	0.483154104	0.067629987
TCGA-FG-A87N-01A	LGG	1	0	24.2362514176003	24.2362514176003	0	0	567	0	567	C4	GBM_LGG.G-CIMP-low	0.06451276	0.1	0.01	NA	0.3344	-0.0695	-0.3126	-2.2932	-1.5536	-0.4617	10	15	0.297645411	0.654819903	94	0.072818598	2	12	NA	NA	NA	NA	0	NA	2.813117098	-162.2980437	865.0860507	-3683.395672	0.04197007	0	0.010673549	0	0	0	0	0.616259334	0
TCGA-HT-7468-01A	LGG	1	0	23.099934651759	23.099934651759	0	0	203	0	203	C5	GBM_LGG.Codel	0.02037538	0.01	0.07	NA	-0.7162	-0.267	-0.4442	-2.1277	-0.804	-0.9673	4	0	0.060070126	0.390455818	80	0.212282396	2	4	NA	NA	NA	0.693147181	2	1	3.308529886	-118.299943	-83.62748799	-3371.161452	0	0.016464654	0	0.005024357	0.003155404	0	0.039244972	0.432440223	0
TCGA-HT-7480-01A	LGG	1	0	22.1922584339503	22.1922584339503	0	0	2287	1	1943	C5	GBM_LGG.Codel	0.033987126	0.11	0.06	NA	-1.6895	-0.463	-0.8475	-2.7795	-0.8804	-0.9457	11	1	0.241817997	0.634772243	50	0.218245545	2	4	NA	NA	NA	NA	0	NA	3.375973196	248.0444078	31.29786455	-4260.554488	0.097225824	0	0	0	0.045361533	0	0.005252169	0.334655017	0
TCGA-HT-7616-01A	LGG	1	0	23.7573491121897	23.7573491121897	0	1	7	1	7	C4	GBM_LGG.Codel	0.108608812	0.21	0.06	NA	-1.3115	-0.29	0.4195	-0.0097	0.9457	-0.5696	14	40	0.240853948	1.113949508	65	0.307963282	4	6	0.864431789	3.022492288	33	2.079441542	8	1	3.322632783	529.4293541	-994.7369025	-3620.831396	0	0.029294456	0	0	0	0	0.06994225	0.412914572	0
TCGA-HT-7855-01A	LGG	1	0	22.9844384833745	22.9844384833745	0	0	585	0	585	C5	GBM_LGG.G-CIMP-high	0.041129359	0.09	0.16	NA	-1.8918	-0.347	-0.4715	-2.8945	-1.3286	-1.1096	5	38	0.461019863	0.80678476	60	0.114983023	1	4	NA	NA	NA	NA	0	NA	3.145913964	-333.6930688	-801.413508	-4156.060041	0	0.009135577	0	0	0	0	0.000307714	0.704527927	0
TCGA-HT-7857-01A	LGG	1	0	24.6011756932238	24.6011756932238	0	0	7	0	7	C4	GBM_LGG.PA-like	0.344274322	0.59	0.18	NA	-0.6447	-0.2565	1.472	0.0108	0.0608	0.2443	3	20	0.198895544	0.34096379	41	0.11875723	4	18	NA	NA	NA	2.978508421	20	0.994250537	2.647808119	480.8576305	-644.7682489	-1023.923204	0.003160924	0	0	0	0.009969938	0	0.029995813	0.606278688	0.095627174
TCGA-HT-7875-01A	LGG	1	0	22.6068842962772	22.6068842962772	0	0	10	0	10	C5	GBM_LGG.Codel	0.027362795	0.15	0.04	NA	-1.7846	-0.3635	-1.0674	-3.0743	-0.7082	-1.0361	14	212	0.371067237	0.742134474	47	0.075944717	2	7	NA	NA	NA	NA	0	NA	3.546709555	294.3733178	-184.86866	-3477.693887	0.09362242	0	0	0	0	0	0.009106814	0.339329636	0
TCGA-HT-7882-01A	LGG	0.8297	0.1703	25.0559980855623	20.788961611591	4.26703647397125	1	113	1	113	C6	GBM_LGG.Mesenchymal-like	0.496169587	0.73	0.01	NA	-0.955	-0.1385	1.3667	0.2844	0.0744	0.7819	13	18	0.467011518	1.225905234	57	0.170443542	8	5	0.82009415	0.568445948	2	2.813355405	17	0.992991019	2.433156479	1212.093392	-194.7056691	-2089.394947	0	0	0	0	0	0	0.003608062	0.519258247	0.183109831
TCGA-HT-8011-01A	LGG	1	0	21.5647794815976	21.5647794815976	0	0	494	1	278	C4	GBM_LGG.Mesenchymal-like	0.070490072	0.15	0.05	NA	0.8395	0.158	-0.3318	-2.2053	-0.3893	-0.4209	24	2	0.41402139	1.005480519	85	0.18203212	6	10	NA	NA	NA	0	1	NA	3.344885141	-516.3886812	947.3311474	-3735.446718	0	0.016399519	0	0	0	0.069389216	0.002999793	0.516660781	0
TCGA-HT-8012-01A	LGG	1	0	23.1845717974018	23.1845717974018	0	0	286	1	133	C5	GBM_LGG.Codel	0.029053522	0.11	0	NA	-2.304	-0.449	-0.533	-2.542	-1.237	-1.0461	6	87	0.285190903	0.427786355	55	0.130086808	2	5	NA	NA	NA	NA	0	NA	3.492133646	9.050784356	-728.7144667	-3557.420027	0.03482579	0	0.002145475	0	0	0	0	0.487976477	0.050283018
TCGA-HT-8563-01A	LGG	1	0	23.8013852571292	23.8013852571292	0	0	860	0	860	C4	GBM_LGG.G-CIMP-high	0.42922867	0.54	0.03	NA	-1.3568	-0.346	1.4931	-0.1236	1.253	-0.3162	9	NA	0.36985888	0.625915027	97	0.208581843	2	22	NA	NA	NA	2.67011989	15	0.985993498	2.779518452	-440.9491495	-869.8590445	-936.5483503	0.006697892	0.010371121	0.006881473	0.001189988	0	0	0.052469854	0.523160624	0
TCGA-HT-A5RC-01A	LGG	1	0	26.5222216289796	26.5222216289796	0	1	162	1	162	C4	GBM_LGG.Classic-like	0.160607543	0.28	0	NA	-0.4442	-0.1965	0.1468	-2.0657	-0.8645	-0.2578	28	9	0.344439824	1.320352659	152	0.153035512	7	6	NA	NA	NA	NA	0	NA	3.075784409	-399.6607108	-866.574942	-2873.509276	0.012791827	0	0	0	0	0	0.00087717	0.599035874	0
TCGA-HW-8320-01A	LGG	1	0	23.3908364955791	23.3908364955791	0	0	1217	0	1217	C5	GBM_LGG.G-CIMP-high	0.057316467	0.69	0.12	NA	-1.449	-0.3575	-0.0923	-2.6647	-1.1603	-0.9528	7	99	0.346004728	0.692009456	45	0.036359869	3	9	NA	NA	NA	NA	0	NA	3.163646915	483.1685349	-781.3255668	-3749.122071	0	0.007082413	0	0.002061351	0.012861693	0	0	0.372746089	0.396378994
TCGA-HW-8322-01A	LGG	0.8504	0.1496	23.3933817887989	19.8937318731946	3.49964991560432	0	758	0	758	C5	GBM_LGG.Codel	0.025531706	0.18	0.03	NA	-0.4546	-0.2675	-0.4725	-2.0164	-1.2874	-0.997	11	151	0.115481362	0.606277151	45	0.115676591	2	14	NA	NA	NA	NA	0	NA	3.447560414	-223.5516389	131.4469259	-4516.620284	0.072927685	0	0	0	0	0	0.029487727	0.597480504	0
TCGA-KT-A7W1-01A	LGG	1	0	25.505393092719	25.505393092719	0	0	438	1	84	C4	GBM_LGG.Classic-like	0.102852708	0.12	0	NA	0.6635	0.049	-0.4076	-1.6689	1.3009	-0.2544	18	1	0.443079785	1.092930136	97	0.130743681	6	3	NA	NA	NA	0.693147181	2	1	2.867074363	568.0481583	667.5048358	-4236.336433	0	0	0.036929925	0	0	0	0.046104552	0.407687351	0.042003115
TCGA-P5-A5EU-01A	LGG	1	0	24.0677658903173	24.0677658903173	0	0	0	0	0	C4	GBM_LGG.G-CIMP-low	0.133239877	0.25	0.1	NA	0.1709	-0.024	0.311	-1.8199	0.3666	-0.34	15	NA	0.200291	0.629486	166	0.94753396	5	36	NA	NA	NA	NA	0	NA	NA	-170.8440671	434.2735856	-2578.907298	0.008698406	0	0	0	0	0	0.028168546	0.512425973	0
TCGA-P5-A5F2-01A	LGG	1	0	24.7925104401825	24.7925104401825	0	0	242	0	242	C5	GBM_LGG.G-CIMP-high	0.107071337	0.39	0.05	NA	-2.1756	-0.363	-0.7238	-2.578	-1.0378	-1.068	10	1	0.169190109	0.76135549	82	0.107983721	1	22	NA	NA	NA	NA	0	NA	3.577478099	196.5959319	-826.1193336	-4369.495545	0.059896289	0	0.006819878	0	0.000983732	0	0	0.373583797	0.171046644
TCGA-QH-A6X4-01A	LGG	1	0	23.1136189257279	23.1136189257279	0	0	442	0	442	C5	GBM_LGG.Codel	0.03759823	0.16	0	NA	-1.3462	-0.3595	-0.7621	-2.9866	-1.3654	-1.4069	8	13	0.158391548	0.72860112	59	0.184031675	3	9	NA	NA	NA	NA	0	NA	3.305511608	-181.8570139	-834.7160478	-4484.121695	0.013620368	0.001771754	0.001254454	0	0	0	0	0.496364248	0
TCGA-S9-A6TZ-01A	LGG	1	0	21.6630481394932	21.6630481394932	0	0	1120	1	552	C4	GBM_LGG.G-CIMP-high	0.080193304	0.28	0.01	NA	-2.356	-0.393	0.1146	-1.6347	0.4058	-0.9392	16	28	0.485375691	0.637055595	61	0.064665471	1	8	NA	NA	NA	0	1	NA	3.2340089	38.08385785	-335.212104	-2513.439685	0.019787651	0.015029517	0.008049881	0	0.004348833	0	0.00068514	0.4332829	0.117425012
TCGA-S9-A6WN-01A	LGG	1	0	23.7845480495224	23.7845480495224	0	0	805	1	303	C4	GBM_LGG.Codel	0.464858303	0.53	0	NA	-2.0579	-0.4525	0.5997	-1.2046	-0.0858	-0.3481	15	60	0.163940702	0.765056608	52	0.084396761	4	6	NA	NA	NA	0	1	NA	3.970371379	-4.84938181	-1105.747412	-2510.969538	0.025511816	0.001661079	0.003517669	0	0	0	0.002128721	0.488087942	0
TCGA-S9-A7IS-01A	LGG	0.9192	0.0808	25.7231115887815	23.6446841724079	2.07842741637354	1	241	1	241	C4	GBM_LGG.G-CIMP-low	0.059445753	0.16	0.01	NA	0.8236	0.0935	-0.5771	-2.1688	-0.3543	-0.4957	28	0	0.35708737	1.339077639	135	0.239618737	2	20	NA	NA	NA	NA	0	NA	2.732879424	436.8919763	961.1088675	-4557.86383	0.038935346	0	0.002283624	0	0.034791989	0	0.011073969	0.47529369	0
TCGA-S9-A7IX-01A	LGG	1	0	21.6337821738666	21.6337821738666	0	1	819	1	350	C4	GBM_LGG.Mesenchymal-like	0.212945246	0.37	0.03	NA	-0.5201	-0.2405	0.4335	-1.7281	-0.2316	-0.2468	18	4	0.302950398	0.727080954	95	0.271510488	7	10	NA	NA	NA	0	1	NA	3.535328616	420.555751	-276.2865122	-2890.887358	0.002046219	0.002591299	0.001258074	0	0.000889095	0	0	0.420110157	0.053680514
TCGA-S9-A7J0-01A	LGG	1	0	22.5901225878891	22.5901225878891	0	0	609	1	390	C4	GBM_LGG.G-CIMP-high	0.023194799	0.17	0.35	NA	1.0139	0.191	-0.602	-2.9586	-1.6518	-1.0243	22	10	0.388112659	1.044918696	145	0.524984753	6	35	NA	NA	NA	NA	0	NA	3.352730629	-1024.688655	1292.519328	-5018.963169	0	0.027530236	0.010336137	0	0	0	0	0.214193963	0
TCGA-S9-A7J1-01A	LGG	1	0	22.4989704786926	22.4989704786926	0	0	249	0	249	C5	GBM_LGG.Codel	0.057715321	0.24	0.02	NA	-1.8394	-0.4305	-0.2486	-2.3298	-0.4052	-1.0838	8	26	0.1473128	0.589251198	61	0.068010872	2	10	NA	NA	NA	NA	0	NA	3.681769765	-280.8646774	-790.4870982	-3090.831076	0.060270006	0	0	0	0	0	0.011347554	0.537895663	0
TCGA-S9-A7J2-01A	LGG	1	0	22.5334560620483	22.5334560620483	0	0	62	0	62	C5	GBM_LGG.Codel	0.030021452	0.11	0.01	NA	-1.4142	-0.394	-0.8739	-2.8256	-1.1801	-1.0171	5	37	0.059932982	0.239731929	47	0.071616143	2	4	NA	NA	NA	NA	0	NA	3.265952261	371.2843509	-594.1981374	-2903.161388	0.019501027	0	0	0	0	0	0	0.228084714	0.144622253
TCGA-S9-A7R8-01A	LGG	1	0	23.412913691449	23.412913691449	0	1	961	1	698	C5	GBM_LGG.G-CIMP-high	0.046508786	0.13	0.02	NA	-0.7296	-0.3405	0.1084	-2.95	-0.6911	-0.9551	11	0	0.234551459	0.820930106	62	0.096570431	1	12	NA	NA	NA	NA	0	NA	3.213979641	-479.7212013	-438.7014257	-4296.9697	0	0.006342317	0.0173274	0	0	0	0	0.523067808	0
TCGA-S9-A89V-01A	LGG	1	0	25.6680880184864	25.6680880184864	0	0	569	1	129	C5	GBM_LGG.PA-like	0.086763914	0.66	0.09	NA	-2.3022	-0.4625	0.0547	-2.0309	-0.6923	-0.6426	23	118	0.36439281	1.153910565	97	0.251497518	7	15	NA	NA	NA	NA	0	NA	2.755391512	170.6783628	-28.2059362	-1225.087457	0	0.018715069	0	0	0.001447226	0	0.000444712	0.434224182	0.0769165
TCGA-TM-A84H-01A	LGG	1	0	23.4792201381511	23.4792201381511	0	0	926	0	926	C5	GBM_LGG.G-CIMP-high	0.061238992	0.27	0.04	NA	-1.5936	-0.399	-0.5034	-2.6326	-1.0931	-1.1583	27	36	0.119463751	1.164771573	96	0.237271238	3	19	NA	NA	NA	0	1	NA	3.524602749	-754.4087558	-645.3798628	-4665.147825	0.019873067	0	0	0	0	0	0.000904434	0.392903702	0
TCGA-TM-A84J-01A	LGG	1	0	26.8383914600507	26.8383914600507	0	0	735	1	454	C4	GBM_LGG.PA-like	0.027082098	0.09	0.17	NA	0.2988	0	-0.9759	-2.9991	-1.8908	-0.3558	16	0	0.481827543	0.963655086	193	0.21453948	6	2	NA	NA	NA	NA	0	NA	2.953969485	108.6273313	1220.741516	-3321.196561	0	0.201820328	0	0	0	0.287921606	0	0.297417276	0
TCGA-TQ-A8XE-01A	LGG	1	0	21.4393736825567	21.4393736825567	0	1	954	1	455	C5	GBM_LGG.G-CIMP-high	0.100620033	0.09	0.03	NA	-1.5286	-0.265	-0.4262	-2.5406	-0.9557	-1.0788	13	NA	0.11929679	0.536835553	135	0.143596071	2	17	NA	NA	NA	NA	0	NA	3.171026289	410.8882101	-847.8136313	-3082.810043	0.027875476	0	0.002123672	0	0	0	0	0.4758299	0.226672874
TCGA-VW-A7QS-01A	LGG	1	0	23.2510455405747	23.2510455405747	0	0	706	0	706	C4	GBM_LGG.Codel	0.055855633	0.05	0	NA	-1.551	-0.23	-1.2286	-3.2308	-1.88	-0.6316	22	55	0.35507286	0.819398909	103	0.135449235	2	10	NA	NA	NA	NA	0	NA	2.944054634	-234.0129445	-1119.801153	-3189.947134	0.001454181	0	0	0.000153843	0.000477732	0.025582757	0.001339775	0.306688105	0
TCGA-2Y-A9GX-01A	LIHC	0.104	0.896	28.2534448855156	2.93835826809363	25.315086617422	0	2442	1	2133	C3	NA	0.474728459	0.73	0.07	NA	-0.7517	-0.2305	0.7174	1.1884	-0.0118	0.1559	23	120	0.365034814	1.216782714	40	0.174674088	3	18	0.892600002	2.974325752	28	3.721032164	43	0.989320443	1.397903253	-295.3495587	-380.0187744	3148.31107	0	0.058035898	0	0.017807681	0	0.042430661	0.072164703	0.252206739	0
[truncated: 1,630 more rows]
[truncated: 19 more columns]
